# Supplementary material for: Characterization of the intergenerational impact of in utero and postnatal oxycodone exposure
Source: Transl Psychiatry. 2020 Sep 23;10:329. doi: 10.1038/s41398-020-01012-z (PMC7511347; doi:10.1038/s41398-020-01012-z)
Supplement: Supplementary file 7 — Supplementary Table 1 [file 41398_2020_1012_MOESM7_ESM.xlsx]

## Sheet: F1 Sample Sizes
Treatment Group	Total # F0 Dams	Total # F1 Pups	Phenotypic Measurements	P14 Nac RNA Isolation and RTPCR	P14 Nac RNA-seq	Social Preference	Social Novelty	Marble Burying
IUO	11	117	P1 - 51	8	4	39	20	53
			P7 - 57
			P14 - 32
			P30 - 36
PNO	8	92	P1 - 57	8	4	29	20	34
			P7 - 57
			P14 - 51
			P30 - 32
SAL	11	119	P1 - 81	7	4	19	19	31
			P7 - 49
			P14 - 58
			P30 - 32

## Sheet: F2 Sample Sizes
Treatment Group	Total # F1 Dams	Total # F2 Pups	Phenotypic Measurements	P14 Nac RNA Isolation and RTPCR	P14 Nac RNA-seq	Social Preference	Social Novelty	Marble Burying
IUO	10	106	P1 - 71	9	4	26	24	30
			P7 - 61
			P14 - 42
			P30 - 19
PNO	9	84	P1 - 57	7	4	17	17	17
			P7 - 49
			P14 - 37
			P30 - 18
SAL	8	91	P1 - 79	4	4	20	20	19
			P7 - 55
			P14 - 41
			P30 - 20
