# Supplementary material for: Characterization of the intergenerational impact of in utero and postnatal oxycodone exposure
Source: Transl Psychiatry. 2020 Sep 23;10:329. doi: 10.1038/s41398-020-01012-z (PMC7511347; doi:10.1038/s41398-020-01012-z)
Supplement: Supplementary file 8 — Supplementary Table 2 [file 41398_2020_1012_MOESM8_ESM.xlsx]

## Sheet: F1 SAL v F1 PNO
gene_id	gene_name	transcript_id	GO	KEGG	KO_ENTRY	EC	Description	FPKM.F1S1	FPKM.F1S2	FPKM.F1S3	FPKM.F1S4	FPKM.F1NO1	FPKM.F1NO2	FPKM.F1NO3	FPKM.F1NO4	fc	log2(fc)	pval	qval	regulation	significant
ENSRNOG00000057755	NEWGENE_1304700	ENSRNOT00000088252;ENSRNOT00000078653	GO:0002002(regulation of angiotensin levels in blood);GO:0005794(Golgi apparatus);GO:0008146(sulfotransferase activity);GO:0009987(cellular process);GO:0015012(heparan sulfate proteoglycan biosynthetic process);GO:0015016([heparan sulfate]-glucosamine N-sulfotransferase activity);GO:0016021(integral component of membrane);GO:0016787(hydrolase activity);GO:0019213(deacetylase activity);GO:0019213(…	00534(Glycosaminoglycan biosynthesis - heparan sulfate / heparin);00534(Glycosaminoglycan biosynthesis - heparan sulfate / heparin)	K02577	EC:3.1.1.-;EC:2.8.2.-	bifunctional heparan sulfate N-deacetylase/N-sulfotransferase 2 [Rattus norvegicus]	2.56554	2.7303	0	3.15351	0	0	0	0	inf	inf	1.06518e-12	1.59809e-08	up	yes
ENSRNOG00000039848	Ak6	ENSRNOT00000076786;ENSRNOT00000061166	GO:0000125(PCAF complex);GO:0000492(box C/D snoRNP assembly);GO:0002039(p53 binding);GO:0003677(DNA binding);GO:0003713(transcription coactivator activity);GO:0004402(histone acetyltransferase activity);GO:0005515(protein binding);GO:0005575(cellular_component);GO:0005634(nucleus);GO:0005669(transcription factor TFIID complex);GO:0006352(DNA-templated transcription, initiation);GO:0030307(positiv…	03022(Basal transcription factors);00230(Purine metabolism);03008(Ribosome biogenesis in eukaryotes);03008(Ribosome biogenesis in eukaryotes)	K14535;K18532	EC:2.7.4.3	adenylate kinase isoenzyme 6 [Rattus norvegicus]	18.7371	15.1349	22.7509	15.5634	42.1579	41.68	39.0353	36.296	0.453519	-1.14076	3.8559e-12	2.8925e-08	down	yes
ENSRNOG00000051494	AABR07002870.2	ENSRNOT00000089385	GO:0046872(metal ion binding)	04722(Neurotrophin signaling pathway)	K12458	NA	PREDICTED: zinc finger protein OZF-like [Rattus norvegicus]	0.839631	1.54286	0	0.935736	0	0	0	0	inf	inf	1.22218e-10	6.11211e-07	up	yes
ENSRNOG00000014090	Retsat	ENSRNOT00000019571	GO:0005640(nuclear outer membrane);GO:0005789(endoplasmic reticulum membrane);GO:0016020(membrane);GO:0016491(oxidoreductase activity);GO:0031965(nuclear membrane);GO:0042572(retinol metabolic process);GO:0051786(all-trans-retinol 13,14-reductase activity);GO:0055114(oxidation-reduction process)	00830(Retinol metabolism)	K09516	EC:1.3.99.23	all-trans-13,14-dihydroretinol saturase, isoform CRA_b [Rattus norvegicus]	12.3927	12.2901	13.2647	13.1239	30.3858	21.3622	25.1509	33.522	0.462516	-1.11242	2.80235e-10	9.93156e-07	down	yes
ENSRNOG00000047158	Selenbp1	ENSRNOT00000071603	GO:0005615(extracellular space);GO:0005634(nucleus);GO:0005730(nucleolus);GO:0005829(cytosol);GO:0008430(selenium binding);GO:0015031(protein transport);GO:0016020(membrane);GO:0050873(brown fat cell differentiation);GO:0070062(extracellular exosome)	NA	NA	NA	selenium-binding protein 1 [Rattus norvegicus]	1.58508	1.38667	0	1.10361	0	0	0	0	inf	inf	3.30986e-10	9.93156e-07	up	yes
ENSRNOG00000055234	LOC102555534	ENSRNOT00000079740;ENSRNOT00000081524	GO:0003674(molecular_function);GO:0005575(cellular_component);GO:0006810(transport);GO:0008150(biological_process);GO:0015031(protein transport);GO:0015031(protein transport)	NA	NA	NA	vacuolar protein sorting-associated protein 13B [Rattus norvegicus]	0	0	0	0	0.307402	0.368346	0	0.273885	-inf	-inf	9.92649e-09	2.48212e-05	down	yes
ENSRNOG00000002412	LOC100912585	ENSRNOT00000057864	GO:0000165(MAPK cascade);GO:0004672(protein kinase activity);GO:0004674(protein serine/threonine kinase activity);GO:0004707(MAP kinase activity);GO:0005524(ATP binding);GO:0005622(intracellular);GO:0005634(nucleus);GO:0005654(nucleoplasm);GO:0005737(cytoplasm);GO:0005829(cytosol);GO:0006468(protein phosphorylation);GO:0016605(PML body);GO:0018105(peptidyl-serine phosphorylation);GO:0030154(cell …	04010(MAPK signaling pathway);04540(Gap junction);04912(GnRH signaling pathway);04921(Oxytocin signaling pathway);04722(Neurotrophin signaling pathway);05206(MicroRNAs in cancer)	K04464	EC:2.7.11.24	mitogen-activated protein kinase 7 [Rattus norvegicus]	0	3.1767	0	3.91033	0	0	0	0	inf	inf	2.95153e-07	0.000576563	up	yes
ENSRNOG00000054459	Mboat7	ENSRNOT00000078640	GO:0016021(integral component of membrane)	00564(Glycerophospholipid metabolism)	K13516	EC:2.3.1.-	membrane bound O-acyltransferase domain containing 7-like 1 [Rattus norvegicus]	0	0	0	0	0	18.7704	0	23.4108	-inf	-inf	3.07439e-07	0.000576563	down	yes
ENSRNOG00000053675	Dhh	ENSRNOT00000087327	GO:0003674(molecular_function);GO:0005113(patched binding);GO:0005509(calcium ion binding);GO:0005575(cellular_component);GO:0005615(extracellular space);GO:0005886(plasma membrane);GO:0007224(smoothened signaling pathway);GO:0007267(cell-cell signaling);GO:0007275(multicellular organism development);GO:0007286(spermatid development);GO:0008233(peptidase activity);GO:0008270(zinc ion binding);GO:…	04340(Hedgehog signaling pathway)	K11990	NA	desert hedgehog protein precursor [Rattus norvegicus]	0.050709	0.02871	0.106874	0.131948	5.4477	0.104382	7.18503	0.272686	0.0244616	-5.35334	4.70394e-07	0.000784147	down	yes
ENSRNOG00000053185	AABR07006889.1	ENSRNOT00000084817	GO:0004402(histone acetyltransferase activity);GO:0005634(nucleus);GO:0005739(mitochondrion);GO:0005829(cytosol);GO:0006044(N-acetylglucosamine metabolic process);GO:0006517(protein deglycosylation);GO:0006612(protein targeting to membrane);GO:0007568(aging);GO:0010524(positive regulation of calcium ion transport into cytosol);GO:0010616(negative regulation of cardiac muscle adaptation);GO:001602…	04931(Insulin resistance)	K15719	EC:3.2.1.169;EC:2.3.1.48	PREDICTED: protein O-GlcNAcase-like isoform X2 [Rattus norvegicus]	0	0	0	0	0	0.514322	1.54682	0.035624	-inf	-inf	6.86769e-07	0.00103036	down	yes
ENSRNOG00000049895	LOC100910143	ENSRNOT00000072386	GO:0005783(endoplasmic reticulum);GO:0006506(GPI anchor biosynthetic process);GO:0016020(membrane);GO:0030176(integral component of endoplasmic reticulum membrane);GO:0051267(CP2 mannose-ethanolamine phosphotransferase activity)	00563(Glycosylphosphatidylinositol(GPI)-anchor biosynthesis)	K05310	EC:2.7.-.-	PREDICTED: GPI ethanolamine phosphate transferase 2 isoform X1 [Rattus norvegicus]	1.72946	2.01896	0	0	0	0	0	0	inf	inf	8.08244e-07	0.00110237	up	yes
ENSRNOG00000013506	Zfand6	ENSRNOT00000018098	GO:0003677(DNA binding);GO:0005515(protein binding);GO:0005737(cytoplasm);GO:0006625(protein targeting to peroxisome);GO:0006810(transport);GO:0006915(apoptotic process);GO:0007165(signal transduction);GO:0008270(zinc ion binding);GO:0015031(protein transport);GO:0031593(polyubiquitin binding);GO:0043066(negative regulation of apoptotic process);GO:0043122(regulation of I-kappaB kinase/NF-kappaB …	00350(Tyrosine metabolism)	K01555	EC:3.7.1.2	AN1-type zinc finger protein 6 [Mus musculus]	19.7598	17.5556	19.7598	15.1868	29.0044	33.5781	31.7319	30.588	0.578547	-0.789494	1.61497e-06	0.00201912	down	no
ENSRNOG00000036971	Smim26	ENSRNOT00000055588	GO:0005739(mitochondrion);GO:0016021(integral component of membrane)	NA	NA	NA	uncharacterized protein LOC296207 [Rattus norvegicus]	44.6619	32.9357	35.9357	32.4383	58.2249	69.5041	62.5304	67.0751	0.567245	-0.817957	4.36965e-06	0.00458547	down	no
ENSRNOG00000033748	AABR07060610.1	ENSRNOT00000041683	GO:0000027(ribosomal large subunit assembly);GO:0003735(structural constituent of ribosome);GO:0005634(nucleus);GO:0005730(nucleolus);GO:0005737(cytoplasm);GO:0005840(ribosome);GO:0005925(focal adhesion);GO:0006412(translation);GO:0016020(membrane);GO:0022625(cytosolic large ribosomal subunit);GO:0044822(poly(A) RNA binding);GO:0045901(positive regulation of translational elongation);GO:0070062(e…	03010(Ribosome)	K02870	NA	unnamed protein product [Mus musculus]	1.84489	8.75287	1.84876	3.18081	34.5779	14.4348	30.8222	9.97343	0.174008	-2.52278	4.71508e-06	0.00458547	down	yes
ENSRNOG00000029938	Pik3c2b	ENSRNOT00000090170;ENSRNOT00000042125	GO:0001727(lipid kinase activity);GO:0005622(intracellular);GO:0005886(plasma membrane);GO:0005942(phosphatidylinositol 3-kinase complex);GO:0009267(cellular response to starvation);GO:0016301(kinase activity);GO:0016303(1-phosphatidylinositol-3-kinase activity);GO:0030139(endocytic vesicle);GO:0035005(1-phosphatidylinositol-4-phosphate 3-kinase activity);GO:0035091(phosphatidylinositol binding);…	00562(Inositol phosphate metabolism);04070(Phosphatidylinositol signaling system);04070(Phosphatidylinositol signaling system)	K00923	EC:2.7.1.154	PREDICTED: phosphatidylinositol 4-phosphate 3-kinase C2 domain-containing subunit beta isoform X3 [Rattus norvegicus]	2.29885	4.1799	5.31739	5.14031	2.05895	1.74108	1.48664	2.07358	2.30107	1.20231	4.82804e-06	0.00458547	up	yes
ENSRNOG00000000987	Ptcd1	ENSRNOT00000076896;ENSRNOT00000060924	GO:0000049(tRNA binding);GO:0005739(mitochondrion);GO:0005759(mitochondrial matrix);GO:0042780(tRNA 3'-end processing);GO:0044822(poly(A) RNA binding);GO:0044822(poly(A) RNA binding)	00190(Oxidative phosphorylation);00190(Oxidative phosphorylation)	K02130	NA	pentatricopeptide repeat-containing protein 1, mitochondrial [Rattus norvegicus]	6.90326	8.10245	9.29973	8.22816	3.44621	3.975	5.49815	3.07117	2.03455	1.02471	4.95481e-06	0.00458547	up	yes
ENSRNOG00000051307	Aoc3	ENSRNOT00000076820	GO:0002523(leukocyte migration involved in inflammatory response);GO:0002675(positive regulation of acute inflammatory response);GO:0002687(positive regulation of leukocyte migration);GO:0005507(copper ion binding);GO:0005509(calcium ion binding);GO:0005615(extracellular space);GO:0005737(cytoplasm);GO:0005769(early endosome);GO:0005783(endoplasmic reticulum);GO:0005794(Golgi apparatus);GO:000588…	00260(Glycine, serine and threonine metabolism);00350(Tyrosine metabolism);00360(Phenylalanine metabolism);00410(beta-Alanine metabolism)	K00276	EC:1.4.3.21	membrane primary amine oxidase [Rattus norvegicus]	0.593571	0.488381	0	0	0	0	0	0	inf	inf	5.19582e-06	0.00458547	up	yes
ENSRNOG00000050767	Nrn1	ENSRNOT00000073967	GO:0005615(extracellular space);GO:0005886(plasma membrane);GO:0007399(nervous system development);GO:0030054(cell junction);GO:0031225(anchored component of membrane);GO:0032281(AMPA glutamate receptor complex);GO:0042803(protein homodimerization activity);GO:0045202(synapse);GO:0046658(anchored component of plasma membrane);GO:0046982(protein heterodimerization activity);GO:1990138(neuron proje…	04810(Regulation of actin cytoskeleton);04510(Focal adhesion)	K05726	NA	neuritin precursor [Rattus norvegicus]	30.743	17.9407	9.58813	19.928	38.7518	70.615	43.9837	40.0888	0.40426	-1.30664	6.43296e-06	0.00536187	down	yes
ENSRNOG00000001130	Nos1	ENSRNOT00000066810;ENSRNOT00000001493	GO:0001666(response to hypoxia);GO:0001917(photoreceptor inner segment);GO:0002028(regulation of sodium ion transport);GO:0004517(nitric-oxide synthase activity);GO:0005506(iron ion binding);GO:0005515(protein binding);GO:0005516(calmodulin binding);GO:0005634(nucleus);GO:0005737(cytoplasm);GO:0005739(mitochondrion);GO:0005741(mitochondrial outer membrane);GO:0005829(cytosol);GO:0005856(cytoskele…	00220(Arginine biosynthesis);00330(Arginine and proline metabolism);04020(Calcium signaling pathway);04145(Phagosome);04970(Salivary secretion);04730(Long-term depression);04713(Circadian entrainment);05010(Alzheimer's disease);05014(Amyotrophic lateral sclerosis (ALS));05014(Amyotrophic lateral sclerosis (ALS))	K13240	EC:1.14.13.39	PREDICTED: nitric oxide synthase, brain isoform X2 [Rattus norvegicus]	4.50626	5.39993	6.34059	8.07753	3.57481	2.35761	3.28536	3.00567	1.98997	0.992748	8.54731e-06	0.00674922	up	no
ENSRNOG00000013239	Tle4	ENSRNOT00000018452;ENSRNOT00000087140	GO:0000122(negative regulation of transcription from RNA polymerase II promoter);GO:0003682(chromatin binding);GO:0003705(transcription factor activity, RNA polymerase II distal enhancer sequence-specific binding);GO:0003714(transcription corepressor activity);GO:0005515(protein binding);GO:0005634(nucleus);GO:0006351(transcription, DNA-templated);GO:0006355(regulation of transcription, DNA-templ…	04310(Wnt signaling pathway);04330(Notch signaling pathway);04330(Notch signaling pathway)	K04497	NA	RecName: Full=Transducin-like enhancer protein 4; AltName: Full=Grg-4; AltName: Full=Groucho-related protein 4; AltName: Full=Protein ESP2	8.57366	10.4983	8.52141	8.04903	5.89008	3.95112	5.33714	5.35581	1.73576	0.795571	9.33212e-06	0.00700049	up	no
ENSRNOG00000007034	Hipk2	ENSRNOT00000064891	GO:0000122(negative regulation of transcription from RNA polymerase II promoter);GO:0001102(RNA polymerase II activating transcription factor binding);GO:0001105(RNA polymerase II transcription coactivator activity);GO:0001934(positive regulation of protein phosphorylation);GO:0003677(DNA binding);GO:0003714(transcription corepressor activity);GO:0004672(protein kinase activity);GO:0004674(protei…	05134(Legionellosis)	K08823	EC:2.7.12.1	homeodomain-interacting protein kinase 2 [Rattus norvegicus]	9.83123	7.54635	11.3198	10.1354	5.38839	4.38725	4.85237	6.88113	1.80541	0.852326	2.81829e-05	0.0201346	up	no
ENSRNOG00000039473	Ccdc152	ENSRNOT00000060492	NA	NA	NA	NA	coiled-coil domain-containing protein 152 [Rattus norvegicus]	32.0441	23.4286	28.4558	16.5589	47.0096	36.897	42.3997	65.2937	0.524464	-0.931084	3.09571e-05	0.0211113	down	no
ENSRNOG00000047790	LOC108348055	ENSRNOT00000075073;ENSRNOT00000084944	GO:0001701(in utero embryonic development);GO:0001944(vasculature development);GO:0005737(cytoplasm);GO:0005813(centrosome);GO:0007224(smoothened signaling pathway);GO:0008158(hedgehog receptor activity);GO:0016020(membrane);GO:0032880(regulation of protein localization);GO:0035869(ciliary transition zone);GO:0036038(MKS complex);GO:0036064(ciliary basal body);GO:0042384(cilium assembly);GO:00427…	NA	NA	NA	B9d1 protein [Rattus norvegicus]	0	0.0450639	0	0	0	11.0368	0	12.5447	0.00191099	-9.03147	3.41698e-05	0.0222891	down	yes
ENSRNOG00000011946	Ptn	ENSRNOT00000016088	GO:0008083(growth factor activity)	NA	NA	NA	PREDICTED: pleiotrophin [Cricetulus griseus]	335.923	297.944	254.417	272.366	477.323	444.688	469.73	386.789	0.652589	-0.615754	3.82723e-05	0.0232758	down	no
ENSRNOG00000018012	Tulp4	ENSRNOT00000024412	GO:0005737(cytoplasm);GO:0005929(cilium);GO:0016567(protein ubiquitination);GO:0035091(phosphatidylinositol binding);GO:0035556(intracellular signal transduction);GO:0061512(protein localization to cilium)	NA	NA	NA	tubby-related protein 4 [Rattus norvegicus]	16.8712	16.6989	17.2281	21.7043	11.6275	8.68851	10.3586	13.1346	1.65496	0.726797	3.89848e-05	0.0232758	up	no
ENSRNOG00000045583	AABR07002068.1	ENSRNOT00000075269	GO:0000733(DNA strand renaturation);GO:0003677(DNA binding);GO:0005507(copper ion binding);GO:0005524(ATP binding);GO:0005634(nucleus);GO:0005730(nucleolus);GO:0005737(cytoplasm);GO:0005739(mitochondrion);GO:0006289(nucleotide-excision repair);GO:0007275(multicellular organism development);GO:0007569(cell aging);GO:0030308(negative regulation of cell growth);GO:0090200(positive regulation of rele…	04916(Melanogenesis)	K04534	NA	LRRGT00150 [Rattus norvegicus]	0	0.000798	0	0	0.361505	0	0	0.449488	0.000983979	-9.98909	4.03367e-05	0.0232758	down	yes
ENSRNOG00000007120	Mtmr3	ENSRNOT00000078838;ENSRNOT00000057501	GO:0004438(phosphatidylinositol-3-phosphatase activity);GO:0004722(protein serine/threonine phosphatase activity);GO:0004725(protein tyrosine phosphatase activity);GO:0005654(nucleoplasm);GO:0005737(cytoplasm);GO:0019898(extrinsic component of membrane);GO:0035335(peptidyl-tyrosine dephosphorylation);GO:0042149(cellular response to glucose starvation);GO:0046856(phosphatidylinositol dephosphoryla…	00562(Inositol phosphate metabolism);04070(Phosphatidylinositol signaling system);04070(Phosphatidylinositol signaling system)	K18082	EC:3.1.3.48;EC:3.1.3.64	PREDICTED: myotubularin-related protein 3 isoform X1 [Rattus norvegicus]	11.8105	12.1269	12.9897	12.132	5.38002	4.59623	6.99612	10.1818	1.80669	0.85335	5.12183e-05	0.0284603	up	no
ENSRNOG00000062160	AC108616.2	ENSRNOT00000092834	NA	NA	NA	NA	hypothetical protein I79_018812 [Cricetulus griseus]	2.44811	0.912395	0.971426	0.239588	4.70128	7.10018	5.14576	7.11314	0.190002	-2.39591	5.64091e-05	0.0302252	down	yes
ENSRNOG00000008672	Chmp5	ENSRNOT00000011907	GO:0000920(cell separation after cytokinesis);GO:0001919(regulation of receptor recycling);GO:0003674(molecular_function);GO:0005634(nucleus);GO:0005737(cytoplasm);GO:0005768(endosome);GO:0005829(cytosol);GO:0006810(transport);GO:0006997(nucleus organization);GO:0007034(vacuolar transport);GO:0007040(lysosome organization);GO:0007080(mitotic metaphase plate congression);GO:0008333(endosome to lys…	04144(Endocytosis)	K12198	NA	PREDICTED: charged multivesicular body protein 5 isoform X1 [Carlito syrichta]	85.4087	79.6723	86.3621	66.8249	109.092	109.108	120.83	132.543	0.674907	-0.567239	7.01605e-05	0.0362972	down	no
ENSRNOG00000009470	Flnb	ENSRNOT00000066546;ENSRNOT00000088264	GO:0001725(stress fiber);GO:0003334(keratinocyte development);GO:0003382(epithelial cell morphogenesis);GO:0003674(molecular_function);GO:0003779(actin binding);GO:0005575(cellular_component);GO:0005737(cytoplasm);GO:0005886(plasma membrane);GO:0005903(brush border);GO:0005925(focal adhesion);GO:0007519(skeletal muscle tissue development);GO:0008150(biological_process);GO:0030036(actin cytoskelet…	04010(MAPK signaling pathway);04510(Focal adhesion);05205(Proteoglycans in cancer);05132(Salmonella infection);05132(Salmonella infection)	K04437	NA	filamin-B [Rattus norvegicus]	1.93603	1.58543	1.59991	2.33107	1.00703	0.846404	0.829814	0.934232	2.06012	1.04273	7.46371e-05	0.037326	up	yes
ENSRNOG00000038951	Cox17	ENSRNOT00000059541	GO:0003674(molecular_function);GO:0005507(copper ion binding);GO:0005575(cellular_component);GO:0005739(mitochondrion);GO:0005758(mitochondrial intermembrane space);GO:0006825(copper ion transport);GO:0007420(brain development);GO:0007507(heart development);GO:0008047(enzyme activator activity);GO:0016531(copper chaperone activity)	00190(Oxidative phosphorylation)	K02260	NA	COX17 homolog, cytochrome c oxidase assembly protein [Rattus norvegicus]	114.373	118.269	97.7958	88.2026	146.621	171.884	161.887	158.551	0.655205	-0.609981	8.18864e-05	0.0396304	down	no
ENSRNOG00000000498	Anks1a	ENSRNOT00000081604;ENSRNOT00000044395	GO:0005654(nucleoplasm);GO:0005737(cytoplasm);GO:0046875(ephrin receptor binding);GO:1901187(regulation of ephrin receptor signaling pathway);GO:2000059(negative regulation of protein ubiquitination involved in ubiquitin-dependent protein catabolic process);GO:2000059(negative regulation of protein ubiquitination involved in ubiquitin-dependent protein catabolic process)	00562(Inositol phosphate metabolism);04070(Phosphatidylinositol signaling system);04910(Insulin signaling pathway);04910(Insulin signaling pathway)	K15909	EC:3.1.3.86	PREDICTED: ankyrin repeat and SAM domain-containing protein 1A isoform X2 [Rattus norvegicus]	3.96505	6.04656	6.76338	7.56134	2.92553	2.80169	4.36337	3.02024	1.8562	0.892351	8.70208e-05	0.039819	up	no
ENSRNOG00000025745	Gpr17	ENSRNOT00000036537	GO:0002862(negative regulation of inflammatory response to antigenic stimulus);GO:0004930(G-protein coupled receptor activity);GO:0005886(plasma membrane);GO:0007186(G-protein coupled receptor signaling pathway);GO:0016021(integral component of membrane)	04080(Neuroactive ligand-receptor interaction)	K04273	NA	uracil nucleotide/cysteinyl leukotriene receptor [Rattus norvegicus]	47.4614	50.1213	54.3157	51.5911	32.2819	27.1156	35.516	34.1279	1.57693	0.657122	8.75843e-05	0.039819	up	no
ENSRNOG00000016999	Grp	ENSRNOT00000022845	GO:0005184(neuropeptide hormone activity);GO:0005576(extracellular region);GO:0005615(extracellular space);GO:0007218(neuropeptide signaling pathway)	04080(Neuroactive ligand-receptor interaction)	K05224	NA	PREDICTED: gastrin-releasing peptide [Peromyscus maniculatus bairdii]	4.23874	2.07227	2.90859	3.74526	4.60781	15.802	8.74442	7.49301	0.353775	-1.4991	9.46676e-05	0.0406975	down	yes
ENSRNOG00000030747	LOC690468	ENSRNOT00000042661	GO:0001501(skeletal system development);GO:0001503(ossification);GO:0003723(RNA binding);GO:0003735(structural constituent of ribosome);GO:0005925(focal adhesion);GO:0006412(translation);GO:0006417(regulation of translation);GO:0007605(sensory perception of sound);GO:0022618(ribonucleoprotein complex assembly);GO:0022625(cytosolic large ribosomal subunit);GO:0033291(eukaryotic 80S initiation comp…	03010(Ribosome)	K02923	NA	PREDICTED: 60S ribosomal protein L38 isoform X1 [Cricetulus griseus]	154.615	170.588	246.27	132.512	210.694	331.402	288.719	395.064	0.574271	-0.800197	9.49419e-05	0.0406975	down	no
ENSRNOG00000051831	RF00002	ENSRNOT00000089050	NA	NA	NA	NA	hypothetical protein T09_8305 [Trichinella sp. T9]	321.753	298.362	531.267	502.423	524.359	1098.31	1811.18	486.844	0.421815	-1.24532	0.00011033	0.0442189	down	yes
ENSRNOG00000013829	Chrna3	ENSRNOT00000019307	GO:0004889(acetylcholine-activated cation-selective channel activity);GO:0005892(acetylcholine-gated channel complex);GO:0006937(regulation of muscle contraction);GO:0006940(regulation of smooth muscle contraction);GO:0007165(signal transduction);GO:0007171(activation of transmembrane receptor protein tyrosine kinase activity);GO:0007271(synaptic transmission, cholinergic);GO:0007274(neuromuscula…	04080(Neuroactive ligand-receptor interaction);04725(Cholinergic synapse)	K04805	NA	neuronal acetylcholine receptor subunit alpha-3 precursor [Rattus norvegicus]	3.74347	1.2848	1.15588	1.07496	5.11071	9.31617	2.13049	7.95654	0.296122	-1.75574	0.000111337	0.0442189	down	yes
ENSRNOG00000014980	Mob4	ENSRNOT00000020536	GO:0005794(Golgi apparatus)	NA	NA	NA	MOB-like protein phocein [Rattus norvegicus]	29.6901	24.0408	21.905	18.9056	32.8222	43.3207	37.9378	34.0335	0.638302	-0.64769	0.000114467	0.0442189	down	no
ENSRNOG00000016292	Pdzd9	ENSRNOT00000044384	GO:0003674(molecular_function);GO:0005575(cellular_component);GO:0008150(biological_process)	00190(Oxidative phosphorylation);04260(Cardiac muscle contraction);05010(Alzheimer's disease);05012(Parkinson's disease);05016(Huntington's disease);04932(Non-alcoholic fatty liver disease (NAFLD))	K00415	NA	PDZ domain-containing protein 9 [Rattus norvegicus]	29.1688	15.0179	19.3495	10.4282	37.3991	46.3499	24.6336	41.5585	0.49329	-1.01949	0.000114946	0.0442189	down	yes
ENSRNOG00000039048	Cd200r1	ENSRNOT00000002799	GO:0004872(receptor activity);GO:0005886(plasma membrane);GO:0009897(external side of plasma membrane);GO:0016021(integral component of membrane);GO:0043235(receptor complex)	NA	NA	NA	cell surface glycoprotein CD200 receptor 1 precursor [Rattus norvegicus]	0.071152	0.076843	0.117334	0	0.227905	0.52273	0.452466	0.617728	0.145719	-2.77874	0.000127454	0.0477567	down	yes
ENSRNOG00000010060	Panx1	ENSRNOT00000083395;ENSRNOT00000013577	GO:0002020(protease binding);GO:0002931(response to ischemia);GO:0003779(actin binding);GO:0005102(receptor binding);GO:0005243(gap junction channel activity);GO:0005262(calcium channel activity);GO:0005515(protein binding);GO:0005783(endoplasmic reticulum);GO:0005789(endoplasmic reticulum membrane);GO:0005886(plasma membrane);GO:0005921(gap junction);GO:0006812(cation transport);GO:0006816(calci…	NA	NA	NA	pannexin-1 isoform c [Rattus norvegicus]	9.31829	6.84827	10.0068	12.2871	4.82768	4.75939	6.44324	5.51063	1.78546	0.836296	0.000130509	0.0477567	up	no
ENSRNOG00000023601	Elavl4	ENSRNOT00000035252	GO:0000166(nucleotide binding);GO:0003676(nucleic acid binding);GO:0003723(RNA binding);GO:0003729(mRNA binding);GO:0003730(mRNA 3'-UTR binding);GO:0005634(nucleus);GO:0005635(nuclear envelope);GO:0005737(cytoplasm);GO:0005829(cytosol);GO:0005856(cytoskeleton);GO:0007612(learning);GO:0007626(locomotory behavior);GO:0016020(membrane);GO:0017091(AU-rich element binding);GO:0030182(neuron differenti…	04152(AMPK signaling pathway)	K13088	NA	PREDICTED: ELAV-like protein 4 isoform X1 [Heterocephalus glaber]	19.1154	12.5887	10.4575	14.6383	20.5908	27.4607	23.0164	21.4932	0.613649	-0.704515	0.00014905	0.0523596	down	no
ENSRNOG00000021110	Mllt11	ENSRNOT00000028664	GO:0003674(molecular_function);GO:0005575(cellular_component);GO:0005622(intracellular);GO:0005634(nucleus);GO:0005737(cytoplasm);GO:0005815(microtubule organizing center);GO:0008150(biological_process);GO:0043065(positive regulation of apoptotic process);GO:0045893(positive regulation of transcription, DNA-templated);GO:0051901(positive regulation of mitochondrial depolarization);GO:0090200(posi…	00310(Lysine degradation)	K11421	EC:2.1.1.43	protein AF1q [Rattus norvegicus]	370.779	352.814	321.735	321.597	431.97	512.588	552.688	472.087	0.694105	-0.526774	0.000150067	0.0523596	down	no
ENSRNOG00000016070	Trpc3	ENSRNOT00000080207;ENSRNOT00000079004;ENSRNOT00000046700	GO:0005262(calcium channel activity);GO:0005887(integral component of plasma membrane);GO:0006828(manganese ion transport);GO:0007338(single fertilization);GO:0010524(positive regulation of calcium ion transport into cytosol);GO:0015279(store-operated calcium channel activity);GO:0016021(integral component of membrane);GO:0033198(response to ATP);GO:0051480(regulation of cytosolic calcium ion con…	04360(Axon guidance);04360(Axon guidance)	K04966	NA	transient receptor potential cation channel subfamily C member 3 splice variant c [Rattus norvegicus]	7.29918	4.44292	4.74576	3.41721	6.03262	13.8634	9.16089	10.4239	0.504171	-0.988014	0.000179939	0.061355	down	no
ENSRNOG00000058571	AABR07024542.1	ENSRNOT00000084733	NA	NA	NA	NA	PREDICTED: ERC protein 2 isoform X1 [Mus musculus]	16.053	12.3341	10.47	13.7854	19.2541	22.2136	18.2073	21.1004	0.651715	-0.617686	0.000189791	0.0622832	down	no
ENSRNOG00000042276	Trappc2	ENSRNOT00000068113	GO:0005737(cytoplasm);GO:0006888(ER to Golgi vesicle-mediated transport)	NA	NA	NA	PREDICTED: trafficking protein particle complex subunit 2 [Canis lupus familiaris]	22.4568	17.6518	20.4305	15.9181	28.5273	38.7815	25.0675	32.9712	0.609961	-0.71321	0.000190964	0.0622832	down	no
ENSRNOG00000037435	Tmem196	ENSRNOT00000080090;ENSRNOT00000056649	GO:0016021(integral component of membrane);GO:0016021(integral component of membrane)	NA	NA	NA	PREDICTED: transmembrane protein 196 isoform X2 [Rattus norvegicus]	5.5813	3.51227	2.97524	1.69494	8.13334	6.19006	8.25265	6.10069	0.479962	-1.05901	0.000200906	0.0641317	down	yes
ENSRNOG00000019426	Rammet	ENSRNOT00000026385	GO:0003674(molecular_function);GO:0003723(RNA binding);GO:0005575(cellular_component);GO:0005634(nucleus);GO:0005845(mRNA cap binding complex);GO:0006370(7-methylguanosine mRNA capping);GO:0008150(biological_process);GO:0032259(methylation);GO:0036031(recruitment of mRNA capping enzyme to RNA polymerase II holoenzyme complex);GO:0044822(poly(A) RNA binding)	NA	NA	NA	RNMT-activating mini protein [Rattus norvegicus]	28.9905	27.2491	26.7101	24.0077	42.6958	51.5753	41.5259	35.6881	0.623713	-0.681045	0.000209765	0.0655648	down	no
ENSRNOG00000004978	Prkacb	ENSRNOT00000068739	GO:0000287(magnesium ion binding);GO:0004691(cAMP-dependent protein kinase activity);GO:0005524(ATP binding);GO:0006468(protein phosphorylation)	04014(Ras signaling pathway);04010(MAPK signaling pathway);04310(Wnt signaling pathway);04340(Hedgehog signaling pathway);04020(Calcium signaling pathway);04024(cAMP signaling pathway);04114(Oocyte meiosis);04540(Gap junction);04611(Platelet activation);04062(Chemokine signaling pathway);04911(Insulin secretion);04910(Insulin signaling pathway);04922(Glucagon signaling pathway);04923(Regulation o…	K04345	EC:2.7.11.11	cAMP-dependent protein kinase catalytic subunit beta isoform 1 [Mus musculus]	78.3554	93.1669	86.3261	90.6841	52.894	56.2459	55.5733	65.7814	1.51211	0.59656	0.000252214	0.0747217	up	no
ENSRNOG00000017843	Polr3k	ENSRNOT00000024096	GO:0001056(RNA polymerase III activity);GO:0003676(nucleic acid binding);GO:0005666(DNA-directed RNA polymerase III complex);GO:0005730(nucleolus);GO:0006386(termination of RNA polymerase III transcription);GO:0008270(zinc ion binding)	00230(Purine metabolism);00240(Pyrimidine metabolism);03020(RNA polymerase);04623(Cytosolic DNA-sensing pathway);05169(Epstein-Barr virus infection)	K03019	NA	hypothetical protein A6R68_11845 [Neotoma lepida]	41.7028	34.2329	44.1316	40.3439	43.5759	65.0791	66.4741	70.3421	0.653483	-0.613778	0.000252533	0.0747217	down	no
ENSRNOG00000018780	Sh3rf2	ENSRNOT00000025408	GO:0004864(protein phosphatase inhibitor activity);GO:0005654(nucleoplasm);GO:0008157(protein phosphatase 1 binding);GO:0008270(zinc ion binding);GO:0010923(negative regulation of phosphatase activity);GO:0016567(protein ubiquitination);GO:0016874(ligase activity);GO:0019902(phosphatase binding)	04520(Adherens junction);04910(Insulin signaling pathway);03320(PPAR signaling pathway)	K06086	NA	putative E3 ubiquitin-protein ligase SH3RF2 [Rattus norvegicus]	0.613507	0.870511	1.15726	0.814535	0.29613	0.233406	0.112496	0.278795	3.75295	1.90802	0.000254003	0.0747217	up	yes
ENSRNOG00000032401	H3f3c	ENSRNOT00000049001	GO:0000786(nucleosome);GO:0003677(DNA binding);GO:0005634(nucleus);GO:0046982(protein heterodimerization activity)	05202(Transcriptional misregulation in cancers);05322(Systemic lupus erythematosus);05034(Alcoholism)	K11253	NA	PREDICTED: histone H3.3-like [Trichogramma pretiosum]	124.591	53.9916	88.4539	36.4969	167.998	168.671	108.633	171.565	0.492056	-1.02311	0.0002741	0.0790832	down	yes
ENSRNOG00000007934	Elfn2	ENSRNOT00000010609	GO:0005615(extracellular space);GO:0010923(negative regulation of phosphatase activity);GO:0016021(integral component of membrane);GO:0019902(phosphatase binding)	04010(MAPK signaling pathway);04020(Calcium signaling pathway)	K04856	NA	PREDICTED: protein phosphatase 1 regulatory subunit 29 isoform X1 [Rattus norvegicus]	22.3247	19.9913	20.2258	31.3949	13.5818	13.1914	14.096	17.3196	1.61434	0.690949	0.000287793	0.0812548	up	no
ENSRNOG00000003858	Atp6ap2	ENSRNOT00000005138	GO:0002003(angiotensin maturation);GO:0003674(molecular_function);GO:0004190(aspartic-type endopeptidase activity);GO:0004872(receptor activity);GO:0005575(cellular_component);GO:0008150(biological_process);GO:0009897(external side of plasma membrane);GO:0016021(integral component of membrane);GO:0019899(enzyme binding);GO:0021903(rostrocaudal neural tube patterning);GO:0030177(positive regulatio…	04614(Renin-angiotensin system)	K19514	NA	renin receptor precursor [Rattus norvegicus]	85.1009	63.1596	57.1904	58.9446	88.1037	103.171	99.6127	101.337	0.674093	-0.56898	0.000292459	0.0812548	down	no
ENSRNOG00000009388	Sptssb	ENSRNOT00000012422;ENSRNOT00000091198	GO:0004758(serine C-palmitoyltransferase activity);GO:0005783(endoplasmic reticulum);GO:0006629(lipid metabolic process);GO:0006665(sphingolipid metabolic process);GO:0008150(biological_process);GO:0016020(membrane);GO:0016021(integral component of membrane);GO:0017059(serine C-palmitoyltransferase complex);GO:0017059(serine C-palmitoyltransferase complex)	NA	NA	NA	PREDICTED: serine palmitoyltransferase small subunit B isoform X1 [Nannospalax galili]	5.60737	4.55147	2.11012	2.25776	7.33264	10.1811	6.68134	8.33487	0.446564	-1.16306	0.000314956	0.0859144	down	yes
ENSRNOG00000062108	Tomm5	ENSRNOT00000093024;ENSRNOT00000092866	GO:0005739(mitochondrion);GO:0005742(mitochondrial outer membrane translocase complex);GO:0005742(mitochondrial outer membrane translocase complex)	NA	NA	NA	mitochondrial import receptor subunit TOM5 homolog isoform 1 [Mus musculus]	12.2978	11.8885	13.0935	13.0221	16.7689	20.3922	15.34	23.053	0.665773	-0.586897	0.000334506	0.0896178	down	no
ENSRNOG00000053260	Lilrb3a	ENSRNOT00000087957;ENSRNOT00000087669;ENSRNOT00000080820	GO:0001915(negative regulation of T cell mediated cytotoxicity);GO:0002230(positive regulation of defense response to virus by host);GO:0002309(T cell proliferation involved in immune response);GO:0002740(negative regulation of cytokine secretion involved in immune response);GO:0002774(Fc receptor mediated inhibitory signaling pathway);GO:0005737(cytoplasm);GO:0007165(signal transduction);GO:0008…	04380(Osteoclast differentiation);04380(Osteoclast differentiation)	K06512	NA	PREDICTED: leukocyte immunoglobulin-like receptor, subfamily B (with TM and ITIM domains), member 3-like isoform X1 [Rattus norvegicus]	0.0204237	0.0483962	0	0.0611615	0.154804	0.239161	0.11586	0.357476	0.149869	-2.73823	0.000345541	0.09095	down	yes
ENSRNOG00000008145	Traf3	ENSRNOT00000010906	GO:0002224(toll-like receptor signaling pathway);GO:0004842(ubiquitin-protein transferase activity);GO:0005164(tumor necrosis factor receptor binding);GO:0007165(signal transduction);GO:0008063(Toll signaling pathway);GO:0008270(zinc ion binding);GO:0009898(cytoplasmic side of plasma membrane);GO:0016567(protein ubiquitination);GO:0019901(protein kinase binding);GO:0019903(protein phosphatase bin…	04064(NF-kappa B signaling pathway);04668(TNF signaling pathway);04620(Toll-like receptor signaling pathway);04622(RIG-I-like receptor signaling pathway);05200(Pathways in cancer);05203(Viral carcinogenesis);05222(Small cell lung cancer);05160(Hepatitis C);05168(Herpes simplex infection);05169(Epstein-Barr virus infection)	K03174	NA	TNF receptor-associated factor 3 [Rattus norvegicus]	10.1554	12.3013	12.0079	13.4378	7.32364	6.98171	9.62722	8.08542	1.49611	0.581214	0.000378411	0.0978844	up	no
ENSRNOG00000007512	Srp14	ENSRNOT00000009866	GO:0003723(RNA binding);GO:0005634(nucleus);GO:0005737(cytoplasm);GO:0005786(signal recognition particle, endoplasmic reticulum targeting);GO:0006614(SRP-dependent cotranslational protein targeting to membrane);GO:0008312(7S RNA binding);GO:0030529(intracellular ribonucleoprotein complex);GO:0030942(endoplasmic reticulum signal peptide binding);GO:0042493(response to drug);GO:0044822(poly(A) RNA …	03060(Protein export)	K03104	NA	signal recognition particle 14 kDa protein [Mus musculus]	117.798	105.996	97.5364	90.4502	142.134	175.753	132.173	153.257	0.682528	-0.55104	0.000395989	0.100695	down	no
ENSRNOG00000026577	Cpne4	ENSRNOT00000016749	GO:0070062(extracellular exosome)	NA	NA	NA	copine-4 [Rattus norvegicus]	13.3731	10.5989	4.7064	7.69623	16.9928	17.9402	14.0744	17.9749	0.543048	-0.880849	0.000419781	0.102349	down	no
ENSRNOG00000000861	Zic3	ENSRNOT00000075840;ENSRNOT00000077026	GO:0000977(RNA polymerase II regulatory region sequence-specific DNA binding);GO:0000978(RNA polymerase II core promoter proximal region sequence-specific DNA binding);GO:0001077(transcriptional activator activity, RNA polymerase II core promoter proximal region sequence-specific binding);GO:0001947(heart looping);GO:0003674(molecular_function);GO:0003676(nucleic acid binding);GO:0003700(transcri…	04550(Signaling pathways regulating pluripotency of stem cells);04550(Signaling pathways regulating pluripotency of stem cells)	K18487	NA	PREDICTED: zinc finger protein ZIC 3 isoform X1 [Mus musculus]	4.88472	2.92702	2.21472	2.4089	5.3582	6.11593	5.35434	6.0398	0.543782	-0.878899	0.000420303	0.102349	down	no
ENSRNOG00000016810	Stmn1	ENSRNOT00000076052;ENSRNOT00000076864;ENSRNOT00000076736;ENSRNOT00000022574	GO:0005737(cytoplasm);GO:0007019(microtubule depolymerization);GO:0015631(tubulin binding);GO:0031175(neuron projection development);GO:0043005(neuron projection);GO:0051493(regulation of cytoskeleton organization);GO:0000281(mitotic cytokinesis);GO:0005622(intracellular);GO:0005829(cytosol);GO:0005874(microtubule);GO:0007052(mitotic spindle organization);GO:0007409(axonogenesis);GO:0007420(brain…	04010(MAPK signaling pathway);05206(MicroRNAs in cancer);05206(MicroRNAs in cancer)	K04381	NA	PREDICTED: stathmin isoform X1 [Rhinopithecus bieti]	419.587	277.393	303.301	387.462	452.025	475.83	600.933	509.367	0.680882	-0.554524	0.000422957	0.102349	down	no
ENSRNOG00000006410	Akap5	ENSRNOT00000008416	GO:0001664(G-protein coupled receptor binding);GO:0001934(positive regulation of protein phosphorylation);GO:0003779(actin binding);GO:0005515(protein binding);GO:0005516(calmodulin binding);GO:0005737(cytoplasm);GO:0005856(cytoskeleton);GO:0005886(plasma membrane);GO:0006605(protein targeting);GO:0007165(signal transduction);GO:0007194(negative regulation of adenylate cyclase activity);GO:000817…	NA	NA	NA	A kinase (PRKA) anchor protein 5 [Rattus norvegicus]	26.0575	49.4018	42.0185	40.6305	24.227	16.9961	23.6789	28.9149	1.68529	0.752993	0.00044075	0.103615	up	no
ENSRNOG00000058902	AABR07072264.4	ENSRNOT00000082278	NA	NA	NA	NA	unnamed protein product [Mus musculus]	0.454126	0.210076	0.118533	0.283313	0.589752	0.905672	1.12673	0.994655	0.294748	-1.76244	0.000445117	0.103615	down	yes
ENSRNOG00000006051	AABR07016841.1	ENSRNOT00000008154	NA	NA	NA	NA	rCG41842 [Rattus norvegicus]	60.7586	30.8947	30.6963	39.1431	85.5188	83.6945	55.4784	76.7883	0.535666	-0.900593	0.000448909	0.103615	down	no
ENSRNOG00000013562	Ndfip1	ENSRNOT00000018499	GO:0000139(Golgi membrane);GO:0002761(regulation of myeloid leukocyte differentiation);GO:0002829(negative regulation of type 2 immune response);GO:0004871(signal transducer activity);GO:0005515(protein binding);GO:0005576(extracellular region);GO:0005794(Golgi apparatus);GO:0005938(cell cortex);GO:0006879(cellular iron ion homeostasis);GO:0007034(vacuolar transport);GO:0007165(signal transductio…	NA	NA	NA	Nedd4 WW domain-binding protein 5, partial [Mus musculus]	246.875	190.34	230.767	207.393	275.056	319.742	293.186	356.678	0.703304	-0.507779	0.000458811	0.104296	down	no
ENSRNOG00000002125	Ccni	ENSRNOT00000002924	GO:0051726(regulation of cell cycle)	04068(FoxO signaling pathway);04115(p53 signaling pathway)	K10146	NA	cyclin I, isoform CRA_a, partial [Mus musculus]	149.395	115.909	119.295	113.331	163.885	184.772	193.727	162.482	0.706418	-0.501406	0.000469865	0.10439	down	no
ENSRNOG00000009585	Tcf20	ENSRNOT00000012699	GO:0003700(transcription factor activity, sequence-specific DNA binding);GO:0005634(nucleus);GO:0005654(nucleoplasm);GO:0008270(zinc ion binding);GO:0044212(transcription regulatory region DNA binding);GO:0044822(poly(A) RNA binding);GO:0045944(positive regulation of transcription from RNA polymerase II promoter)	00310(Lysine degradation)	K09188	EC:2.1.1.43	transcription factor 20 [Rattus norvegicus]	12.1384	15.3042	13.3225	15.9777	9.79793	8.36758	9.55445	10.3475	1.49058	0.575876	0.000484455	0.10439	up	no
ENSRNOG00000010452	LOC100363502	ENSRNOT00000014058	GO:0005758(mitochondrial intermembrane space);GO:0005829(cytosol);GO:0006122(mitochondrial electron transport, ubiquinol to cytochrome c);GO:0020037(heme binding);GO:0046872(metal ion binding)	00920(Sulfur metabolism);04210(Apoptosis);04215(Apoptosis - multiple species);04115(p53 signaling pathway);05200(Pathways in cancer);05210(Colorectal cancer);05222(Small cell lung cancer);05010(Alzheimer's disease);05012(Parkinson's disease);05014(Amyotrophic lateral sclerosis (ALS));05016(Huntington's disease);05416(Viral myocarditis);04932(Non-alcoholic fatty liver disease (NAFLD));05134(Legion…	K08738	NA	cytochrome c, somatic-like protein [Cricetulus griseus]	159.292	151.953	129.623	135.977	204.459	176.97	245.459	189.567	0.706525	-0.501187	0.000493897	0.10439	down	no
ENSRNOG00000060614	Pxdn	ENSRNOT00000077321;ENSRNOT00000079891	GO:0004601(peroxidase activity);GO:0005201(extracellular matrix structural constituent);GO:0005615(extracellular space);GO:0005783(endoplasmic reticulum);GO:0006979(response to oxidative stress);GO:0020037(heme binding);GO:0030198(extracellular matrix organization);GO:0031012(extracellular matrix);GO:0042744(hydrogen peroxide catabolic process);GO:0055114(oxidation-reduction process);GO:0070062(e…	00350(Tyrosine metabolism);00350(Tyrosine metabolism)	K00431	EC:1.11.1.8	peroxidasin homolog precursor [Rattus norvegicus]	5.07076	5.36765	9.03447	6.67357	4.09084	2.77744	3.4167	4.34	1.7878	0.838182	0.000498755	0.10439	up	no
ENSRNOG00000033133	Nae1	ENSRNOT00000076948;ENSRNOT00000048221	GO:0005634(nucleus);GO:0005829(cytosol);GO:0005886(plasma membrane);GO:0006915(apoptotic process);GO:0019781(NEDD8 activating enzyme activity);GO:0031625(ubiquitin protein ligase binding);GO:0033314(mitotic DNA replication checkpoint);GO:0042981(regulation of apoptotic process);GO:0043523(regulation of neuron apoptotic process);GO:0045116(protein neddylation);GO:0046982(protein heterodimerization…	05010(Alzheimer's disease);05010(Alzheimer's disease)	K04532	NA	NEDD8-activating enzyme E1 regulatory subunit [Rattus norvegicus]	13.1255	10.4757	9.26099	7.94982	16.611	18.7959	14.5987	16.6656	0.612138	-0.70807	0.000499902	0.10439	down	no
ENSRNOG00000007377	Slit3	ENSRNOT00000009714	GO:0003674(molecular_function);GO:0005509(calcium ion binding);GO:0005578(proteinaceous extracellular matrix);GO:0005615(extracellular space);GO:0005739(mitochondrion);GO:0007411(axon guidance);GO:0007420(brain development);GO:0008201(heparin binding);GO:0008285(negative regulation of cell proliferation);GO:0009887(organ morphogenesis);GO:0010629(negative regulation of gene expression);GO:0016020…	04360(Axon guidance)	K06850	NA	slit homolog 3 (Drosophila) [Rattus norvegicus]	6.45313	5.65281	6.03311	8.40651	4.12868	2.80858	5.15318	3.77554	1.67311	0.742535	0.00050097	0.10439	up	no
ENSRNOG00000022753	Mast3	ENSRNOT00000037756;ENSRNOT00000078108	GO:0000287(magnesium ion binding);GO:0004674(protein serine/threonine kinase activity);GO:0005524(ATP binding);GO:0005622(intracellular);GO:0006468(protein phosphorylation);GO:0007010(cytoskeleton organization);GO:0018105(peptidyl-serine phosphorylation);GO:0035556(intracellular signal transduction);GO:0035556(intracellular signal transduction)	04014(Ras signaling pathway);04015(Rap1 signaling pathway);04010(MAPK signaling pathway);04012(ErbB signaling pathway);04370(VEGF signaling pathway);04630(Jak-STAT signaling pathway);04668(TNF signaling pathway);04066(HIF-1 signaling pathway);04068(FoxO signaling pathway);04072(Phospholipase D signaling pathway);04071(Sphingolipid signaling pathway);04024(cAMP signaling pathway);04022(cGMP - PKG …	K04456	EC:2.7.11.1	microtubule-associated serine/threonine-protein kinase 3 [Rattus norvegicus]	32.0488	41.187	46.6579	45.6844	27.2813	23.0014	31.5791	29.1481	1.49156	0.576825	0.000511874	0.104905	up	no
ENSRNOG00000059593	Cetn2	ENSRNOT00000078929	GO:0005509(calcium ion binding);GO:0005814(centriole);GO:0006289(nucleotide-excision repair);GO:0007099(centriole replication);GO:0007283(spermatogenesis);GO:0008017(microtubule binding);GO:0031683(G-protein beta/gamma-subunit complex binding);GO:0032391(photoreceptor connecting cilium);GO:0032465(regulation of cytokinesis);GO:0032795(heterotrimeric G-protein binding);GO:0036064(ciliary basal bod…	03420(Nucleotide excision repair)	K10840	NA	PREDICTED: centrin-2 isoform X1 [Rattus norvegicus]	34.8842	39.0485	33.9223	27.9795	49.9355	53.8841	44.2699	51.3816	0.680974	-0.554329	0.000517427	0.104905	down	no
ENSRNOG00000002863	Cacna1e	ENSRNOT00000090544;ENSRNOT00000003928;ENSRNOT00000003869	GO:0005245(voltage-gated calcium channel activity);GO:0005509(calcium ion binding);GO:0005891(voltage-gated calcium channel complex);GO:0008331(high voltage-gated calcium channel activity);GO:0034765(regulation of ion transmembrane transport);GO:0070588(calcium ion transmembrane transport);GO:0086010(membrane depolarization during action potential);GO:0001662(behavioral fear response);GO:0002027(…	04010(MAPK signaling pathway);04020(Calcium signaling pathway);04930(Type II diabetes mellitus);04930(Type II diabetes mellitus)	K04852	NA	PREDICTED: voltage-dependent R-type calcium channel subunit alpha-1E isoform X3 [Rattus norvegicus]	5.18351	3.70847	3.4669	7.26682	2.98417	1.80162	2.49914	3.11739	1.88667	0.915839	0.000530838	0.105331	up	no
ENSRNOG00000010121	Lef1	ENSRNOT00000013694	GO:0000122(negative regulation of transcription from RNA polymerase II promoter);GO:0000977(RNA polymerase II regulatory region sequence-specific DNA binding);GO:0000978(RNA polymerase II core promoter proximal region sequence-specific DNA binding);GO:0001077(transcriptional activator activity, RNA polymerase II core promoter proximal region sequence-specific binding);GO:0001228(transcriptional a…	04310(Wnt signaling pathway);04390(Hippo signaling pathway);04520(Adherens junction);04916(Melanogenesis);05200(Pathways in cancer);05210(Colorectal cancer);05216(Thyroid cancer);05221(Acute myeloid leukemia);05217(Basal cell carcinoma);05215(Prostate cancer);05213(Endometrial cancer);05412(Arrhythmogenic right ventricular cardiomyopathy (ARVC))	K04492	NA	PREDICTED: lymphoid enhancer-binding factor 1 isoform X4 [Rattus norvegicus]	7.38754	6.23114	2.44087	2.61202	8.32465	16.1991	7.00051	12.6515	0.422665	-1.24241	0.00053357	0.105331	down	yes
ENSRNOG00000022245	Msantd4	ENSRNOT00000034482	GO:0005634(nucleus)	NA	NA	NA	RIKEN cDNA 8430410K20, partial [Mus musculus]	16.0758	15.1013	12.5335	10.5931	18.1184	21.0007	21.5135	19.8946	0.674353	-0.568424	0.000540592	0.105331	down	no
ENSRNOG00000002468	Tnr	ENSRNOT00000076589;ENSRNOT00000080254;ENSRNOT00000076860	GO:0005178(integrin binding);GO:0005576(extracellular region);GO:0005578(proteinaceous extracellular matrix);GO:0005634(nucleus);GO:0005654(nucleoplasm);GO:0005737(cytoplasm);GO:0007155(cell adhesion);GO:0007158(neuron cell-cell adhesion);GO:0007162(negative regulation of cell adhesion);GO:0008306(associative learning);GO:0009986(cell surface);GO:0010977(negative regulation of neuron projection d…	04151(PI3K-Akt signaling pathway);04512(ECM-receptor interaction);04510(Focal adhesion);05206(MicroRNAs in cancer);05206(MicroRNAs in cancer)	K06252	NA	tenascin-R precursor [Mus musculus]	10.5109	9.36516	9.9547	12.1692	5.81899	2.78976	4.45583	8.93017	1.90954	0.933229	0.00056366	0.108418	up	no
ENSRNOG00000019014	Ndst1	ENSRNOT00000025881	GO:0000139(Golgi membrane);GO:0000165(MAPK cascade);GO:0000271(polysaccharide biosynthetic process);GO:0003279(cardiac septum development);GO:0006477(protein sulfation);GO:0006954(inflammatory response);GO:0007224(smoothened signaling pathway);GO:0007507(heart development);GO:0007585(respiratory gaseous exchange);GO:0008146(sulfotransferase activity);GO:0008543(fibroblast growth factor receptor s…	00534(Glycosaminoglycan biosynthesis - heparan sulfate / heparin)	K02576	EC:3.1.1.-;EC:2.8.2.-	bifunctional heparan sulfate N-deacetylase/N-sulfotransferase 1 [Rattus norvegicus]	13.4048	10.19	8.83435	13.1464	6.67417	6.72619	8.49404	6.85669	1.58518	0.664647	0.000585578	0.109526	up	no
ENSRNOG00000021215	Rbm8a	ENSRNOT00000028807	GO:0000166(nucleotide binding);GO:0000184(nuclear-transcribed mRNA catabolic process, nonsense-mediated decay);GO:0000381(regulation of alternative mRNA splicing, via spliceosome);GO:0003729(mRNA binding);GO:0005737(cytoplasm);GO:0006397(mRNA processing);GO:0006417(regulation of translation);GO:0008380(RNA splicing);GO:0016607(nuclear speck);GO:0035145(exon-exon junction complex);GO:0051028(mRNA …	03040(Spliceosome);03013(RNA transport);03015(mRNA surveillance pathway)	K12876	NA	RNA-binding protein 8A [Homo sapiens]	33.7969	35.5974	32.5456	28.4344	45.1211	44.6195	45.701	47.8372	0.711345	-0.491379	0.000589641	0.109526	down	no
ENSRNOG00000030418	Tmem47	ENSRNOT00000058434	GO:0005886(plasma membrane);GO:0005911(cell-cell junction);GO:0016021(integral component of membrane);GO:0030054(cell junction);GO:0098609(cell-cell adhesion)	04115(p53 signaling pathway)	K10136	NA	transmembrane protein 47, isoform CRA_a, partial [Mus musculus]	24.428	23.2524	23.6553	19.331	28.6558	37.7968	29.9303	33.6354	0.697338	-0.520071	0.000591324	0.109526	down	no
ENSRNOG00000048898	Wasf3	ENSRNOT00000092627;ENSRNOT00000092340;ENSRNOT00000071567	GO:0007010(cytoskeleton organization);GO:0008360(regulation of cell shape);GO:0014003(oligodendrocyte development);GO:0030027(lamellipodium);GO:0030032(lamellipodium assembly);GO:0031643(positive regulation of myelination);GO:0070062(extracellular exosome);GO:0003779(actin binding);GO:0005856(cytoskeleton);GO:0030036(actin cytoskeleton organization);GO:0030036(actin cytoskeleton organization)	04520(Adherens junction);04666(Fc gamma R-mediated phagocytosis);05231(Choline metabolism in cancer);05231(Choline metabolism in cancer)	K06083	NA	PREDICTED: wiskott-Aldrich syndrome protein family member 3 isoform X3 [Rattus norvegicus]	17.3198	17.458	19.7132	23.7431	12.7386	12.5584	9.77743	13.4227	1.61317	0.689898	0.000622045	0.113812	up	no
ENSRNOG00000023896	Dusp6	ENSRNOT00000037844	GO:0000188(inactivation of MAPK activity);GO:0001933(negative regulation of protein phosphorylation);GO:0004721(phosphoprotein phosphatase activity);GO:0004725(protein tyrosine phosphatase activity);GO:0005737(cytoplasm);GO:0005829(cytosol);GO:0006470(protein dephosphorylation);GO:0008138(protein tyrosine/serine/threonine phosphatase activity);GO:0009953(dorsal/ventral pattern formation);GO:00100…	04010(MAPK signaling pathway);05202(Transcriptional misregulation in cancers)	K04459	EC:3.1.3.16;EC:3.1.3.48	dual specificity protein phosphatase 6 [Rattus norvegicus]	9.25111	6.02717	9.60275	8.18172	11.1731	11.1332	14.9076	13.9539	0.646162	-0.630032	0.000666258	0.120432	down	no
ENSRNOG00000023226	S100a10	ENSRNOT00000035240	GO:0001558(regulation of cell growth);GO:0001765(membrane raft assembly);GO:0005509(calcium ion binding);GO:0005515(protein binding);GO:0005783(endoplasmic reticulum);GO:0006900(membrane budding);GO:0008289(lipid binding);GO:0016021(integral component of membrane);GO:0019897(extrinsic component of plasma membrane);GO:0042493(response to drug);GO:0042803(protein homodimerization activity);GO:00435…	NA	NA	NA	PREDICTED: protein S100-A10 isoform X1 [Mus musculus]	72.206	46.9821	17.4778	38.0404	72.2538	121.958	85.571	84.8877	0.47908	-1.06166	0.000705916	0.12325	down	yes
ENSRNOG00000015692	Taok1	ENSRNOT00000021368	GO:0004674(protein serine/threonine kinase activity);GO:0004702(receptor signaling protein serine/threonine kinase activity);GO:0005524(ATP binding);GO:0005737(cytoplasm);GO:0006281(DNA repair);GO:0006468(protein phosphorylation);GO:0006974(cellular response to DNA damage stimulus);GO:0019901(protein kinase binding);GO:0023014(signal transduction by protein phosphorylation);GO:0030295(protein kin…	04010(MAPK signaling pathway)	K04429	EC:2.7.11.1	TAO kinase 1, isoform CRA_a [Rattus norvegicus]	8.08944	6.37845	6.50221	7.91073	4.04417	3.95468	3.95696	5.18033	1.68538	0.753071	0.00070832	0.12325	up	no
ENSRNOG00000013579	LOC100359916	ENSRNOT00000018164	GO:0003677(DNA binding);GO:0003723(RNA binding);GO:0006357(regulation of transcription from RNA polymerase II promoter);GO:0006396(RNA processing)	03040(Spliceosome);05206(MicroRNAs in cancer);05203(Viral carcinogenesis);05168(Herpes simplex infection)	K12886	NA	heterogeneous nuclear ribonucleoprotein K isoform 2 [Mus musculus]	30.8506	26.3733	39.354	29.3914	46.1747	49.0287	36.0068	57.3172	0.668175	-0.581703	0.000708422	0.12325	down	no
ENSRNOG00000016502	Dscaml1	ENSRNOT00000022476	GO:0005615(extracellular space);GO:0007156(homophilic cell adhesion via plasma membrane adhesion molecules);GO:0007162(negative regulation of cell adhesion);GO:0007420(brain development);GO:0009986(cell surface);GO:0042803(protein homodimerization activity);GO:0048704(embryonic skeletal system morphogenesis);GO:0070593(dendrite self-avoidance)	05164(Influenza A)	K09643	NA	Down syndrome cell adhesion molecule-like protein 1 [Rattus norvegicus]	5.63152	7.4966	7.62228	8.18006	4.35128	3.46104	5.30891	5.22789	1.57667	0.656879	0.000714708	0.12325	up	no
ENSRNOG00000030520	Sarnp	ENSRNOT00000009155	GO:0000346(transcription export complex);GO:0003674(molecular_function);GO:0003677(DNA binding);GO:0005575(cellular_component);GO:0005654(nucleoplasm);GO:0006351(transcription, DNA-templated);GO:0006355(regulation of transcription, DNA-templated);GO:0006406(mRNA export from nucleus);GO:0006417(regulation of translation);GO:0008150(biological_process);GO:0016607(nuclear speck);GO:0043231(intracell…	NA	NA	NA	PREDICTED: SAP domain-containing ribonucleoprotein isoform X1 [Cricetulus griseus]	53.4472	63.9944	61.7384	48.6659	78.7638	77.3186	77.9766	85.575	0.712834	-0.488363	0.000725073	0.123617	down	no
ENSRNOG00000021229	Avp	ENSRNOT00000028833	GO:0001659(temperature homeostasis);GO:0002125(maternal aggressive behavior);GO:0003084(positive regulation of systemic arterial blood pressure);GO:0004672(protein kinase activity);GO:0004871(signal transducer activity);GO:0005184(neuropeptide hormone activity);GO:0005185(neurohypophyseal hormone activity);GO:0005515(protein binding);GO:0005615(extracellular space);GO:0006939(smooth muscle contra…	04072(Phospholipase D signaling pathway);04270(Vascular smooth muscle contraction);04962(Vasopressin-regulated water reabsorption)	K05242	NA	vasopressin-neurophysin 2-copeptin preproprotein [Rattus norvegicus]	10.3612	5.8049	29.0121	2.79963	1.98176	1.08512	5.18028	2.55711	4.44064	2.15077	0.000735486	0.123983	up	yes
ENSRNOG00000053240	Soga1	ENSRNOT00000079893	GO:0005615(extracellular space);GO:0008286(insulin receptor signaling pathway);GO:0010506(regulation of autophagy);GO:0045721(negative regulation of gluconeogenesis);GO:0070062(extracellular exosome)	01200(Carbon metabolism);00010(Glycolysis / Gluconeogenesis);00620(Pyruvate metabolism);00640(Propanoate metabolism)	K01895	EC:6.2.1.1	PREDICTED: protein SOGA1 isoform X2 [Rattus norvegicus]	5.56107	4.05861	4.23754	5.20707	2.43635	2.15492	3.79015	2.80896	1.70363	0.768615	0.000751794	0.124011	up	no
ENSRNOG00000032882	AY172581.19	ENSRNOT00000040283	NA	NA	NA	NA		75.4072	10.9309	44.8381	34.4996	10.886	14.4334	7.39363	8.46263	4.02363	2.0085	0.000752184	0.124011	up	yes
ENSRNOG00000024967	Uqcrb	ENSRNOT00000037030	GO:0005739(mitochondrion);GO:0005743(mitochondrial inner membrane);GO:0005750(mitochondrial respiratory chain complex III);GO:0006122(mitochondrial electron transport, ubiquinol to cytochrome c);GO:0008121(ubiquinol-cytochrome-c reductase activity);GO:0009060(aerobic respiration);GO:0032403(protein complex binding);GO:0034551(mitochondrial respiratory chain complex III assembly);GO:0051291(protei…	00190(Oxidative phosphorylation);04260(Cardiac muscle contraction);05010(Alzheimer's disease);05012(Parkinson's disease);05016(Huntington's disease);04932(Non-alcoholic fatty liver disease (NAFLD))	K00417	NA	cytochrome b-c1 complex subunit 7 [Rattus norvegicus]	159.171	144.072	149.267	128.455	204.565	213.759	167.31	251.607	0.693905	-0.527191	0.000804764	0.129607	down	no
ENSRNOG00000021026	Zfp687	ENSRNOT00000028553	GO:0046872(metal ion binding)	NA	NA	NA	PREDICTED: LOW QUALITY PROTEIN: zinc finger protein 687 isoform X1 [Rattus norvegicus]	6.94818	7.40337	7.54845	7.14931	4.52833	4.97729	4.49864	4.52621	1.56765	0.648604	0.000808921	0.129607	up	no
ENSRNOG00000010993	Dpm1	ENSRNOT00000016150	GO:0004169(dolichyl-phosphate-mannose-protein mannosyltransferase activity);GO:0004582(dolichyl-phosphate beta-D-mannosyltransferase activity);GO:0005537(mannose binding);GO:0005634(nucleus);GO:0005783(endoplasmic reticulum);GO:0005789(endoplasmic reticulum membrane);GO:0006506(GPI anchor biosynthetic process);GO:0016020(membrane);GO:0019348(dolichol metabolic process);GO:0019673(GDP-mannose meta…	00510(N-Glycan biosynthesis)	K00721	EC:2.4.1.83	dolichol-phosphate mannosyltransferase subunit 1 [Rattus norvegicus]	9.25858	8.08269	8.09962	7.65891	12.0199	13.5695	11.9883	12.1489	0.665636	-0.587196	0.000812043	0.129607	down	no
ENSRNOG00000002642	Ptges3	ENSRNOT00000003787	GO:0001516(prostaglandin biosynthetic process);GO:0005978(glycogen biosynthetic process);GO:0008283(cell proliferation);GO:0042921(glucocorticoid receptor signaling pathway);GO:0043588(skin development);GO:0060430(lung saccule development)	00590(Arachidonic acid metabolism)	K15730	EC:5.3.99.3	prostaglandin E synthase 3 (cytosolic), isoform CRA_b, partial [Mus musculus]	63.3015	47.617	60.4004	43.6157	78.5585	79.3447	69.2402	80.4104	0.698852	-0.516941	0.000836339	0.131074	down	no
ENSRNOG00000009144	Lad1	ENSRNOT00000012801	GO:0005198(structural molecule activity);GO:0070062(extracellular exosome)	NA	NA	NA	ladinin-1 [Rattus norvegicus]	0.188729	0.109789	0.085631	0	0.524381	0.493707	0.454445	0.579066	0.187244	-2.41701	0.000846468	0.131074	down	yes
ENSRNOG00000032656	Ptprt	ENSRNOT00000044466	GO:0003674(molecular_function);GO:0004725(protein tyrosine phosphatase activity);GO:0005575(cellular_component);GO:0005886(plasma membrane);GO:0006470(protein dephosphorylation);GO:0007156(homophilic cell adhesion via plasma membrane adhesion molecules);GO:0007169(transmembrane receptor protein tyrosine kinase signaling pathway);GO:0008013(beta-catenin binding);GO:0008150(biological_process);GO:0…	04514(Cell adhesion molecules (CAMs));04520(Adherens junction)	K05693	EC:3.1.3.48	receptor-type tyrosine-protein phosphatase T [Rattus norvegicus]	5.17679	5.13273	4.8003	6.86075	3.21047	1.66546	2.59443	4.05193	1.90679	0.931143	0.000847441	0.131074	up	no
ENSRNOG00000021237	RGD1565616	ENSRNOT00000028842	GO:0003674(molecular_function);GO:0005575(cellular_component);GO:0008150(biological_process)	NA	NA	NA	uncharacterized protein C20orf194 homolog [Rattus norvegicus]	16.0929	14.7848	16.1456	18.5108	11.3907	10.3877	12.6362	11.5025	1.42722	0.513212	0.000868382	0.132942	up	no
ENSRNOG00000033603	AABR07034315.1	ENSRNOT00000042756	GO:0003735(structural constituent of ribosome);GO:0005634(nucleus);GO:0005925(focal adhesion);GO:0006412(translation);GO:0016020(membrane);GO:0022625(cytosolic large ribosomal subunit);GO:0044822(poly(A) RNA binding);GO:0070062(extracellular exosome)	03010(Ribosome)	K02901	NA	PREDICTED: 60S ribosomal protein L27 isoform X1 [Cricetulus griseus]	41.3838	42.555	43.3595	34.7845	60.4582	62.8716	56.5138	66.1873	0.658791	-0.602108	0.000895875	0.135766	down	no
ENSRNOG00000007256	Necab1	ENSRNOT00000009718	GO:0005509(calcium ion binding);GO:0005634(nucleus);GO:0005654(nucleoplasm);GO:0005737(cytoplasm)	NA	NA	NA	PREDICTED: N-terminal EF-hand calcium-binding protein 1 isoform X1 [Mus musculus]	35.0881	29.2028	19.089	16.3542	41.0894	72.6876	27.1299	47.6929	0.528813	-0.91917	0.000907318	0.136125	down	no
ENSRNOG00000015071	Zim1	ENSRNOT00000020416;ENSRNOT00000087668	GO:0003676(nucleic acid binding);GO:0003700(transcription factor activity, sequence-specific DNA binding);GO:0005622(intracellular);GO:0006355(regulation of transcription, DNA-templated);GO:0046872(metal ion binding);GO:0046872(metal ion binding)	04722(Neurotrophin signaling pathway);04722(Neurotrophin signaling pathway)	K12458	NA	zinc finger, imprinted 1 [Rattus norvegicus]	1.03325	0.988961	1.61508	1.71559	0.55694	0.510653	0.460791	0.460472	2.69144	1.42838	0.000918673	0.136464	up	yes
ENSRNOG00000027658	Gpr101	ENSRNOT00000033219	GO:0004935(adrenergic receptor activity);GO:0005887(integral component of plasma membrane);GO:0007267(cell-cell signaling);GO:0043235(receptor complex);GO:0071880(adenylate cyclase-activating adrenergic receptor signaling pathway)	04020(Calcium signaling pathway);04080(Neuroactive ligand-receptor interaction);04261(Adrenergic signaling in cardiomyocytes);04270(Vascular smooth muscle contraction)	K04136	NA	probable G-protein coupled receptor 101 [Rattus norvegicus]	4.34692	8.51442	7.72432	9.3241	3.16254	2.82901	2.22726	5.3309	2.20741	1.14235	0.00095586	0.139675	up	yes
ENSRNOG00000003853	Scoc	ENSRNOT00000005124	GO:0000139(Golgi membrane);GO:0005768(endosome);GO:0005802(trans-Golgi network);GO:0005829(cytosol);GO:0016239(positive regulation of macroautophagy);GO:0061635(regulation of protein complex stability)	NA	NA	NA	rCG51484, isoform CRA_a [Rattus norvegicus]	116.382	80.8996	86.0189	70.5166	116.292	157.269	129.14	119.019	0.678176	-0.560269	0.000958907	0.139675	down	no
ENSRNOG00000003829	Ap3s1	ENSRNOT00000064116	GO:0006886(intracellular protein transport);GO:0008565(protein transporter activity);GO:0030123(AP-3 adaptor complex);GO:0043231(intracellular membrane-bounded organelle);GO:0048490(anterograde synaptic vesicle transport)	04142(Lysosome)	K12399	NA	PREDICTED: AP-3 complex subunit sigma-1 isoform X1 [Homo sapiens]	38.6079	26.6818	21.7821	25.7337	38.0085	47.3412	41.887	44.8077	0.655677	-0.608943	0.00100352	0.144768	down	no
ENSRNOG00000010286	Cast	ENSRNOT00000062054;ENSRNOT00000062055;ENSRNOT00000062052	GO:0001889(liver development);GO:0002020(protease binding);GO:0005515(protein binding);GO:0005634(nucleus);GO:0005737(cytoplasm);GO:0005783(endoplasmic reticulum);GO:0005829(cytosol);GO:0007343(egg activation);GO:0007420(brain development);GO:0007520(myoblast fusion);GO:0007568(aging);GO:0010466(negative regulation of peptidase activity);GO:0010859(calcium-dependent cysteine-type endopeptidase in…	NA	NA	NA	calpastatin isoform b [Rattus norvegicus]	3.55524	3.64639	3.07271	3.45429	4.17611	6.93053	5.27495	5.3435	0.631925	-0.662175	0.00105231	0.150361	down	no
ENSRNOG00000004967	Snrpb2	ENSRNOT00000006900	GO:0000166(nucleotide binding);GO:0000398(mRNA splicing, via spliceosome);GO:0002230(positive regulation of defense response to virus by host);GO:0005515(protein binding);GO:0005654(nucleoplasm);GO:0005681(spliceosomal complex);GO:0005686(U2 snRNP);GO:0005730(nucleolus);GO:0008150(biological_process);GO:0019013(viral nucleocapsid);GO:0030532(small nuclear ribonucleoprotein complex);GO:0035614(snR…	03040(Spliceosome)	K11094	NA	PREDICTED: U2 small nuclear ribonucleoprotein B'' isoform X1 [Hipposideros armiger]	24.3787	21.1699	25.0952	19.5853	34.7009	33.3126	31.8482	32.3702	0.682356	-0.551404	0.00106994	0.151436	down	no
ENSRNOG00000016877	Shisa7	ENSRNOT00000022698	GO:0032281(AMPA glutamate receptor complex);GO:0045202(synapse);GO:0048172(regulation of short-term neuronal synaptic plasticity)	04120(Ubiquitin mediated proteolysis)	K10583	EC:2.3.2.23	PREDICTED: protein shisa-7 isoform X1 [Rattus norvegicus]	36.8674	50.3724	59.7271	58.9213	39.3415	28.3325	27.6663	35.6284	1.57204	0.652638	0.00108273	0.151815	up	no
ENSRNOG00000001443	Rhbdd2	ENSRNOT00000001962	GO:0000139(Golgi membrane);GO:0004252(serine-type endopeptidase activity);GO:0005794(Golgi apparatus);GO:0006508(proteolysis);GO:0016021(integral component of membrane);GO:0048471(perinuclear region of cytoplasm)	NA	NA	NA	rhomboid domain-containing protein 2 [Rattus norvegicus]	31.7741	34.9238	44.1514	40.4782	25.1973	25.6339	24.182	25.3536	1.50774	0.592391	0.00116256	0.160539	up	no
ENSRNOG00000004629	Fkbp3	ENSRNOT00000006531	GO:0000413(protein peptidyl-prolyl isomerization);GO:0003755(peptidyl-prolyl cis-trans isomerase activity);GO:0005528(FK506 binding);GO:0005634(nucleus);GO:0005789(endoplasmic reticulum membrane);GO:0044822(poly(A) RNA binding);GO:0061077(chaperone-mediated protein folding)	03015(mRNA surveillance pathway);04931(Insulin resistance)	K06269	EC:3.1.3.16	peptidyl-prolyl cis-trans isomerase FKBP3 [Rattus norvegicus]	132.961	122.134	88.0261	106.085	158.415	178.578	148.919	158.881	0.696667	-0.521459	0.00116643	0.160539	down	no
ENSRNOG00000025079	Fam126b	ENSRNOT00000037660	GO:0005622(intracellular)	01200(Carbon metabolism);00630(Glyoxylate and dicarboxylate metabolism);00260(Glycine, serine and threonine metabolism);00670(One carbon pool by folate)	K00605	EC:2.1.2.10	protein FAM126B [Rattus norvegicus]	7.53892	6.40398	4.81412	3.58722	10.1362	12.0645	7.41538	11.6181	0.541887	-0.883936	0.0011912	0.160539	down	no
ENSRNOG00000011550	Kcnab2	ENSRNOT00000087043;ENSRNOT00000015840	GO:0000252(C-3 sterol dehydrogenase (C-4 sterol decarboxylase) activity);GO:0002244(hematopoietic progenitor cell differentiation);GO:0004033(aldo-keto reductase (NADP) activity);GO:0004448(isocitrate dehydrogenase activity);GO:0004495(mevaldate reductase activity);GO:0005244(voltage-gated ion channel activity);GO:0005249(voltage-gated potassium channel activity);GO:0005515(protein binding);GO:00…	00040(Pentose and glucuronate interconversions);00051(Fructose and mannose metabolism);00052(Galactose metabolism);00561(Glycerolipid metabolism);00561(Glycerolipid metabolism)	K00011	EC:1.1.1.21	voltage-gated potassium channel subunit beta-2 [Rattus norvegicus]	37.2898	35.8183	30.9495	43.8903	23.2328	21.88	30.731	25.4897	1.46001	0.545978	0.00120073	0.160539	up	no
ENSRNOG00000050714	Islr2	ENSRNOT00000070885	GO:0009986(cell surface);GO:0016021(integral component of membrane);GO:0045773(positive regulation of axon extension)	NA	NA	NA	PREDICTED: immunoglobulin superfamily containing leucine-rich repeat protein 2 isoform X1 [Rattus norvegicus]	23.2105	33.268	37.3282	39.6482	22.018	13.6509	27.2807	20.5859	1.59758	0.675891	0.00121199	0.160539	up	no
ENSRNOG00000047386	Smg1	ENSRNOT00000092467;ENSRNOT00000072266;ENSRNOT00000092681;ENSRNOT00000089399;ENSRNOT00000092599	GO:0000184(nuclear-transcribed mRNA catabolic process, nonsense-mediated decay);GO:0000723(telomere maintenance);GO:0004674(protein serine/threonine kinase activity);GO:0005634(nucleus);GO:0005737(cytoplasm);GO:0018105(peptidyl-serine phosphorylation);GO:0042162(telomeric DNA binding);GO:0044822(poly(A) RNA binding);GO:0046777(protein autophosphorylation);GO:0046854(phosphatidylinositol phosphory…	03015(mRNA surveillance pathway);03015(mRNA surveillance pathway)	K08873	EC:2.7.11.1	mKIAA0220 protein, partial [Mus musculus]	2.94241	2.36928	2.71281	3.73925	1.86048	1.763	1.71269	2.08602	1.58494	0.664433	0.00122903	0.160539	up	no
ENSRNOG00000017828	Egr3	ENSRNOT00000077072;ENSRNOT00000024067	GO:0001938(positive regulation of endothelial cell proliferation);GO:0002042(cell migration involved in sprouting angiogenesis);GO:0003677(DNA binding);GO:0005634(nucleus);GO:0006351(transcription, DNA-templated);GO:0006355(regulation of transcription, DNA-templated);GO:0007274(neuromuscular synaptic transmission);GO:0007422(peripheral nervous system development);GO:0033089(positive regulation of…	05203(Viral carcinogenesis);05161(Hepatitis B);05161(Hepatitis B)	K12497	NA	early growth response protein 3 [Rattus norvegicus]	10.4225	11.6506	15.9747	15.566	9.29221	6.95164	7.22953	9.35187	1.63331	0.707801	0.00124012	0.160539	up	no
ENSRNOG00000002336	Gabra4	ENSRNOT00000003191	GO:0004890(GABA-A receptor activity);GO:0005230(extracellular ligand-gated ion channel activity);GO:0005254(chloride channel activity);GO:0007214(gamma-aminobutyric acid signaling pathway);GO:0007417(central nervous system development);GO:0030054(cell junction);GO:0034707(chloride channel complex);GO:0045211(postsynaptic membrane);GO:1902476(chloride transmembrane transport);GO:1902711(GABA-A rec…	04080(Neuroactive ligand-receptor interaction);04727(GABAergic synapse);04723(Retrograde endocannabinoid signaling);04742(Taste transduction);05032(Morphine addiction);05033(Nicotine addiction)	K05175	NA	gamma-aminobutyric acid (GABA-A) receptor, subunit alpha 4, isoform CRA_a, partial [Mus musculus]	23.1549	19.9121	17.9441	15.6089	25.8186	40.2306	23.0628	28.0984	0.653696	-0.613307	0.00124743	0.160539	down	no
ENSRNOG00000017243	Bnip3	ENSRNOT00000023477;ENSRNOT00000080041	GO:0001666(response to hypoxia);GO:0005634(nucleus);GO:0005635(nuclear envelope);GO:0005654(nucleoplasm);GO:0005737(cytoplasm);GO:0005739(mitochondrion);GO:0005740(mitochondrial envelope);GO:0005741(mitochondrial outer membrane);GO:0005783(endoplasmic reticulum);GO:0006915(apoptotic process);GO:0008219(cell death);GO:0008626(granzyme-mediated apoptotic signaling pathway);GO:0010637(negative regul…	04068(FoxO signaling pathway);05134(Legionellosis);05134(Legionellosis)	K15464	NA	BCL2/adenovirus E1B interacting protein 3 variant [Rattus norvegicus]	39.8952	36.094	25.5393	24.1892	43.1726	58.9829	46.3293	43.5531	0.65465	-0.611203	0.00125339	0.160539	down	no
ENSRNOG00000007821	Dyrk2	ENSRNOT00000010283	GO:0000151(ubiquitin ligase complex);GO:0000166(nucleotide binding);GO:0000287(magnesium ion binding);GO:0004672(protein kinase activity);GO:0004674(protein serine/threonine kinase activity);GO:0004712(protein serine/threonine/tyrosine kinase activity);GO:0004713(protein tyrosine kinase activity);GO:0005524(ATP binding);GO:0005634(nucleus);GO:0005654(nucleoplasm);GO:0005737(cytoplasm);GO:0006468(…	03022(Basal transcription factors);03420(Nucleotide excision repair);04110(Cell cycle)	K02202	EC:2.7.11.22;EC:2.7.11.23	PREDICTED: dual specificity tyrosine-phosphorylation-regulated kinase 2 [Mesocricetus auratus]	8.85329	5.825	6.20084	7.35072	9.0241	11.6137	10.2901	10.0169	0.689461	-0.536459	0.00126785	0.160539	down	no
ENSRNOG00000011624	Kcnq2	ENSRNOT00000049961	GO:0005244(voltage-gated ion channel activity);GO:0005249(voltage-gated potassium channel activity);GO:0005251(delayed rectifier potassium channel activity);GO:0005515(protein binding);GO:0005516(calmodulin binding);GO:0005886(plasma membrane);GO:0008076(voltage-gated potassium channel complex);GO:0009986(cell surface);GO:0016021(integral component of membrane);GO:0019226(transmission of nerve im…	04725(Cholinergic synapse)	K04927	NA	potassium voltage-gated channel, subfamily Q, member 2, isoform CRA_d [Rattus norvegicus]	18.3327	17.163	16.6058	21.948	11.6168	10.3494	12.9691	15.3065	1.47386	0.559603	0.00127709	0.160539	up	no
ENSRNOG00000050282	Srcap	ENSRNOT00000072389	GO:0003674(molecular_function);GO:0003677(DNA binding);GO:0005524(ATP binding);GO:0005575(cellular_component);GO:0005634(nucleus);GO:0005794(Golgi apparatus);GO:0008150(biological_process);GO:0043234(protein complex);GO:0048471(perinuclear region of cytoplasm)	04550(Signaling pathways regulating pluripotency of stem cells)	K14439	EC:3.6.4.12	PREDICTED: helicase SRCAP [Rattus norvegicus]	16.0992	16.7309	15.6883	17.6099	12.7857	9.77072	11.4112	12.252	1.43074	0.516764	0.00127993	0.160539	up	no
ENSRNOG00000049530	AABR07012054.1	ENSRNOT00000074187	GO:0016021(integral component of membrane)	NA	NA	NA	rCG62717 [Rattus norvegicus]	29.7565	18.6886	18.3043	25.6975	36.5892	32.0879	67.3141	27.8269	0.564327	-0.825397	0.00129034	0.160539	down	no
ENSRNOG00000011310	Pde10a	ENSRNOT00000043474;ENSRNOT00000067142	GO:0004112(cyclic-nucleotide phosphodiesterase activity);GO:0004114(3',5'-cyclic-nucleotide phosphodiesterase activity);GO:0004118(cGMP-stimulated cyclic-nucleotide phosphodiesterase activity);GO:0005737(cytoplasm);GO:0006198(cAMP catabolic process);GO:0007165(signal transduction);GO:0008144(drug binding);GO:0010738(regulation of protein kinase A signaling);GO:0016020(membrane);GO:0030552(cAMP bi…	00230(Purine metabolism);05032(Morphine addiction);05032(Morphine addiction)	K18438	EC:3.1.4.17;EC:3.1.4.35	phosphodiesterase 10A, isoform CRA_d [Rattus norvegicus]	17.9488	26.5119	33.4413	25.9453	16.3622	11.9253	10.5561	21.2726	1.72744	0.788638	0.00131199	0.160539	up	no
ENSRNOG00000038902	RGD1565641	ENSRNOT00000059467	GO:0002230(positive regulation of defense response to virus by host)	NA	NA	NA	uncharacterized protein C8orf59 homolog [Rattus norvegicus]	51.251	53.3198	60.0234	52.6413	81.0259	91.8346	67.4841	81.7896	0.674363	-0.568402	0.00131629	0.160539	down	no
ENSRNOG00000009094	Nudt4	ENSRNOT00000012363	GO:0005737(cytoplasm);GO:0008486(diphosphoinositol-polyphosphate diphosphatase activity);GO:0030515(snoRNA binding);GO:0046488(phosphatidylinositol metabolic process);GO:0046872(metal ion binding);GO:0050072(m7G(5')pppN diphosphatase activity);GO:0052840(inositol diphosphate tetrakisphosphate diphosphatase activity);GO:0052843(inositol-1-diphosphate-2,3,4,5,6-pentakisphosphate diphosphatase activ…	03010(Ribosome)	K02947	NA	diphosphoinositol polyphosphate phosphohydrolase 2 [Rattus norvegicus]	51.0926	37.3865	26.2529	30.9201	48.5196	70.4069	49.2014	60.0518	0.638322	-0.647644	0.00133847	0.160539	down	no
ENSRNOG00000002572	Cacybp	ENSRNOT00000003586;ENSRNOT00000076334;ENSRNOT00000076990	GO:0005634(nucleus);GO:0005641(nuclear envelope lumen);GO:0005654(nucleoplasm);GO:0005737(cytoplasm);GO:0007507(heart development);GO:0007568(aging);GO:0030877(beta-catenin destruction complex);GO:0042803(protein homodimerization activity);GO:0043005(neuron projection);GO:0044297(cell body);GO:0045740(positive regulation of DNA replication);GO:0055007(cardiac muscle cell differentiation);GO:00604…	04310(Wnt signaling pathway);04310(Wnt signaling pathway)	K04507	NA	calcyclin binding protein, isoform CRA_a [Rattus norvegicus]	33.6326	26.1778	27.5186	23.6662	38.4451	44.3029	36.2985	37.491	0.709065	-0.496009	0.00134183	0.160539	down	no
ENSRNOG00000011151	Tenm4	ENSRNOT00000015181	GO:0001702(gastrulation with mouth forming second);GO:0005634(nucleus);GO:0005737(cytoplasm);GO:0005887(integral component of plasma membrane);GO:0007165(signal transduction);GO:0031643(positive regulation of myelination);GO:0032289(central nervous system myelin formation);GO:0042803(protein homodimerization activity);GO:0043005(neuron projection);GO:0048666(neuron development);GO:0048714(positiv…	NA	NA	NA	teneurin-4 [Rattus norvegicus]	5.75835	6.03693	5.90077	7.72647	3.74025	2.72496	4.7351	5.00551	1.56873	0.649596	0.00135012	0.160539	up	no
ENSRNOG00000046863	C1ql2	ENSRNOT00000071305	GO:0005515(protein binding);GO:0005576(extracellular region);GO:0005581(collagen trimer);GO:0042802(identical protein binding);GO:0051259(protein oligomerization)	04152(AMPK signaling pathway);04920(Adipocytokine signaling pathway);03320(PPAR signaling pathway);04211(Longevity regulating pathway - mammal);04930(Type II diabetes mellitus);04932(Non-alcoholic fatty liver disease (NAFLD))	K07296	NA	complement C1q-like protein 2 precursor [Rattus norvegicus]	17.8932	8.58169	10.3531	7.98871	14.6555	24.7138	16.7711	25.209	0.550917	-0.860093	0.00135494	0.160539	down	no
ENSRNOG00000058555	RF00100	ENSRNOT00000079055	GO:0070062(extracellular exosome)	NA	NA	NA	Nuclear prelamin A recognition factor [Myotis davidii]	13.8761	10.5864	16.1586	18.026	5.04831	3.94194	8.71117	6.17136	2.45665	1.29669	0.00136853	0.160539	up	yes
ENSRNOG00000014427	Chrnb4	ENSRNOT00000019458	GO:0001508(action potential);GO:0004889(acetylcholine-activated cation-selective channel activity);GO:0005515(protein binding);GO:0005886(plasma membrane);GO:0005892(acetylcholine-gated channel complex);GO:0006939(smooth muscle contraction);GO:0006940(regulation of smooth muscle contraction);GO:0007165(signal transduction);GO:0007271(synaptic transmission, cholinergic);GO:0007274(neuromuscular sy…	04080(Neuroactive ligand-receptor interaction);04725(Cholinergic synapse)	K04815	NA	neuronal acetylcholine receptor subunit beta-4 precursor [Rattus norvegicus]	2.31281	1.38944	0.748099	0.606369	2.59619	4.78554	1.82057	5.14563	0.352435	-1.50457	0.00137515	0.160539	down	yes
ENSRNOG00000018509	Cx3cr1	ENSRNOT00000025019	GO:0001774(microglial cell activation);GO:0002052(positive regulation of neuroblast proliferation);GO:0002282(microglial cell activation involved in immune response);GO:0002881(negative regulation of chronic inflammatory response to non-antigenic stimulus);GO:0004896(cytokine receptor activity);GO:0007155(cell adhesion);GO:0007186(G-protein coupled receptor signaling pathway);GO:0007613(memory);G…	04060(Cytokine-cytokine receptor interaction);04062(Chemokine signaling pathway)	K04192	NA	CX3C chemokine receptor 1 [Rattus norvegicus]	18.6926	22.6238	25.6633	28.8431	15.324	13.5726	10.6795	17.549	1.67742	0.746247	0.00139929	0.160539	up	no
ENSRNOG00000031136	Ntng1	ENSRNOT00000066218	GO:0005886(plasma membrane);GO:0007409(axonogenesis);GO:0046658(anchored component of plasma membrane)	04514(Cell adhesion molecules (CAMs));04360(Axon guidance)	K07522	NA	netrin-G1 precursor [Rattus norvegicus]	15.6013	11.0944	3.51477	3.36318	14.0529	30.6865	16.1801	20.7779	0.410952	-1.28296	0.0014032	0.160539	down	yes
ENSRNOG00000012415	Mpc1	ENSRNOT00000017282	GO:0005622(intracellular);GO:0005623(cell);GO:0005739(mitochondrion);GO:0005743(mitochondrial inner membrane);GO:0006810(transport);GO:0006850(mitochondrial pyruvate transport);GO:0016020(membrane);GO:0016021(integral component of membrane);GO:0050833(pyruvate transmembrane transporter activity);GO:1902361(mitochondrial pyruvate transmembrane transport)	NA	NA	NA	mitochondrial pyruvate carrier 1 [Mus musculus]	131.223	92.2652	90.5591	75.7562	138.236	154.861	126.999	149.667	0.684152	-0.547612	0.0014149	0.160539	down	no
ENSRNOG00000019180	Acsl4	ENSRNOT00000026057	GO:0001676(long-chain fatty acid metabolic process);GO:0004467(long-chain fatty acid-CoA ligase activity);GO:0005524(ATP binding);GO:0005737(cytoplasm);GO:0005739(mitochondrion);GO:0005777(peroxisome);GO:0005783(endoplasmic reticulum);GO:0005811(lipid particle);GO:0006629(lipid metabolic process);GO:0006631(fatty acid metabolic process);GO:0006641(triglyceride metabolic process);GO:0007584(respon…	01212(Fatty acid metabolism);00061(Fatty acid biosynthesis);00071(Fatty acid degradation);04146(Peroxisome);04920(Adipocytokine signaling pathway);03320(PPAR signaling pathway)	K01897	EC:6.2.1.3	PREDICTED: long-chain-fatty-acid--CoA ligase 4 isoform X1 [Rattus norvegicus]	22.7076	17.3913	17.1037	16.7518	25.0334	28.9373	22.9131	27.3871	0.709251	-0.495631	0.00142331	0.160539	down	no
ENSRNOG00000007552	Arhgap36	ENSRNOT00000093538;ENSRNOT00000093268;ENSRNOT00000068717;ENSRNOT00000093183;ENSRNOT00000093432	GO:0007165(signal transduction);GO:0007165(signal transduction)	04144(Endocytosis);04144(Endocytosis)	K18439	NA	PREDICTED: rho GTPase-activating protein 36 isoform X3 [Rattus norvegicus]	3.55468	6.03683	7.1642	4.29609	1.23323	2.6049	3.47671	3.05692	2.02972	1.02128	0.00143614	0.160539	up	yes
ENSRNOG00000047656	Gaa	ENSRNOT00000075796	GO:0000023(maltose metabolic process);GO:0002026(regulation of the force of heart contraction);GO:0002086(diaphragm contraction);GO:0003007(heart morphogenesis);GO:0004558(alpha-1,4-glucosidase activity);GO:0004574(oligo-1,6-glucosidase activity);GO:0005764(lysosome);GO:0005765(lysosomal membrane);GO:0005977(glycogen metabolic process);GO:0005980(glycogen catabolic process);GO:0006941(striated mu…	00052(Galactose metabolism);00500(Starch and sucrose metabolism);04142(Lysosome)	K12316	EC:3.2.1.20	PREDICTED: lysosomal alpha-glucosidase isoform X1 [Rattus norvegicus]	56.4056	79.6858	109.775	74.6331	45.0259	43.0354	62.95	57.6355	1.53609	0.619259	0.00144819	0.160539	up	no
ENSRNOG00000061779	Man2b2	ENSRNOT00000078562	GO:0008270(zinc ion binding);GO:0030246(carbohydrate binding)	00511(Other glycan degradation)	K12312	EC:3.2.1.24	epididymis-specific alpha-mannosidase precursor [Rattus norvegicus]	9.97827	9.38289	8.32951	6.98035	6.03015	4.39747	5.20464	5.95476	1.60611	0.683567	0.0014488	0.160539	up	no
ENSRNOG00000011387	Tet3	ENSRNOT00000015296	GO:0001939(female pronucleus);GO:0001940(male pronucleus);GO:0003674(molecular_function);GO:0003677(DNA binding);GO:0005575(cellular_component);GO:0005634(nucleus);GO:0005737(cytoplasm);GO:0006493(protein O-linked glycosylation);GO:0008150(biological_process);GO:0008270(zinc ion binding);GO:0044727(DNA demethylation of male pronucleus);GO:0045944(positive regulation of transcription from RNA poly…	NA	NA	NA	PREDICTED: methylcytosine dioxygenase TET3 isoform X1 [Rattus norvegicus]	6.39582	4.82481	4.31012	6.63081	3.51167	2.44557	3.50088	4.09352	1.63534	0.709592	0.00145526	0.160539	up	no
ENSRNOG00000049495	Krt71	ENSRNOT00000068533	GO:0005198(structural molecule activity);GO:0031069(hair follicle morphogenesis);GO:0045095(keratin filament);GO:0045109(intermediate filament organization);GO:0070062(extracellular exosome)	05206(MicroRNAs in cancer);05169(Epstein-Barr virus infection)	K07606	NA	keratin 71 [Rattus norvegicus]	9.10951	24.0004	21.6003	19.9333	12.328	8.0831	10.0909	10.3	1.8294	0.871374	0.00149459	0.162456	up	no
ENSRNOG00000027136	Spast	ENSRNOT00000079137;ENSRNOT00000039375	GO:0000281(mitotic cytokinesis);GO:0001578(microtubule bundle formation);GO:0005524(ATP binding);GO:0005634(nucleus);GO:0005737(cytoplasm);GO:0005768(endosome);GO:0005783(endoplasmic reticulum);GO:0005813(centrosome);GO:0005819(spindle);GO:0005874(microtubule);GO:0006888(ER to Golgi vesicle-mediated transport);GO:0007409(axonogenesis);GO:0008017(microtubule binding);GO:0008089(anterograde axonal …	04144(Endocytosis);04144(Endocytosis)	K12196	NA	PREDICTED: spastin isoform X2 [Rattus norvegicus]	8.50895	6.3174	6.53139	7.93621	9.74388	11.5381	10.1423	10.8262	0.693341	-0.528363	0.00149932	0.162456	down	no
ENSRNOG00000000010	Cbln1	ENSRNOT00000000011	GO:0005576(extracellular region);GO:0007157(heterophilic cell-cell adhesion via plasma membrane cell adhesion molecules);GO:0009306(protein secretion);GO:0021707(cerebellar granule cell differentiation);GO:0030054(cell junction);GO:0042803(protein homodimerization activity);GO:0045211(postsynaptic membrane);GO:0051965(positive regulation of synapse assembly)	NA	NA	NA	cerebellin-1 precursor [Rattus norvegicus]	18.8708	9.65528	5.08625	5.49199	13.6988	37.5527	25.7289	14.1705	0.429006	-1.22093	0.00150512	0.162456	down	yes
ENSRNOG00000037951	AABR07039210.1	ENSRNOT00000057718;ENSRNOT00000076971;ENSRNOT00000076212;ENSRNOT00000076442	GO:0003674(molecular_function);GO:0005575(cellular_component);GO:0008150(biological_process);GO:0008150(biological_process)	NA	NA	NA	PREDICTED: NHS-like protein 2 isoform X5 [Rattus norvegicus]	2.44938	2.30278	2.47867	2.64808	1.21736	1.1115	0.756928	1.58789	2.11374	1.0798	0.00152751	0.162731	up	yes
ENSRNOG00000039985	Ube2a	ENSRNOT00000061455;ENSRNOT00000083861	GO:0000209(protein polyubiquitination);GO:0000790(nuclear chromatin);GO:0001701(in utero embryonic development);GO:0001741(XY body);GO:0005524(ATP binding);GO:0005737(cytoplasm);GO:0006281(DNA repair);GO:0008284(positive regulation of cell proliferation);GO:0009411(response to UV);GO:0016574(histone ubiquitination);GO:0031625(ubiquitin protein ligase binding);GO:0033503(HULC complex);GO:0033522(h…	04120(Ubiquitin mediated proteolysis);04120(Ubiquitin mediated proteolysis)	K10573	EC:2.3.2.23	PREDICTED: ubiquitin-conjugating enzyme E2 A [Saimiri boliviensis boliviensis]	27.9694	24.3064	21.9702	16.8786	33.6628	36.5264	32.5467	30.176	0.685602	-0.544558	0.00152936	0.162731	down	no
ENSRNOG00000013171	Grm2	ENSRNOT00000017607	GO:0001641(group II metabotropic glutamate receptor activity);GO:0005246(calcium channel regulator activity);GO:0005515(protein binding);GO:0005622(intracellular);GO:0005887(integral component of plasma membrane);GO:0007196(adenylate cyclase-inhibiting G-protein coupled glutamate receptor signaling pathway);GO:0007268(chemical synaptic transmission);GO:0014047(glutamate secretion);GO:0030054(cell…	04072(Phospholipase D signaling pathway);04080(Neuroactive ligand-receptor interaction);04724(Glutamatergic synapse);05030(Cocaine addiction)	K04605	NA	PREDICTED: metabotropic glutamate receptor 2 isoform X1 [Mesocricetus auratus]	14.3243	7.89507	2.45543	2.75956	10.8737	23.8648	15.5589	19.2421	0.394514	-1.34185	0.00154364	0.163094	down	yes
ENSRNOG00000050910	Hmgb3	ENSRNOT00000082140;ENSRNOT00000074314;ENSRNOT00000089476	GO:0000400(four-way junction DNA binding);GO:0003677(DNA binding);GO:0003723(RNA binding);GO:0005634(nucleus);GO:0008301(DNA binding, bending);GO:0032392(DNA geometric change);GO:0044822(poly(A) RNA binding);GO:0045578(negative regulation of B cell differentiation);GO:0045596(negative regulation of cell differentiation);GO:0045638(negative regulation of myeloid cell differentiation);GO:0045638(ne…	03410(Base excision repair);03410(Base excision repair)	K10802	NA	high mobility group protein B3 [Rattus norvegicus]	33.6584	32.2942	36.6673	29.6098	42.0458	42.3351	43.5519	53.4132	0.729157	-0.455699	0.00155536	0.163182	down	no
ENSRNOG00000010440	Gnal	ENSRNOT00000025172;ENSRNOT00000086679;ENSRNOT00000087673	GO:0007191(adenylate cyclase-activating dopamine receptor signaling pathway);GO:0007608(sensory perception of smell);GO:0000166(nucleotide binding);GO:0001975(response to amphetamine);GO:0003924(GTPase activity);GO:0004871(signal transducer activity);GO:0005525(GTP binding);GO:0005834(heterotrimeric G-protein complex);GO:0007165(signal transduction);GO:0007186(G-protein coupled receptor signaling…	04020(Calcium signaling pathway);04728(Dopaminergic synapse);04740(Olfactory transduction);05012(Parkinson's disease);05146(Amoebiasis);05142(Chagas disease (American trypanosomiasis));05142(Chagas disease (American trypanosomiasis))	K04633	NA	unnamed protein product [Homo sapiens]	73.0671	113.56	100.619	89.6345	76.239	55.8285	57.9949	58.1653	1.51829	0.602444	0.00159774	0.165578	up	no
ENSRNOG00000034200	Atp8a1	ENSRNOT00000044017	GO:0000287(magnesium ion binding);GO:0004012(phospholipid-translocating ATPase activity);GO:0005524(ATP binding);GO:0005783(endoplasmic reticulum);GO:0005794(Golgi apparatus);GO:0005886(plasma membrane);GO:0007612(learning);GO:0016020(membrane);GO:0016021(integral component of membrane);GO:0030335(positive regulation of cell migration);GO:0043231(intracellular membrane-bounded organelle);GO:00453…	NA	NA	NA	PREDICTED: phospholipid-transporting ATPase IA isoform X6 [Rattus norvegicus]	14.5636	15.0307	13.4481	16.6471	11.8004	8.53122	10.2106	9.00168	1.50945	0.59402	0.00160753	0.165578	up	no
ENSRNOG00000018584	Ptma	ENSRNOT00000025093	GO:0005634(nucleus)	05169(Epstein-Barr virus infection)	K13784	NA	unnamed protein product, partial [Mus musculus]	286.936	277.171	324.601	231.818	350.253	381.589	439.187	357.266	0.733187	-0.447748	0.0016113	0.165578	down	no
ENSRNOG00000003653	Fh	ENSRNOT00000004917	GO:0004333(fumarate hydratase activity);GO:0005739(mitochondrion);GO:0005829(cytosol);GO:0006099(tricarboxylic acid cycle);GO:0006106(fumarate metabolic process);GO:0006108(malate metabolic process);GO:0045239(tricarboxylic acid cycle enzyme complex);GO:0048873(homeostasis of number of cells within a tissue);GO:0051262(protein tetramerization);GO:0070062(extracellular exosome)	01200(Carbon metabolism);00020(Citrate cycle (TCA cycle));00620(Pyruvate metabolism);05200(Pathways in cancer);05211(Renal cell carcinoma)	K01679	EC:4.2.1.2	fumarate hydratase, mitochondrial precursor [Rattus norvegicus]	45.2501	37.9558	38.4545	33.9591	49.5435	60.5759	52.6259	51.6609	0.725816	-0.462324	0.00165898	0.169317	down	no
ENSRNOG00000019087	Fam174a	ENSRNOT00000050494;ENSRNOT00000080129	GO:0016021(integral component of membrane);GO:0016021(integral component of membrane)	NA	NA	NA	membrane protein FAM174A precursor [Rattus norvegicus]	15.0447	16.1225	15.4337	14.0638	18.174	24.3753	24.4226	21.546	0.68534	-0.545109	0.00172109	0.173061	down	no
ENSRNOG00000014264	AABR07027306.1	ENSRNOT00000046523	GO:0003779(actin binding);GO:0004864(protein phosphatase inhibitor activity);GO:0005634(nucleus);GO:0005829(cytosol);GO:0008157(protein phosphatase 1 binding);GO:0008599(protein phosphatase type 1 regulator activity);GO:0030054(cell junction);GO:0031032(actomyosin structure organization);GO:0031532(actin cytoskeleton reorganization);GO:0042325(regulation of phosphorylation);GO:0043086(negative re…	NA	NA	NA	phosphatase and actin regulator 1 [Rattus norvegicus]	63.2471	86.1248	66.3267	83.948	57.4468	42.3209	52.413	51.8784	1.46843	0.554275	0.00173016	0.173061	up	no
ENSRNOG00000019857	Gng7	ENSRNOT00000026893	GO:0001662(behavioral fear response);GO:0003674(molecular_function);GO:0004871(signal transducer activity);GO:0005834(heterotrimeric G-protein complex);GO:0007168(receptor guanylyl cyclase signaling pathway);GO:0007186(G-protein coupled receptor signaling pathway);GO:0007626(locomotory behavior);GO:0008150(biological_process);GO:0045761(regulation of adenylate cyclase activity);GO:0070062(extrace…	04014(Ras signaling pathway);04151(PI3K-Akt signaling pathway);04062(Chemokine signaling pathway);04724(Glutamatergic synapse);04727(GABAergic synapse);04725(Cholinergic synapse);04728(Dopaminergic synapse);04726(Serotonergic synapse);04723(Retrograde endocannabinoid signaling);04740(Olfactory transduction);04713(Circadian entrainment);05200(Pathways in cancer);05032(Morphine addiction);05034(Alc…	K04543	NA	guanine nucleotide binding protein, gamma 7, isoform CRA_a [Rattus norvegicus]	130.634	232.019	301.721	224.802	156.573	120.942	137.866	138.902	1.60419	0.681845	0.00173368	0.173061	up	no
ENSRNOG00000031778	Mef2d	ENSRNOT00000051394	GO:0000977(RNA polymerase II regulatory region sequence-specific DNA binding);GO:0000978(RNA polymerase II core promoter proximal region sequence-specific DNA binding);GO:0000981(RNA polymerase II transcription factor activity, sequence-specific DNA binding);GO:0001077(transcriptional activator activity, RNA polymerase II core promoter proximal region sequence-specific binding);GO:0001649(osteobl…	04022(cGMP - PKG signaling pathway)	K09262	NA	myocyte-specific enhancer factor 2D [Rattus norvegicus]	48.9724	47.4823	49.3419	52.968	36.2653	28.4202	34.1466	40.3416	1.42818	0.514175	0.0017418	0.173061	up	no
ENSRNOG00000010065	Dgkh	ENSRNOT00000058079	GO:0004143(diacylglycerol kinase activity);GO:0005524(ATP binding);GO:0005634(nucleus);GO:0005737(cytoplasm);GO:0005768(endosome);GO:0007205(protein kinase C-activating G-protein coupled receptor signaling pathway);GO:0016310(phosphorylation);GO:0031965(nuclear membrane);GO:0035556(intracellular signal transduction);GO:0051259(protein oligomerization)	00561(Glycerolipid metabolism);00564(Glycerophospholipid metabolism);04070(Phosphatidylinositol signaling system);04072(Phospholipase D signaling pathway);05231(Choline metabolism in cancer)	K00901	EC:2.7.1.107	PREDICTED: diacylglycerol kinase eta isoform X1 [Rattus norvegicus]	0.535466	0.531742	0.629525	1.37875	0.327284	0.147889	0.194398	0.314423	3.12551	1.64409	0.00178212	0.175903	up	yes
ENSRNOG00000056207	Capza2	ENSRNOT00000090451	GO:0003779(actin binding);GO:0005515(protein binding);GO:0005903(brush border);GO:0008150(biological_process);GO:0008290(F-actin capping protein complex);GO:0016020(membrane);GO:0030863(cortical cytoskeleton);GO:0051016(barbed-end actin filament capping);GO:0051693(actin filament capping);GO:0070062(extracellular exosome)	04144(Endocytosis)	K10364	NA	PREDICTED: F-actin-capping protein subunit alpha-2 [Panthera pardus]	49.2079	38.9879	40.8421	38.3514	56.8738	58.5045	53.2373	59.1347	0.734968	-0.444246	0.00183733	0.180079	down	no
ENSRNOG00000061102	Taf9b	ENSRNOT00000089640;ENSRNOT00000091234;ENSRNOT00000088077;ENSRNOT00000090833	GO:0000122(negative regulation of transcription from RNA polymerase II promoter);GO:0003674(molecular_function);GO:0005575(cellular_component);GO:0005634(nucleus);GO:0005669(transcription factor TFIID complex);GO:0006352(DNA-templated transcription, initiation);GO:0006355(regulation of transcription, DNA-templated);GO:0012501(programmed cell death);GO:0014070(response to organic cyclic compound);…	03022(Basal transcription factors);05168(Herpes simplex infection);05168(Herpes simplex infection)	K03133	NA	PREDICTED: transcription initiation factor TFIID subunit 9B isoform X1 [Rattus norvegicus]	10.6817	8.01066	9.43952	9.08567	14.2258	9.74928	13.5289	18.853	0.660389	-0.598611	0.00185459	0.180079	down	no
ENSRNOG00000012081	Txn1	ENSRNOT00000016447	GO:0000103(sulfate assimilation);GO:0000122(negative regulation of transcription from RNA polymerase II promoter);GO:0004791(thioredoxin-disulfide reductase activity);GO:0005576(extracellular region);GO:0005634(nucleus);GO:0005737(cytoplasm);GO:0005739(mitochondrion);GO:0005829(cytosol);GO:0006351(transcription, DNA-templated);GO:0006355(regulation of transcription, DNA-templated);GO:0006457(prot…	04141(Protein processing in endoplasmic reticulum)	K01456	EC:3.5.1.52	PREDICTED: thioredoxin isoform X2 [Cricetulus griseus]	123.349	106.849	126.629	105.034	150.383	203.654	130.551	195.939	0.67868	-0.559196	0.00188516	0.180079	down	no
ENSRNOG00000017328	Pter	ENSRNOT00000023446	GO:0008270(zinc ion binding);GO:0009056(catabolic process);GO:0016788(hydrolase activity, acting on ester bonds);GO:0030855(epithelial cell differentiation);GO:0070062(extracellular exosome)	NA	NA	NA	PREDICTED: phosphotriesterase-related protein isoform X1 [Rattus norvegicus]	7.12816	2.34033	1.55262	3.26666	6.64386	12.1165	7.5973	7.0185	0.428083	-1.22404	0.00189862	0.180079	down	yes
ENSRNOG00000001726	Tmem44	ENSRNOT00000002353	GO:0016021(integral component of membrane)	NA	NA	NA	PREDICTED: transmembrane protein 44 isoform X1 [Rattus norvegicus]	8.76493	10.721	13.9044	14.6363	5.34794	9.17678	7.44622	6.00411	1.71677	0.779696	0.00190395	0.180079	up	no
ENSRNOG00000008320	Lypla1	ENSRNOT00000011312	GO:0002084(protein depalmitoylation);GO:0004622(lysophospholipase activity);GO:0005737(cytoplasm);GO:0005739(mitochondrion);GO:0005829(cytosol);GO:0006631(fatty acid metabolic process);GO:0008474(palmitoyl-(protein) hydrolase activity);GO:0016298(lipase activity);GO:0042997(negative regulation of Golgi to plasma membrane protein transport);GO:0070062(extracellular exosome)	00564(Glycerophospholipid metabolism);05231(Choline metabolism in cancer)	K06128	EC:3.1.1.5	acyl-protein thioesterase 1 [Rattus norvegicus]	9.38017	6.17452	6.29495	5.58249	9.88241	12.4209	12.134	8.86868	0.63345	-0.658697	0.00193418	0.180079	down	no
ENSRNOG00000061262	Huwe1	ENSRNOT00000081037;ENSRNOT00000090890	GO:0004842(ubiquitin-protein transferase activity);GO:0005634(nucleus);GO:0005737(cytoplasm);GO:0016874(ligase activity);GO:0042787(protein ubiquitination involved in ubiquitin-dependent protein catabolic process);GO:0000209(protein polyubiquitination);GO:0003677(DNA binding);GO:0005654(nucleoplasm);GO:0006281(DNA repair);GO:0006284(base-excision repair);GO:0006513(protein monoubiquitination);GO:…	04120(Ubiquitin mediated proteolysis);04120(Ubiquitin mediated proteolysis)	K10592	EC:2.3.2.26	unnamed protein product [Mus musculus]	17.6733	16.6886	15.7916	19.9865	12.5935	10.8355	12.5532	13.8516	1.40748	0.493116	0.00194747	0.180079	up	no
ENSRNOG00000000064	Atp5me	ENSRNOT00000000072	GO:0000276(mitochondrial proton-transporting ATP synthase complex, coupling factor F(o));GO:0005739(mitochondrion);GO:0005753(mitochondrial proton-transporting ATP synthase complex);GO:0015078(hydrogen ion transmembrane transporter activity);GO:0015986(ATP synthesis coupled proton transport);GO:0016887(ATPase activity);GO:0046034(ATP metabolic process)	00190(Oxidative phosphorylation)	K02129	NA	ATP synthase subunit e, mitochondrial [Rattus norvegicus]	825.601	855.756	949.65	868.18	1113.16	1135.54	1100.87	1323.46	0.748805	-0.417339	0.00194828	0.180079	down	no
ENSRNOG00000018816	Cox5a	ENSRNOT00000025525	GO:0004129(cytochrome-c oxidase activity);GO:0005739(mitochondrion);GO:0005743(mitochondrial inner membrane);GO:0005751(mitochondrial respiratory chain complex IV);GO:0006123(mitochondrial electron transport, cytochrome c to oxygen);GO:0043209(myelin sheath);GO:0046872(metal ion binding);GO:0070062(extracellular exosome);GO:1902600(hydrogen ion transmembrane transport)	00190(Oxidative phosphorylation);04260(Cardiac muscle contraction);05010(Alzheimer's disease);05012(Parkinson's disease);05016(Huntington's disease);04932(Non-alcoholic fatty liver disease (NAFLD))	K02264	NA	cytochrome c oxidase subunit 5A, mitochondrial precursor [Rattus norvegicus]	209.98	202.058	182.657	195.446	464.69	192.163	509.659	200.33	0.578078	-0.790664	0.00195271	0.180079	down	no
ENSRNOG00000014871	Zic4	ENSRNOT00000019938;ENSRNOT00000056562	GO:0046872(metal ion binding);GO:0000977(RNA polymerase II regulatory region sequence-specific DNA binding);GO:0003677(DNA binding);GO:0005634(nucleus);GO:0005634(nucleus)	04550(Signaling pathways regulating pluripotency of stem cells);04550(Signaling pathways regulating pluripotency of stem cells)	K18487	NA	zinc finger protein ZIC 4 [Rattus norvegicus]	8.07227	2.68289	1.81915	1.30233	5.91738	11.1105	8.88359	8.37847	0.404685	-1.30513	0.00196908	0.180079	down	yes
ENSRNOG00000019176	Kcne5	ENSRNOT00000025923	GO:0003674(molecular_function);GO:0005249(voltage-gated potassium channel activity);GO:0005575(cellular_component);GO:0005886(plasma membrane);GO:0008016(regulation of heart contraction);GO:0008076(voltage-gated potassium channel complex);GO:0008150(biological_process);GO:0015459(potassium channel regulator activity);GO:0044325(ion channel binding);GO:0060048(cardiac muscle contraction);GO:006030…	NA	NA	NA	potassium voltage-gated channel subfamily E regulatory beta subunit 5 [Rattus norvegicus]	19.8542	25.3517	48.6128	38.4828	20.1694	14.5591	19.2023	17.7056	1.84685	0.885064	0.00198452	0.180079	up	no
ENSRNOG00000015285	Lrp4	ENSRNOT00000021353;ENSRNOT00000086242	GO:0001822(kidney development);GO:0001932(regulation of protein phosphorylation);GO:0001942(hair follicle development);GO:0005509(calcium ion binding);GO:0005515(protein binding);GO:0005886(plasma membrane);GO:0006897(endocytosis);GO:0008104(protein localization);GO:0009953(dorsal/ventral pattern formation);GO:0009954(proximal/distal pattern formation);GO:0009986(cell surface);GO:0014069(postsyna…	04310(Wnt signaling pathway);04310(Wnt signaling pathway)	K03068	NA	PREDICTED: low-density lipoprotein receptor-related protein 4 isoform X1 [Rattus norvegicus]	8.01853	7.32813	7.3873	9.83503	6.70848	3.81719	5.07288	5.56655	1.53881	0.621812	0.00199043	0.180079	up	no
ENSRNOG00000010408	Polr2k	ENSRNOT00000013869	GO:0001054(RNA polymerase I activity);GO:0001055(RNA polymerase II activity);GO:0001056(RNA polymerase III activity);GO:0003677(DNA binding);GO:0005634(nucleus);GO:0005665(DNA-directed RNA polymerase II, core complex);GO:0005666(DNA-directed RNA polymerase III complex);GO:0005736(DNA-directed RNA polymerase I complex);GO:0006360(transcription from RNA polymerase I promoter);GO:0006366(transcripti…	00230(Purine metabolism);00240(Pyrimidine metabolism);03020(RNA polymerase);04623(Cytosolic DNA-sensing pathway);05016(Huntington's disease);05169(Epstein-Barr virus infection)	K03009	NA	DNA-directed RNA polymerases I, II, and III subunit RPABC4 isoform a [Mus musculus]	59.7961	45.7617	38.7058	35.4072	68.271	72.577	64.3492	67.6057	0.65861	-0.602503	0.00199217	0.180079	down	no
ENSRNOG00000003348	Rasd1	ENSRNOT00000004475	GO:0005515(protein binding);GO:0005525(GTP binding);GO:0005634(nucleus);GO:0005737(cytoplasm);GO:0005886(plasma membrane);GO:0007263(nitric oxide mediated signal transduction);GO:0007264(small GTPase mediated signal transduction);GO:0016529(sarcoplasmic reticulum);GO:0045892(negative regulation of transcription, DNA-templated);GO:0048471(perinuclear region of cytoplasm)	04713(Circadian entrainment)	K07843	NA	PREDICTED: dexamethasone-induced Ras-related protein 1 isoform X1 [Mesocricetus auratus]	12.5973	11.6682	2.93587	5.41715	9.99903	32.5727	17.0719	17.8536	0.420899	-1.24845	0.00199248	0.180079	down	yes
ENSRNOG00000008992	Grik3	ENSRNOT00000045513	GO:0001640(adenylate cyclase inhibiting G-protein coupled glutamate receptor activity);GO:0004872(receptor activity);GO:0004970(ionotropic glutamate receptor activity);GO:0005216(ion channel activity);GO:0005234(extracellular-glutamate-gated ion channel activity);GO:0005515(protein binding);GO:0005886(plasma membrane);GO:0005887(integral component of plasma membrane);GO:0006810(transport);GO:0006…	04080(Neuroactive ligand-receptor interaction);04724(Glutamatergic synapse)	K05203	NA	PREDICTED: glutamate receptor ionotropic, kainate 3 isoform X2 [Mesocricetus auratus]	7.51659	5.95285	6.14797	9.33535	3.48422	2.96417	3.12139	6.47301	1.80472	0.851776	0.00201277	0.180462	up	no
ENSRNOG00000015133	Kmt2a	ENSRNOT00000020573	GO:0001046(core promoter sequence-specific DNA binding);GO:0003674(molecular_function);GO:0003677(DNA binding);GO:0003682(chromatin binding);GO:0005575(cellular_component);GO:0005634(nucleus);GO:0005654(nucleoplasm);GO:0005737(cytoplasm);GO:0006306(DNA methylation);GO:0006461(protein complex assembly);GO:0008270(zinc ion binding);GO:0008285(negative regulation of cell proliferation);GO:0008542(vi…	00310(Lysine degradation);05202(Transcriptional misregulation in cancers)	K09186	EC:2.1.1.43	PREDICTED: histone-lysine N-methyltransferase 2A isoform X1, partial [Rattus norvegicus]	3.56476	2.8377	3.7732	4.66145	2.60295	1.87628	1.65037	2.79824	1.66189	0.732828	0.00202568	0.180462	up	no
ENSRNOG00000008173	Sesn3	ENSRNOT00000011008	GO:0005634(nucleus);GO:0032868(response to insulin);GO:0042593(glucose homeostasis);GO:0051896(regulation of protein kinase B signaling);GO:0071230(cellular response to amino acid stimulus);GO:1901031(regulation of response to reactive oxygen species)	04115(p53 signaling pathway);04211(Longevity regulating pathway - mammal)	K10141	NA	sestrin-3 [Rattus norvegicus]	13.2271	13.9436	15.9614	16.017	10.21	8.79596	8.44541	11.6895	1.51119	0.595683	0.00204296	0.180462	up	no
ENSRNOG00000015987	Rap1gds1	ENSRNOT00000021458;ENSRNOT00000084860	GO:0005829(cytosol);GO:0007264(small GTPase mediated signal transduction);GO:0043547(positive regulation of GTPase activity);GO:0005739(mitochondrion);GO:0005783(endoplasmic reticulum);GO:0032471(negative regulation of endoplasmic reticulum calcium ion concentration);GO:0051561(positive regulation of mitochondrial calcium ion concentration);GO:0070062(extracellular exosome);GO:0070062(extracellul…	NA	NA	NA	unnamed protein product [Mus musculus]	76.4697	59.2636	40.3443	52.909	70.7539	107.71	78.9593	88.5098	0.66194	-0.595227	0.00204483	0.180462	down	no
ENSRNOG00000014654	LOC691807	ENSRNOT00000019647	GO:0016021(integral component of membrane)	NA	NA	NA	uncharacterized protein C4orf3 homolog [Rattus norvegicus]	78.8495	56.399	74.6827	54.4673	84.5242	92.3721	92.0108	97.653	0.721296	-0.471336	0.0020681	0.18132	down	no
ENSRNOG00000032878	Cxxc5	ENSRNOT00000085120;ENSRNOT00000045795	GO:0000122(negative regulation of transcription from RNA polymerase II promoter);GO:0003677(DNA binding);GO:0004871(signal transducer activity);GO:0005634(nucleus);GO:0005654(nucleoplasm);GO:0005737(cytoplasm);GO:0008134(transcription factor binding);GO:0008270(zinc ion binding);GO:0043123(positive regulation of I-kappaB kinase/NF-kappaB signaling);GO:0043565(sequence-specific DNA binding);GO:004…	04310(Wnt signaling pathway);04310(Wnt signaling pathway)	K03344	NA	CXXC-type zinc finger protein 5 [Rattus norvegicus]	28.3426	21.965	20.3772	20.222	26.6401	32.3487	35.1756	32.8818	0.715542	-0.482892	0.00208766	0.18132	down	no
ENSRNOG00000055257	Selenof	ENSRNOT00000083750	GO:0005515(protein binding);GO:0005788(endoplasmic reticulum lumen);GO:0008379(thioredoxin peroxidase activity);GO:0008430(selenium binding);GO:0035092(sperm chromatin condensation);GO:0051084('de novo' posttranslational protein folding);GO:0070062(extracellular exosome)	NA	NA	NA	15 kDa selenoprotein precursor [Rattus norvegicus]	109.432	88.844	104.609	76.956	127.856	132.65	145.703	114.373	0.729645	-0.454734	0.00209081	0.18132	down	no
ENSRNOG00000001465	Ids	ENSRNOT00000042925	GO:0008484(sulfuric ester hydrolase activity)	00531(Glycosaminoglycan degradation);04142(Lysosome)	K01136	EC:3.1.6.13	TPA: iduronate-2-sulfatase [Rattus norvegicus]	47.2518	48.555	49.214	59.1019	35.7548	35.4938	32.9748	39.2582	1.42264	0.508571	0.00218213	0.185791	up	no
ENSRNOG00000017208	Cspg4	ENSRNOT00000023326	GO:0000187(activation of MAPK activity);GO:0001525(angiogenesis);GO:0004871(signal transducer activity);GO:0005518(collagen binding);GO:0005622(intracellular);GO:0005886(plasma membrane);GO:0005887(integral component of plasma membrane);GO:0005925(focal adhesion);GO:0006954(inflammatory response);GO:0007165(signal transduction);GO:0007169(transmembrane receptor protein tyrosine kinase signaling p…	NA	NA	NA	chondroitin sulfate proteoglycan 4 precursor [Rattus norvegicus]	5.65782	7.92615	10.3374	8.95471	4.96374	4.73097	6.46157	5.73053	1.50209	0.586976	0.00219336	0.185791	up	no
ENSRNOG00000014795	Nr2f1	ENSRNOT00000020044;ENSRNOT00000093420	GO:0000122(negative regulation of transcription from RNA polymerase II promoter);GO:0003707(steroid hormone receptor activity);GO:0004879(RNA polymerase II transcription factor activity, ligand-activated sequence-specific DNA binding);GO:0005634(nucleus);GO:0006351(transcription, DNA-templated);GO:0008270(zinc ion binding);GO:0010870(positive regulation of receptor biosynthetic process);GO:003052…	04151(PI3K-Akt signaling pathway);04920(Adipocytokine signaling pathway);03320(PPAR signaling pathway);04919(Thyroid hormone signaling pathway);04976(Bile secretion);05200(Pathways in cancer);05202(Transcriptional misregulation in cancers);05216(Thyroid cancer);05222(Small cell lung cancer);05223(Non-small cell lung cancer);04932(Non-alcoholic fatty liver disease (NAFLD));05160(Hepatitis C);05160…	K08524;K08526	NA	PREDICTED: COUP transcription factor 1 [Mustela putorius furo]	24.8142	16.2742	17.2099	13.8988	22.3234	35.7158	32.2199	21.213	0.647669	-0.62667	0.00220348	0.185791	down	no
ENSRNOG00000056837	Abr	ENSRNOT00000084670;ENSRNOT00000080703	GO:0005089(Rho guanyl-nucleotide exchange factor activity);GO:0005096(GTPase activator activity);GO:0005622(intracellular);GO:0035023(regulation of Rho protein signal transduction);GO:0035556(intracellular signal transduction);GO:0043547(positive regulation of GTPase activity);GO:0002692(negative regulation of cellular extravasation);GO:0005829(cytosol);GO:0005886(plasma membrane);GO:0007420(brai…	05200(Pathways in cancer);05220(Chronic myeloid leukemia);05220(Chronic myeloid leukemia)	K08878	EC:2.7.11.1	active breakpoint cluster region-related protein isoform 1 [Mus musculus]	82.7161	86.812	81.2371	92.1787	62.3803	52.3237	70.8247	63.0058	1.37986	0.464526	0.00220433	0.185791	up	no
ENSRNOG00000026036	Pdyn	ENSRNOT00000037576	GO:0001515(opioid peptide activity);GO:0005184(neuropeptide hormone activity);GO:0005515(protein binding);GO:0005576(extracellular region);GO:0005737(cytoplasm);GO:0005886(plasma membrane);GO:0007218(neuropeptide signaling pathway);GO:0007268(chemical synaptic transmission);GO:0007600(sensory perception);GO:0030425(dendrite);GO:0031628(opioid receptor binding);GO:0043025(neuronal cell body);GO:00…	05030(Cocaine addiction);05031(Amphetamine addiction);05034(Alcoholism)	K15840	NA	proenkephalin-B preproprotein [Rattus norvegicus]	20.4272	40.4815	60.9885	55.5272	25.5362	22.3064	19.1209	30.6432	1.81775	0.862151	0.00221145	0.185791	up	no
ENSRNOG00000006718	Rbm33	ENSRNOT00000033377	GO:0000166(nucleotide binding);GO:0044822(poly(A) RNA binding)	NA	NA	NA	RNA-binding protein 33 [Rattus norvegicus]	14.2505	12.7524	15.6244	16.6827	11.6992	8.0665	6.78724	10.6696	1.59339	0.6721	0.0022217	0.185791	up	no
ENSRNOG00000029866	Dennd6b	ENSRNOT00000051347;ENSRNOT00000088030	GO:0017112(Rab guanyl-nucleotide exchange factor activity);GO:0043547(positive regulation of GTPase activity);GO:0055037(recycling endosome);GO:0055037(recycling endosome)	04330(Notch signaling pathway);04330(Notch signaling pathway)	K06061	NA	protein DENND6B [Rattus norvegicus]	12.8108	12.0646	16.9548	16.9146	9.99025	8.82174	9.60861	10.3589	1.51484	0.599165	0.00222904	0.185791	up	no
ENSRNOG00000050877	Cetn3	ENSRNOT00000074157	GO:0005509(calcium ion binding);GO:0005634(nucleus);GO:0005737(cytoplasm);GO:0005813(centrosome);GO:0005814(centriole);GO:0005856(cytoskeleton);GO:0007049(cell cycle);GO:0007067(mitotic nuclear division);GO:0008017(microtubule binding);GO:0008150(biological_process);GO:0031683(G-protein beta/gamma-subunit complex binding);GO:0032391(photoreceptor connecting cilium);GO:0035869(ciliary transition z…	03420(Nucleotide excision repair)	K10840	NA	PREDICTED: centrin-3 isoform X2 [Fukomys damarensis]	14.026	17.6042	13.3337	11.9486	18.0586	30.1701	25.0421	18.6457	0.619177	-0.691576	0.0022483	0.18636	down	no
ENSRNOG00000030237	Cox7c	ENSRNOT00000051895	GO:0004129(cytochrome-c oxidase activity);GO:0005739(mitochondrion);GO:0005743(mitochondrial inner membrane);GO:0016021(integral component of membrane);GO:1902600(hydrogen ion transmembrane transport)	00190(Oxidative phosphorylation);04260(Cardiac muscle contraction);05010(Alzheimer's disease);05012(Parkinson's disease);05016(Huntington's disease);04932(Non-alcoholic fatty liver disease (NAFLD))	K02272	NA	mCG14133, partial [Mus musculus]	394.57	320.09	360.98	312.614	402.767	521.776	492.954	451.965	0.742596	-0.429351	0.0022814	0.188065	down	no
ENSRNOG00000015393	Slc32a1	ENSRNOT00000020720	GO:0006836(neurotransmitter transport);GO:0007568(aging);GO:0008021(synaptic vesicle);GO:0015187(glycine transmembrane transporter activity);GO:0015495(gamma-aminobutyric acid:proton symporter activity);GO:0015812(gamma-aminobutyric acid transport);GO:0015816(glycine transport);GO:0016021(integral component of membrane);GO:0021766(hippocampus development);GO:0030425(dendrite);GO:0030659(cytoplasm…	04727(GABAergic synapse);04723(Retrograde endocannabinoid signaling);04721(Synaptic vesicle cycle);05032(Morphine addiction);05033(Nicotine addiction)	K15015	NA	vesicular inhibitory amino acid transporter [Rattus norvegicus]	74.1376	120.719	167.276	107.759	72.6312	59.3698	76.4282	88.9906	1.57989	0.659826	0.00229743	0.188351	up	no
ENSRNOG00000003205	Ldb2	ENSRNOT00000058803;ENSRNOT00000083871	GO:0000989(transcription factor activity, transcription factor binding);GO:0005634(nucleus);GO:0005667(transcription factor complex);GO:0010669(epithelial structure maintenance);GO:0019899(enzyme binding);GO:0030274(LIM domain binding);GO:0035019(somatic stem cell population maintenance);GO:0044089(positive regulation of cellular component biogenesis);GO:0045944(positive regulation of transcripti…	05202(Transcriptional misregulation in cancers);05202(Transcriptional misregulation in cancers)	K15617	NA	PREDICTED: LIM domain-binding protein 2 isoform X3 [Cavia porcellus]	7.54738	9.33134	8.54159	10.0731	10.5425	16.6773	11.2845	14.866	0.665039	-0.588488	0.00236361	0.192194	down	no
ENSRNOG00000001528	Gap43	ENSRNOT00000002091	GO:0001786(phosphatidylserine binding);GO:0005516(calmodulin binding);GO:0005737(cytoplasm);GO:0005886(plasma membrane);GO:0007399(nervous system development);GO:0007411(axon guidance);GO:0010001(glial cell differentiation);GO:0014069(postsynaptic density);GO:0016198(axon choice point recognition);GO:0030054(cell junction);GO:0030424(axon);GO:0030426(growth cone);GO:0031527(filopodium membrane);G…	NA	NA	NA	TPA: hypothetical protein BOS_799 [Bos taurus]	376.976	376.757	286.455	421.2	491.062	427.332	641.067	484.303	0.715047	-0.48389	0.00236992	0.192194	down	no
ENSRNOG00000017090	RGD1308706	ENSRNOT00000023169	GO:0003674(molecular_function);GO:0005575(cellular_component);GO:0008150(biological_process)	NA	NA	NA	UPF0547 protein C16orf87 homolog [Mus musculus]	23.89	17.0429	13.4434	13.6577	25.6761	32.9888	24.6907	23.6903	0.635559	-0.653902	0.00239855	0.193125	down	no
ENSRNOG00000007646	Sipa1l1	ENSRNOT00000088917;ENSRNOT00000010626;ENSRNOT00000092065;ENSRNOT00000058195	GO:0005096(GTPase activator activity);GO:0005737(cytoplasm);GO:0005856(cytoskeleton);GO:0005886(plasma membrane);GO:0014069(postsynaptic density);GO:0016020(membrane);GO:0019901(protein kinase binding);GO:0030054(cell junction);GO:0031532(actin cytoskeleton reorganization);GO:0031625(ubiquitin protein ligase binding);GO:0032403(protein complex binding);GO:0043005(neuron projection);GO:0043025(neu…	04015(Rap1 signaling pathway);04015(Rap1 signaling pathway)	K17701	NA	signal-induced proliferation-associated 1 like 1, isoform CRA_b [Rattus norvegicus]	21.7534	23.3188	20.5183	27.4474	17.265	12.9356	18.6951	16.5251	1.42215	0.50807	0.00240715	0.193125	up	no
ENSRNOG00000010536	Nr2c2	ENSRNOT00000014353	GO:0003700(transcription factor activity, sequence-specific DNA binding);GO:0003707(steroid hormone receptor activity);GO:0005654(nucleoplasm);GO:0006351(transcription, DNA-templated);GO:0007283(spermatogenesis);GO:0008270(zinc ion binding);GO:0021549(cerebellum development);GO:0038066(p38MAPK cascade);GO:0040019(positive regulation of embryonic development);GO:0043401(steroid hormone mediated si…	04950(Maturity onset diabetes of the young)	K08027	NA	rCG56527, isoform CRA_a [Rattus norvegicus]	9.69661	9.47128	8.68997	10.7157	6.40168	6.04079	6.47294	6.55448	1.51448	0.59882	0.00243946	0.193967	up	no
ENSRNOG00000008288	Akirin2	ENSRNOT00000010962	GO:0000122(negative regulation of transcription from RNA polymerase II promoter);GO:0005515(protein binding);GO:0005634(nucleus);GO:0006351(transcription, DNA-templated);GO:0008284(positive regulation of cell proliferation);GO:0010629(negative regulation of gene expression);GO:0010950(positive regulation of endopeptidase activity);GO:0017053(transcriptional repressor complex);GO:0019899(enzyme bi…	NA	NA	NA	akirin-2 [Rattus norvegicus]	35.6199	30.7892	34.9523	30.7355	40.8614	41.7062	52.0028	42.3932	0.746464	-0.421856	0.00244349	0.193967	down	no
ENSRNOG00000021702	Mcmdc2	ENSRNOT00000082023;ENSRNOT00000030053	GO:0003677(DNA binding);GO:0005524(ATP binding);GO:0006260(DNA replication);GO:0006260(DNA replication)	NA	NA	NA	PREDICTED: MCM domain-containing protein 2 isoform X1 [Rattus norvegicus]	4.39767	4.42244	4.01247	3.00571	6.05727	7.63058	4.03778	7.88626	0.618396	-0.693397	0.00246087	0.194318	down	no
ENSRNOG00000032997	AY172581.20	ENSRNOT00000049806	NA	NA	NA	NA		4912.81	4419.78	4266.88	3526.33	9001.83	7057.29	3622.55	7758.7	0.624109	-0.680129	0.00248099	0.194881	down	no
ENSRNOG00000010280	Pde8b	ENSRNOT00000044087	GO:0004114(3',5'-cyclic-nucleotide phosphodiesterase activity);GO:0004115(3',5'-cyclic-AMP phosphodiesterase activity);GO:0005575(cellular_component);GO:0005829(cytosol);GO:0006198(cAMP catabolic process);GO:0007165(signal transduction);GO:0009187(cyclic nucleotide metabolic process);GO:0046676(negative regulation of insulin secretion);GO:0046872(metal ion binding)	00230(Purine metabolism);05032(Morphine addiction)	K18437	EC:3.1.4.53	PREDICTED: high affinity cAMP-specific and IBMX-insensitive 3',5'-cyclic phosphodiesterase 8B isoform X2 [Rattus norvegicus]	12.2634	21.5991	14.6027	13.3898	10.4092	7.69425	11.7624	8.70913	1.6035	0.681223	0.00250067	0.195404	up	no
ENSRNOG00000012514	Abhd17b	ENSRNOT00000044486	GO:0003674(molecular_function);GO:0003923(GPI-anchor transamidase activity);GO:0005576(extracellular region);GO:0008150(biological_process);GO:0016020(membrane);GO:0016787(hydrolase activity);GO:0052770(coenzyme F390-A hydrolase activity);GO:0052771(coenzyme F390-G hydrolase activity)	NA	NA	NA	PREDICTED: protein ABHD17B isoform X1 [Felis catus]	18.1601	13.74	14.2752	9.56597	23.1195	18.4847	22.7134	18.7213	0.671267	-0.575041	0.00252015	0.195768	down	no
ENSRNOG00000049097	Rpl7a	ENSRNOT00000006754	GO:0000470(maturation of LSU-rRNA);GO:0003723(RNA binding);GO:0006412(translation);GO:0022625(cytosolic large ribosomal subunit)	03010(Ribosome)	K02936	NA	ribosomal protein L7a, isoform CRA_e, partial [Homo sapiens]	50.8951	52.7152	65.0069	106.877	41.1598	44.449	45.0041	19.497	1.83529	0.876004	0.00253142	0.195768	up	no
ENSRNOG00000004006	Dnajb9	ENSRNOT00000005363;ENSRNOT00000093248	GO:0005730(nucleolus);GO:0005737(cytoplasm);GO:0005783(endoplasmic reticulum);GO:0005788(endoplasmic reticulum lumen);GO:0030433(ER-associated ubiquitin-dependent protein catabolic process);GO:0051787(misfolded protein binding);GO:0070062(extracellular exosome);GO:0070062(extracellular exosome)	04141(Protein processing in endoplasmic reticulum);04141(Protein processing in endoplasmic reticulum)	K09507	NA	DnaJ (Hsp40) homolog, subfamily B, member 9, partial [Mus musculus]	8.17826	6.88042	6.64554	5.14771	10.7003	12.3337	9.43288	8.91266	0.648918	-0.623893	0.00254894	0.196112	down	no
ENSRNOG00000009484	Ptcd3	ENSRNOT00000012622;ENSRNOT00000078123;ENSRNOT00000078991	GO:0005739(mitochondrion);GO:0019843(rRNA binding);GO:0032543(mitochondrial translation);GO:0043024(ribosomal small subunit binding);GO:0044822(poly(A) RNA binding);GO:0044822(poly(A) RNA binding)	NA	NA	NA	pentatricopeptide repeat domain-containing protein 3, mitochondrial [Rattus norvegicus]	9.25455	16.5898	11.1576	8.55814	16.044	19.9655	16.2594	18.2725	0.645863	-0.6307	0.00261423	0.19964	down	no
ENSRNOG00000007090	Cacna1c	ENSRNOT00000051846;ENSRNOT00000041571;ENSRNOT00000052017	GO:0002095(caveolar macromolecular signaling complex);GO:0002520(immune system development);GO:0005245(voltage-gated calcium channel activity);GO:0005515(protein binding);GO:0005516(calmodulin binding);GO:0005634(nucleus);GO:0005737(cytoplasm);GO:0005829(cytosol);GO:0005886(plasma membrane);GO:0005891(voltage-gated calcium channel complex);GO:0006816(calcium ion transport);GO:0006874(cellular cal…	04010(MAPK signaling pathway);04020(Calcium signaling pathway);04024(cAMP signaling pathway);04022(cGMP - PKG signaling pathway);04911(Insulin secretion);04912(GnRH signaling pathway);04921(Oxytocin signaling pathway);04924(Renin secretion);04925(Aldosterone synthesis and secretion);04260(Cardiac muscle contraction);04261(Adrenergic signaling in cardiomyocytes);04270(Vascular smooth muscle contra…	K04850	NA	PREDICTED: voltage-dependent L-type calcium channel subunit alpha-1C isoform X4 [Rattus norvegicus]	4.20373	5.06313	4.2051	3.95288	2.8761	2.71704	2.91985	3.22052	1.48505	0.570513	0.00262989	0.19964	up	no
ENSRNOG00000015428	LOC102556337	ENSRNOT00000077859;ENSRNOT00000089142;ENSRNOT00000020705	GO:0000266(mitochondrial fission);GO:0001836(release of cytochrome c from mitochondria);GO:0005739(mitochondrion);GO:0005741(mitochondrial outer membrane);GO:0005777(peroxisome);GO:0006626(protein targeting to mitochondrion);GO:0008021(synaptic vesicle);GO:0008053(mitochondrial fusion);GO:0010821(regulation of mitochondrion organization);GO:0016021(integral component of membrane);GO:0016559(perox…	NA	NA	NA	PREDICTED: mitochondrial fission factor isoform X8 [Rattus norvegicus]	39.5551	40.3712	41.4712	35.1652	49.9028	52.1221	52.6074	52.8858	0.754453	-0.406497	0.00263472	0.19964	down	no
ENSRNOG00000046313	Basp1	ENSRNOT00000073915	NA	NA	NA	NA		355.046	270.17	310.305	410.891	376.951	428.396	661.841	455.645	0.700223	-0.514114	0.00266757	0.201113	down	no
ENSRNOG00000015177	Sun2	ENSRNOT00000046399	GO:0000784(nuclear chromosome, telomeric region);GO:0000794(condensed nuclear chromosome);GO:0005521(lamin binding);GO:0005635(nuclear envelope);GO:0005637(nuclear inner membrane);GO:0005639(integral component of nuclear inner membrane);GO:0006998(nuclear envelope organization);GO:0030335(positive regulation of cell migration);GO:0031022(nuclear migration along microfilament);GO:0031965(nuclear m…	NA	NA	NA	PREDICTED: SUN domain-containing protein 2 isoform X1 [Rattus norvegicus]	9.9388	10.3875	10.939	12.0684	8.33732	4.95101	7.67032	6.78348	1.56202	0.643411	0.00271771	0.203869	up	no
ENSRNOG00000049232	Tcf7l2	ENSRNOT00000019681	GO:0000122(negative regulation of transcription from RNA polymerase II promoter);GO:0000790(nuclear chromatin);GO:0000978(RNA polymerase II core promoter proximal region sequence-specific DNA binding);GO:0000979(RNA polymerase II core promoter sequence-specific DNA binding);GO:0001077(transcriptional activator activity, RNA polymerase II core promoter proximal region sequence-specific binding);GO…	04310(Wnt signaling pathway);04390(Hippo signaling pathway);04520(Adherens junction);04916(Melanogenesis);05200(Pathways in cancer);05210(Colorectal cancer);05216(Thyroid cancer);05221(Acute myeloid leukemia);05217(Basal cell carcinoma);05215(Prostate cancer);05213(Endometrial cancer);05412(Arrhythmogenic right ventricular cardiomyopathy (ARVC))	K04491	NA	PREDICTED: transcription factor 7-like 2 isoform X10 [Cricetulus griseus]	63.8253	36.9641	12.3433	5.19566	51.5495	138.133	60.7809	96.6865	0.340856	-1.55276	0.00273192	0.203901	down	yes
ENSRNOG00000012367	Pcdh7	ENSRNOT00000049245	GO:0005509(calcium ion binding);GO:0005886(plasma membrane);GO:0007156(homophilic cell adhesion via plasma membrane adhesion molecules);GO:0016021(integral component of membrane)	04391(Hippo signaling pathway -fly)	K16669	NA	PREDICTED: protocadherin-7 isoform X5 [Rattus norvegicus]	6.09042	6.22641	5.73879	6.80146	4.37598	3.2376	4.33953	4.14285	1.5443	0.626957	0.00274532	0.203901	up	no
ENSRNOG00000016963	Trip12	ENSRNOT00000093735;ENSRNOT00000093240;ENSRNOT00000079452;ENSRNOT00000093245	GO:0004842(ubiquitin-protein transferase activity);GO:0005634(nucleus);GO:0005654(nucleoplasm);GO:0005737(cytoplasm);GO:0006281(DNA repair);GO:0006974(cellular response to DNA damage stimulus);GO:0008270(zinc ion binding);GO:0016567(protein ubiquitination);GO:0016874(ligase activity);GO:0042787(protein ubiquitination involved in ubiquitin-dependent protein catabolic process);GO:0046966(thyroid ho…	04120(Ubiquitin mediated proteolysis);04120(Ubiquitin mediated proteolysis)	K10590	EC:2.3.2.26	Thyroid hormone receptor interactor 12 [Rattus norvegicus]	10.1056	12.1585	13.5282	12.0957	8.70516	7.94884	7.57552	9.41825	1.42321	0.509153	0.00279345	0.204641	up	no
ENSRNOG00000002832	Slc16a2	ENSRNOT00000040637	GO:0005887(integral component of plasma membrane);GO:0009914(hormone transport);GO:0015293(symporter activity);GO:0015349(thyroid hormone transmembrane transporter activity);GO:0016021(integral component of membrane);GO:0034220(ion transmembrane transport);GO:0055085(transmembrane transport);GO:0070327(thyroid hormone transport)	04919(Thyroid hormone signaling pathway)	K08231	NA	solute carrier family 16 (monocarboxylic acid transporters), member 2, isoform CRA_b [Rattus norvegicus]	20.5323	16.7917	15.8895	20.1099	12.8515	8.31819	16.6191	11.0185	1.5023	0.587176	0.00280516	0.204641	up	no
ENSRNOG00000028448	Elovl1	ENSRNOT00000093001;ENSRNOT00000037160;ENSRNOT00000092836;ENSRNOT00000088022;ENSRNOT00000092972;ENSRNOT00000092766;ENSRNOT00000093017	GO:0005783(endoplasmic reticulum);GO:0009922(fatty acid elongase activity);GO:0016020(membrane);GO:0016021(integral component of membrane);GO:0019367(fatty acid elongation, saturated fatty acid);GO:0030148(sphingolipid biosynthetic process);GO:0034625(fatty acid elongation, monounsaturated fatty acid);GO:0042761(very long-chain fatty acid biosynthetic process);GO:0006629(lipid metabolic process);…	00062(Fatty acid elongation);00062(Fatty acid elongation)	K10247	EC:2.3.1.199	elongation of very long chain fatty acids protein 1 [Rattus norvegicus]	12.6398	10.0933	11.8147	8.37181	7.4164	6.84519	7.17007	4.28461	1.66897	0.738956	0.0028068	0.204641	up	no
ENSRNOG00000042126	Lsm5	ENSRNOT00000065625	GO:0000398(mRNA splicing, via spliceosome);GO:0000956(nuclear-transcribed mRNA catabolic process);GO:0003723(RNA binding);GO:0005681(spliceosomal complex);GO:0005688(U6 snRNP);GO:0046540(U4/U6 x U5 tri-snRNP complex)	03040(Spliceosome);03018(RNA degradation)	K12624	NA	PREDICTED: U6 snRNA-associated Sm-like protein LSm5 isoform X1 [Rhinolophus sinicus]	34.9385	16.1857	18.7685	14.5	39.0924	40.7648	29.4744	39.539	0.566886	-0.818869	0.00280984	0.204641	down	no
ENSRNOG00000026866	Syn3	ENSRNOT00000037918	GO:0003824(catalytic activity);GO:0005515(protein binding);GO:0005524(ATP binding);GO:0007269(neurotransmitter secretion);GO:0008021(synaptic vesicle);GO:0014069(postsynaptic density);GO:0030054(cell junction);GO:0030672(synaptic vesicle membrane);GO:0045202(synapse)	NA	NA	NA	synapsin-3 [Rattus norvegicus]	4.08322	4.97686	5.1738	6.19944	3.08816	2.23008	1.52386	3.28005	2.01867	1.01341	0.00284389	0.205457	up	yes
ENSRNOG00000016147	Slc17a6	ENSRNOT00000022383	GO:0001504(neurotransmitter uptake);GO:0003407(neural retina development);GO:0005313(L-glutamate transmembrane transporter activity);GO:0005769(early endosome);GO:0006814(sodium ion transport);GO:0007420(brain development);GO:0008021(synaptic vesicle);GO:0015293(symporter activity);GO:0016021(integral component of membrane);GO:0021766(hippocampus development);GO:0030054(cell junction);GO:0030672(…	04724(Glutamatergic synapse);04723(Retrograde endocannabinoid signaling);04721(Synaptic vesicle cycle);05033(Nicotine addiction)	K12302	NA	PREDICTED: vesicular glutamate transporter 2 isoform X1 [Rattus norvegicus]	41.0342	24.2096	10.1831	4.42326	32.7076	92.5269	32.7509	58.3769	0.369058	-1.43808	0.00284843	0.205457	down	yes
ENSRNOG00000005386	Kitlg	ENSRNOT00000008471;ENSRNOT00000007231	GO:0001541(ovarian follicle development);GO:0001755(neural crest cell migration);GO:0002687(positive regulation of leukocyte migration);GO:0002763(positive regulation of myeloid leukocyte differentiation);GO:0005125(cytokine activity);GO:0005173(stem cell factor receptor binding);GO:0005615(extracellular space);GO:0005737(cytoplasm);GO:0005856(cytoskeleton);GO:0005886(plasma membrane);GO:0007155(…	04014(Ras signaling pathway);04015(Rap1 signaling pathway);04072(Phospholipase D signaling pathway);04151(PI3K-Akt signaling pathway);04060(Cytokine-cytokine receptor interaction);04640(Hematopoietic cell lineage);04916(Melanogenesis);05200(Pathways in cancer);05200(Pathways in cancer)	K05461	NA	kit ligand isoform 1 precursor [Rattus norvegicus]	18.0322	9.55669	7.23655	5.20589	14.1227	29.8421	15.8691	16.4594	0.524703	-0.930427	0.00296458	0.212646	down	no
ENSRNOG00000008965	Socs2	ENSRNOT00000011948	GO:0001558(regulation of cell growth);GO:0005159(insulin-like growth factor receptor binding);GO:0005737(cytoplasm);GO:0008269(JAK pathway signal transduction adaptor activity);GO:0016567(protein ubiquitination);GO:0032355(response to estradiol);GO:0035556(intracellular signal transduction);GO:0046426(negative regulation of JAK-STAT cascade);GO:0060396(growth hormone receptor signaling pathway)	04630(Jak-STAT signaling pathway);04910(Insulin signaling pathway);04917(Prolactin signaling pathway);04930(Type II diabetes mellitus)	K04695	NA	suppressor of cytokine signaling 2, isoform CRA_a [Rattus norvegicus]	3.83983	3.71518	3.68555	3.09257	5.33364	7.83743	5.92692	6.85118	0.552354	-0.856335	0.00299543	0.212646	down	no
ENSRNOG00000005479	Slc1a2	ENSRNOT00000007604	GO:0005313(L-glutamate transmembrane transporter activity);GO:0005314(high-affinity glutamate transmembrane transporter activity);GO:0005886(plasma membrane);GO:0006836(neurotransmitter transport);GO:0007399(nervous system development);GO:0007632(visual behavior);GO:0008509(anion transmembrane transporter activity);GO:0009416(response to light stimulus);GO:0009611(response to wounding);GO:0009986…	04724(Glutamatergic synapse);05014(Amyotrophic lateral sclerosis (ALS))	K05613	NA	glutamate transporter splice variant GLT1a, partial [Rattus norvegicus]	120.676	93.3641	58.191	118.136	61.0951	50.7476	56.9525	75.6884	1.5967	0.675097	0.00300464	0.212646	up	no
ENSRNOG00000011705	Stmn2	ENSRNOT00000015720	GO:0005515(protein binding);GO:0005737(cytoplasm);GO:0005768(endosome);GO:0005794(Golgi apparatus);GO:0007019(microtubule depolymerization);GO:0007026(negative regulation of microtubule depolymerization);GO:0010976(positive regulation of neuron projection development);GO:0010977(negative regulation of neuron projection development);GO:0015631(tubulin binding);GO:0016020(membrane);GO:0030027(lamel…	04010(MAPK signaling pathway)	K04381	NA	PREDICTED: stathmin-2 [Trichechus manatus latirostris]	617.577	425.591	415.192	548.322	627.252	714.137	738.792	673.209	0.728804	-0.456397	0.00300982	0.212646	down	no
ENSRNOG00000009057	Sec62	ENSRNOT00000012240	GO:0005783(endoplasmic reticulum);GO:0006620(posttranslational protein targeting to membrane);GO:0008565(protein transporter activity);GO:0016020(membrane);GO:0016021(integral component of membrane);GO:0016235(aggresome);GO:0045111(intermediate filament cytoskeleton)	03060(Protein export);04141(Protein processing in endoplasmic reticulum)	K12275	NA	translocation protein SEC62 [Rattus norvegicus]	71.5485	67.5962	65.2928	56.318	83.1302	88.5808	81.1533	95.818	0.747831	-0.419215	0.00304175	0.212646	down	no
ENSRNOG00000002229	Adcy5	ENSRNOT00000049180	GO:0000166(nucleotide binding);GO:0001973(adenosine receptor signaling pathway);GO:0004016(adenylate cyclase activity);GO:0005524(ATP binding);GO:0005768(endosome);GO:0005829(cytosol);GO:0005886(plasma membrane);GO:0006171(cAMP biosynthetic process);GO:0007189(adenylate cyclase-activating G-protein coupled receptor signaling pathway);GO:0007191(adenylate cyclase-activating dopamine receptor signa…	00230(Purine metabolism);04015(Rap1 signaling pathway);04072(Phospholipase D signaling pathway);04024(cAMP signaling pathway);04022(cGMP - PKG signaling pathway);04114(Oocyte meiosis);04540(Gap junction);04611(Platelet activation);04062(Chemokine signaling pathway);04911(Insulin secretion);04923(Regulation of lipolysis in adipocyte);04912(GnRH signaling pathway);04913(Ovarian Steroidogenesis);049…	K08045	EC:4.6.1.1	adenylate cyclase 5 [Rattus norvegicus]	42.096	72.3456	74.6171	67.4872	42.6154	34.8076	48.4624	47.4422	1.48012	0.565715	0.00307686	0.212646	up	no
ENSRNOG00000012383	Ndufc2	ENSRNOT00000016509	GO:0005737(cytoplasm);GO:0005739(mitochondrion);GO:0005743(mitochondrial inner membrane);GO:0005747(mitochondrial respiratory chain complex I);GO:0006120(mitochondrial electron transport, NADH to ubiquinone);GO:0008137(NADH dehydrogenase (ubiquinone) activity);GO:0016021(integral component of membrane);GO:0070469(respiratory chain)	00190(Oxidative phosphorylation);05010(Alzheimer's disease);05012(Parkinson's disease);05016(Huntington's disease);04932(Non-alcoholic fatty liver disease (NAFLD))	K03968	NA	NADH dehydrogenase [ubiquinone] 1 subunit C2 [Rattus norvegicus]	219.383	162.658	174.276	166.482	250.116	278.82	202.467	267.951	0.723267	-0.4674	0.00308486	0.212646	down	no
ENSRNOG00000057161	AABR07027407.1	ENSRNOT00000090633	GO:0005615(extracellular space);GO:0030054(cell junction);GO:0032281(AMPA glutamate receptor complex);GO:0042803(protein homodimerization activity);GO:0045202(synapse);GO:0046658(anchored component of plasma membrane);GO:0046982(protein heterodimerization activity);GO:1990138(neuron projection extension)	NA	NA	NA	neuritin precursor [Macaca mulatta]	23.7245	13.8011	5.94487	17.2937	29.2608	35.9915	29.6642	30.3201	0.485196	-1.04336	0.00310185	0.212646	down	yes
ENSRNOG00000001829	Ube2v2	ENSRNOT00000031401;ENSRNOT00000088212	GO:0000729(DNA double-strand break processing);GO:0003674(molecular_function);GO:0005634(nucleus);GO:0005737(cytoplasm);GO:0006301(postreplication repair);GO:0010976(positive regulation of neuron projection development);GO:0031372(UBC13-MMS2 complex);GO:0031625(ubiquitin protein ligase binding);GO:0032436(positive regulation of proteasomal ubiquitin-dependent protein catabolic process);GO:0042275…	NA	NA	NA	ubiquitin-conjugating enzyme E2 variant 2 [Rattus norvegicus]	22.819	20.6397	17.0459	15.0759	25.0469	29.9357	23.6662	27.3782	0.712842	-0.488346	0.00310248	0.212646	down	no
ENSRNOG00000013072	Plxna4	ENSRNOT00000017536	GO:0002116(semaphorin receptor complex);GO:0005887(integral component of plasma membrane);GO:0007399(nervous system development);GO:0007411(axon guidance);GO:0008045(motor neuron axon guidance);GO:0017154(semaphorin receptor activity);GO:0021602(cranial nerve morphogenesis);GO:0021610(facial nerve morphogenesis);GO:0021612(facial nerve structural organization);GO:0021615(glossopharyngeal nerve mo…	04360(Axon guidance)	K06820	NA	PREDICTED: plexin-A4 [Rattus norvegicus]	3.4647	2.87278	1.84244	4.16099	1.74085	1.38057	1.62092	2.08683	1.80709	0.853666	0.00311351	0.212646	up	no
ENSRNOG00000021264	Pcna	ENSRNOT00000028887	GO:0005634(nucleus);GO:0006272(leading strand elongation);GO:0006298(mismatch repair);GO:0019985(translesion synthesis);GO:0030337(DNA polymerase processivity factor activity);GO:0043626(PCNA complex)	03030(DNA replication);03410(Base excision repair);03420(Nucleotide excision repair);03430(Mismatch repair);04110(Cell cycle);05166(HTLV-I infection);05161(Hepatitis B)	K04802	NA	proliferating cell nuclear antigen [Rattus norvegicus]	21.7671	19.8291	24.7868	15.47	27.8926	32.1594	29.9732	28.3729	0.691338	-0.532537	0.00312414	0.212646	down	no
ENSRNOG00000028185	Tstd3	ENSRNOT00000030559	GO:0003674(molecular_function);GO:0004792(thiosulfate sulfurtransferase activity);GO:0005575(cellular_component);GO:0008150(biological_process)	NA	NA	NA	PREDICTED: thiosulfate sulfurtransferase/rhodanese-like domain-containing protein 3 [Rattus norvegicus]	15.1154	12.3949	7.7664	9.57818	15.0062	19.6245	19.5305	16.5899	0.63398	-0.65749	0.00314449	0.212646	down	no
ENSRNOG00000031560	AABR07030162.1	ENSRNOT00000048373	GO:0003735(structural constituent of ribosome);GO:0006412(translation);GO:0022625(cytosolic large ribosomal subunit)	03010(Ribosome)	K02889	NA	60S ribosomal protein L21 [Mus musculus]	19.6874	25.6042	18.4886	20.144	29.2874	31.46	34.174	38.6391	0.628361	-0.670336	0.00315605	0.212646	down	no
ENSRNOG00000015614	Ppp1r16b	ENSRNOT00000021133	GO:0001938(positive regulation of endothelial cell proliferation);GO:0005634(nucleus);GO:0005886(plasma membrane);GO:0008599(protein phosphatase type 1 regulator activity);GO:0014066(regulation of phosphatidylinositol 3-kinase signaling);GO:0035307(positive regulation of protein dephosphorylation);GO:0035308(negative regulation of protein dephosphorylation);GO:0042995(cell projection);GO:0048471(…	NA	NA	NA	protein phosphatase 1 regulatory inhibitor subunit 16B [Rattus norvegicus]	14.8437	16.4709	17.9673	15.5914	11.4868	7.21877	14.0239	10.154	1.51278	0.597205	0.00318114	0.212646	up	no
ENSRNOG00000054689	Cox7b	ENSRNOT00000090007	GO:0003674(molecular_function);GO:0004129(cytochrome-c oxidase activity);GO:0005575(cellular_component);GO:0005739(mitochondrion);GO:0005746(mitochondrial respiratory chain);GO:0007417(central nervous system development);GO:0008150(biological_process);GO:0016021(integral component of membrane);GO:0045277(respiratory chain complex IV);GO:1902600(hydrogen ion transmembrane transport)	00190(Oxidative phosphorylation);04260(Cardiac muscle contraction);05010(Alzheimer's disease);05012(Parkinson's disease);05016(Huntington's disease);04932(Non-alcoholic fatty liver disease (NAFLD))	K02271	NA	cytochrome c oxidase subunit 7B, mitochondrial precursor [Rattus norvegicus]	400.327	363.234	321.224	290.733	466.555	526.483	391.888	510.934	0.725537	-0.462879	0.00319295	0.212646	down	no
ENSRNOG00000013101	Pcdh8	ENSRNOT00000017599	GO:0001756(somitogenesis);GO:0005509(calcium ion binding);GO:0007156(homophilic cell adhesion via plasma membrane adhesion molecules);GO:0007268(chemical synaptic transmission);GO:0007616(long-term memory);GO:0016021(integral component of membrane);GO:0016331(morphogenesis of embryonic epithelium);GO:0030054(cell junction);GO:0030425(dendrite);GO:0042734(presynaptic membrane);GO:0045211(postsynap…	04391(Hippo signaling pathway -fly)	K16507	NA	PREDICTED: protocadherin-8 isoform X1 [Rattus norvegicus]	12.4497	18.1755	25.0121	20.7197	9.74748	11.7862	14.4195	13.9208	1.531	0.614473	0.00321613	0.212646	up	no
ENSRNOG00000057729	Strip2	ENSRNOT00000085027	GO:0005737(cytoplasm);GO:0007010(cytoskeleton organization);GO:0008360(regulation of cell shape);GO:0016477(cell migration)	NA	NA	NA	PREDICTED: striatin-interacting protein 2 isoform X1 [Peromyscus maniculatus bairdii]	9.19411	17.3574	13.8898	11.5369	8.24337	7.70015	8.09919	8.85647	1.57993	0.659858	0.00322178	0.212646	up	no
ENSRNOG00000030515	Nfasc	ENSRNOT00000051512;ENSRNOT00000044972;ENSRNOT00000060871	GO:0016021(integral component of membrane);GO:0002175(protein localization to paranode region of axon);GO:0005622(intracellular);GO:0005886(plasma membrane);GO:0005925(focal adhesion);GO:0007411(axon guidance);GO:0007422(peripheral nervous system development);GO:0019226(transmission of nerve impulse);GO:0019904(protein domain specific binding);GO:0030424(axon);GO:0030913(paranodal junction assemb…	04514(Cell adhesion molecules (CAMs));04514(Cell adhesion molecules (CAMs))	K06757	NA	PREDICTED: neurofascin isoform X16 [Rattus norvegicus]	61.2275	54.6931	59.8946	48.6368	40.9542	35.8414	47.6626	38.5901	1.3766	0.461108	0.00323202	0.212646	up	no
ENSRNOG00000012534	Mfsd10	ENSRNOT00000017386	GO:0008493(tetracycline transporter activity);GO:0008514(organic anion transmembrane transporter activity);GO:0015904(tetracycline transport);GO:0016021(integral component of membrane);GO:0030659(cytoplasmic vesicle membrane);GO:0031526(brush border membrane);GO:0043252(sodium-independent organic anion transport);GO:0055085(transmembrane transport)	00561(Glycerolipid metabolism);00564(Glycerophospholipid metabolism)	K13506	EC:2.3.1.15	major facilitator superfamily domain-containing protein 10 [Rattus norvegicus]	10.7947	11.9401	19.6129	14.001	8.76196	6.8552	10.9907	8.25741	1.61619	0.692594	0.00323464	0.212646	up	no
ENSRNOG00000009715	Me1	ENSRNOT00000013244;ENSRNOT00000078977	GO:0004470(malic enzyme activity);GO:0004471(malate dehydrogenase (decarboxylating) (NAD+) activity);GO:0004473(malate dehydrogenase (decarboxylating) (NADP+) activity);GO:0005739(mitochondrion);GO:0005829(cytosol);GO:0006108(malate metabolic process);GO:0008948(oxaloacetate decarboxylase activity);GO:0009725(response to hormone);GO:0030145(manganese ion binding);GO:0046872(metal ion binding);GO:…	01200(Carbon metabolism);00620(Pyruvate metabolism);03320(PPAR signaling pathway);03320(PPAR signaling pathway)	K00029	EC:1.1.1.40	NADP-dependent malic enzyme [Rattus norvegicus]	30.7618	23.1726	20.1483	21.7237	31.8728	36.7639	31.9734	32.5234	0.719627	-0.474679	0.00324651	0.212646	down	no
ENSRNOG00000013519	Tll2	ENSRNOT00000018179	GO:0004222(metalloendopeptidase activity);GO:0005509(calcium ion binding);GO:0006508(proteolysis);GO:0008270(zinc ion binding);GO:0048632(negative regulation of skeletal muscle tissue growth)	04977(Vitamin digestion and absorption)	K14616	NA	tolloid-like protein 2 precursor [Rattus norvegicus]	0.075332	0.092081	0.385593	0.781263	0.112595	0.033926	0.078414	0.037524	5.08372	2.34589	0.0032473	0.212646	up	yes
ENSRNOG00000004049	Baiap2	ENSRNOT00000068437;ENSRNOT00000005687	GO:0001726(ruffle);GO:0005515(protein binding);GO:0005737(cytoplasm);GO:0005829(cytosol);GO:0005886(plasma membrane);GO:0007009(plasma membrane organization);GO:0008093(cytoskeletal adaptor activity);GO:0008286(insulin receptor signaling pathway);GO:0008360(regulation of cell shape);GO:0009617(response to bacterium);GO:0014069(postsynaptic density);GO:0015629(actin cytoskeleton);GO:0016358(dendri…	04810(Regulation of actin cytoskeleton);04520(Adherens junction);04520(Adherens junction)	K05627	NA	PREDICTED: brain-specific angiogenesis inhibitor 1-associated protein 2 isoform X1 [Rattus norvegicus]	57.2606	71.3189	76.1533	94.2961	55.2619	36.3781	62.0106	49.0452	1.47526	0.560969	0.00325992	0.212646	up	no
ENSRNOG00000016368	Ppp1r14c	ENSRNOT00000022046	GO:0004865(protein serine/threonine phosphatase inhibitor activity);GO:0005737(cytoplasm);GO:0012505(endomembrane system);GO:0016020(membrane);GO:0035304(regulation of protein dephosphorylation);GO:0042325(regulation of phosphorylation);GO:0043086(negative regulation of catalytic activity)	04810(Regulation of actin cytoskeleton);04666(Fc gamma R-mediated phagocytosis);04360(Axon guidance)	K05744	EC:2.7.11.1	protein phosphatase 1 regulatory subunit 14C [Rattus norvegicus]	13.9073	9.01569	7.94125	11.1211	13.4672	16.0532	17.9045	14.5401	0.677566	-0.561566	0.00328902	0.213163	down	no
ENSRNOG00000007249	Cdkn1b	ENSRNOT00000049848	GO:0000082(G1/S transition of mitotic cell cycle);GO:0001666(response to hypoxia);GO:0004861(cyclin-dependent protein serine/threonine kinase inhibitor activity);GO:0005515(protein binding);GO:0005634(nucleus);GO:0005737(cytoplasm);GO:0005829(cytosol);GO:0006813(potassium ion transport);GO:0006919(activation of cysteine-type endopeptidase activity involved in apoptotic process);GO:0007050(cell cy…	04012(ErbB signaling pathway);04066(HIF-1 signaling pathway);04068(FoxO signaling pathway);04151(PI3K-Akt signaling pathway);04110(Cell cycle);05200(Pathways in cancer);05202(Transcriptional misregulation in cancers);05206(MicroRNAs in cancer);05203(Viral carcinogenesis);05220(Chronic myeloid leukemia);05215(Prostate cancer);05222(Small cell lung cancer);04933(AGE-RAGE signaling pathway in diabet…	K06624	NA	cyclin-dependent kinase inhibitor 1B, isoform CRA_a, partial [Mus musculus]	12.2795	9.49356	10.7541	9.34465	15.7577	17.7816	14.6662	13.3254	0.680502	-0.555328	0.00331845	0.213163	down	no
ENSRNOG00000031730	Eloc	ENSRNOT00000090313;ENSRNOT00000050236;ENSRNOT00000082813	GO:0004842(ubiquitin-protein transferase activity);GO:0032968(positive regulation of transcription elongation from RNA polymerase II promoter);GO:0042787(protein ubiquitination involved in ubiquitin-dependent protein catabolic process);GO:0070449(elongin complex);GO:0070449(elongin complex)	04120(Ubiquitin mediated proteolysis);04066(HIF-1 signaling pathway);05200(Pathways in cancer);05211(Renal cell carcinoma);05211(Renal cell carcinoma)	K03872	NA	PREDICTED: transcription elongation factor B polypeptide 1 isoform X1 [Physeter catodon]	22.0958	17.5963	22.1321	16.3305	26.0741	31.4879	23.0145	28.2893	0.717899	-0.478147	0.0033613	0.213163	down	no
ENSRNOG00000000158	Cdo1	ENSRNOT00000000172	GO:0000097(sulfur amino acid biosynthetic process);GO:0005506(iron ion binding);GO:0005829(cytosol);GO:0007595(lactation);GO:0008198(ferrous iron binding);GO:0010243(response to organonitrogen compound);GO:0016491(oxidoreductase activity);GO:0016702(oxidoreductase activity, acting on single donors with incorporation of molecular oxygen, incorporation of two atoms of oxygen);GO:0017172(cysteine di…	00270(Cysteine and methionine metabolism);00430(Taurine and hypotaurine metabolism)	K00456	EC:1.13.11.20	cysteine dioxygenase type 1 [Mus musculus]	30.0891	25.0703	32.8489	26.971	36.5223	39.9169	37.1519	40.4325	0.746505	-0.421775	0.00337477	0.213163	down	no
ENSRNOG00000045554	LOC102551901	ENSRNOT00000072309	GO:0016021(integral component of membrane)	05014(Amyotrophic lateral sclerosis (ALS))	K07607	NA	PREDICTED: protein lifeguard 2-like isoform X1 [Rattus norvegicus]	36.8486	23.6689	38.6445	43.5111	27.2269	21.8904	8.22754	15.1545	1.96792	0.976673	0.00338131	0.213163	up	no
ENSRNOG00000016246	Tshz1	ENSRNOT00000021750	GO:0003677(DNA binding);GO:0009952(anterior/posterior pattern specification);GO:0010468(regulation of gene expression);GO:0042474(middle ear morphogenesis);GO:0046872(metal ion binding);GO:0060023(soft palate development)	NA	NA	NA	PREDICTED: LOW QUALITY PROTEIN: teashirt homolog 1 [Rattus norvegicus]	15.6967	27.0485	21.5526	20.0782	15.3592	10.5289	17.3717	12.8107	1.50482	0.589591	0.00339431	0.213163	up	no
ENSRNOG00000014575	Rtca	ENSRNOT00000020149	GO:0003723(RNA binding);GO:0003963(RNA-3'-phosphate cyclase activity);GO:0005524(ATP binding);GO:0005634(nucleus);GO:0005654(nucleoplasm);GO:0006396(RNA processing);GO:0044822(poly(A) RNA binding)	NA	NA	NA	RNA 3'-terminal phosphate cyclase [Rattus norvegicus]	26.7806	24.8497	32.6167	18.2486	27.5145	42.9268	37.7687	42.0405	0.682165	-0.551808	0.00339619	0.213163	down	no
ENSRNOG00000009276	Schip1	ENSRNOT00000085876;ENSRNOT00000057473	GO:0042802(identical protein binding);GO:0042802(identical protein binding)	NA	NA	NA	schwannomin interacting protein 1 [Rattus norvegicus]	46.8723	40.0946	41.0212	36.9854	50.6556	61.8032	52.8959	55.0089	0.748642	-0.417651	0.00340249	0.213163	down	no
ENSRNOG00000018007	Gtf2h5	ENSRNOT00000024211	GO:0000182(rDNA binding);GO:0000439(core TFIIH complex);GO:0005730(nucleolus);GO:0006294(nucleotide-excision repair, preincision complex assembly);GO:0006355(regulation of transcription, DNA-templated);GO:0006362(transcription elongation from RNA polymerase I promoter);GO:0006364(rRNA processing);GO:0071480(cellular response to gamma radiation)	03022(Basal transcription factors);03420(Nucleotide excision repair)	K10845	NA	PREDICTED: general transcription factor IIH subunit 5 [Peromyscus maniculatus bairdii]	43.7328	37.3024	46.3194	36.7373	51.4514	56.1207	50.4917	60.6065	0.750408	-0.414254	0.00341521	0.213163	down	no
ENSRNOG00000050563	Sub1	ENSRNOT00000074446	GO:0001205(transcriptional activator activity, RNA polymerase II distal enhancer sequence-specific binding);GO:0003677(DNA binding);GO:0003697(single-stranded DNA binding);GO:0003713(transcription coactivator activity);GO:0005634(nucleus);GO:0005667(transcription factor complex);GO:0005730(nucleolus);GO:0006351(transcription, DNA-templated);GO:0006355(regulation of transcription, DNA-templated);G…	NA	NA	NA	activated RNA polymerase II transcription cofactor 4, partial [Homo sapiens]	200.058	157.485	166.456	139.949	210.441	248.1	203.117	241.238	0.735354	-0.44349	0.00342119	0.213163	down	no
ENSRNOG00000010158	Magel2	ENSRNOT00000013483	GO:0004842(ubiquitin-protein transferase activity);GO:0005634(nucleus);GO:0005737(cytoplasm);GO:0005768(endosome);GO:0005829(cytosol);GO:0030904(retromer complex);GO:0034314(Arp2/3 complex-mediated actin nucleation);GO:0042147(retrograde transport, endosome to Golgi);GO:0042752(regulation of circadian rhythm);GO:0045892(negative regulation of transcription, DNA-templated);GO:0051127(positive regu…	04722(Neurotrophin signaling pathway)	K12464	NA	PREDICTED: MAGE-like protein 2 [Rattus norvegicus]	5.01971	6.77385	9.61495	6.10187	3.63746	4.54207	3.08898	5.00288	1.69072	0.757639	0.00342414	0.213163	up	no
ENSRNOG00000018414	Csf1r	ENSRNOT00000049357;ENSRNOT00000079360;ENSRNOT00000088988	GO:0001934(positive regulation of protein phosphorylation);GO:0003674(molecular_function);GO:0004714(transmembrane receptor protein tyrosine kinase activity);GO:0005011(macrophage colony-stimulating factor receptor activity);GO:0005524(ATP binding);GO:0005575(cellular_component);GO:0005622(intracellular);GO:0005886(plasma membrane);GO:0006954(inflammatory response);GO:0007169(transmembrane recept…	04014(Ras signaling pathway);04015(Rap1 signaling pathway);04151(PI3K-Akt signaling pathway);04060(Cytokine-cytokine receptor interaction);04144(Endocytosis);04640(Hematopoietic cell lineage);04380(Osteoclast differentiation);05200(Pathways in cancer);05202(Transcriptional misregulation in cancers);05202(Transcriptional misregulation in cancers)	K05090	EC:2.7.10.1	macrophage colony-stimulating factor 1 receptor precursor [Rattus norvegicus]	24.515	27.3269	27.4373	27.5679	18.7892	18.6965	19.3396	21.0743	1.3716	0.455859	0.00346448	0.214783	up	no
ENSRNOG00000028449	LOC100360449	ENSRNOT00000052231	GO:0002181(cytoplasmic translation);GO:0003723(RNA binding);GO:0003735(structural constituent of ribosome);GO:0019843(rRNA binding)	03010(Ribosome)	K02940	NA	PREDICTED: 60S ribosomal protein L9 [Oryctolagus cuniculus]	269.936	231.527	269.322	179.281	341.466	330.218	302.148	317.982	0.735451	-0.443299	0.00348152	0.214952	down	no
ENSRNOG00000005345	Vsnl1	ENSRNOT00000007609	GO:0005509(calcium ion binding);GO:0005829(cytosol);GO:0016020(membrane);GO:0035774(positive regulation of insulin secretion involved in cellular response to glucose stimulus);GO:0045921(positive regulation of exocytosis);GO:0046676(negative regulation of insulin secretion)	04740(Olfactory transduction)	K19695	NA	visinin-like protein 1 [Alligator mississippiensis]	246.906	166.682	152.34	176.485	216.521	329.476	225.265	308.495	0.687574	-0.540414	0.00356341	0.218889	down	no
ENSRNOG00000008728	Unc79	ENSRNOT00000011775	GO:0030534(adult behavior);GO:0035264(multicellular organism growth);GO:0048149(behavioral response to ethanol)	NA	NA	NA	protein unc-79 homolog [Rattus norvegicus]	6.11354	6.77138	7.7848	7.1541	5.1836	3.85716	5.08347	5.22757	1.43779	0.523853	0.00357448	0.218889	up	no
ENSRNOG00000005346	Tmem128	ENSRNOT00000007115	GO:0003674(molecular_function);GO:0005575(cellular_component);GO:0008150(biological_process);GO:0016021(integral component of membrane)	NA	NA	NA	transmembrane protein 128 [Rattus norvegicus]	15.3266	11.6569	13.1096	11.5938	18.1647	23.886	16.9494	19.3786	0.659451	-0.600662	0.00361844	0.22068	down	no
ENSRNOG00000052405	Cdh4	ENSRNOT00000088026;ENSRNOT00000082601	GO:0005509(calcium ion binding);GO:0005886(plasma membrane);GO:0005887(integral component of plasma membrane);GO:0007155(cell adhesion);GO:0007156(homophilic cell adhesion via plasma membrane adhesion molecules);GO:0007157(heterophilic cell-cell adhesion via plasma membrane cell adhesion molecules);GO:0007411(axon guidance);GO:0016020(membrane);GO:0016021(integral component of membrane);GO:004577…	04514(Cell adhesion molecules (CAMs));04514(Cell adhesion molecules (CAMs))	K06797	NA	cadherin-4 isoform 2 precursor [Mus musculus]	8.08437	13.7599	10.3626	11.7145	6.82629	6.23022	7.92632	7.5366	1.54005	0.622981	0.00365424	0.221904	up	no
ENSRNOG00000005015	Rabep1	ENSRNOT00000041443	GO:0005096(GTPase activator activity);GO:0005515(protein binding);GO:0005768(endosome);GO:0005769(early endosome);GO:0006897(endocytosis);GO:0006915(apoptotic process);GO:0008083(growth factor activity);GO:0015031(protein transport);GO:0016192(vesicle-mediated transport);GO:0030139(endocytic vesicle);GO:0042803(protein homodimerization activity);GO:0043231(intracellular membrane-bounded organelle…	04144(Endocytosis)	K12480	NA	rabaptin, RAB GTPase binding effector protein 1, isoform CRA_a [Rattus norvegicus]	28.2261	28.1074	28.0765	27.806	33.4947	38.9624	38.7552	35.0802	0.767067	-0.382576	0.00369653	0.221904	down	no
ENSRNOG00000026310	March1	ENSRNOT00000032289	GO:0000209(protein polyubiquitination);GO:0002495(antigen processing and presentation of peptide antigen via MHC class II);GO:0004842(ubiquitin-protein transferase activity);GO:0005764(lysosome);GO:0005765(lysosomal membrane);GO:0005768(endosome);GO:0005789(endoplasmic reticulum membrane);GO:0005886(plasma membrane);GO:0006955(immune response);GO:0008270(zinc ion binding);GO:0016021(integral comp…	04141(Protein processing in endoplasmic reticulum)	K10661	EC:2.3.2.27	PREDICTED: E3 ubiquitin-protein ligase MARCH1 isoform X5 [Rattus norvegicus]	3.16952	1.09307	1.25542	3.76828	0.553244	0.677332	1.2094	0.507345	3.15076	1.6557	0.00370189	0.221904	up	yes
ENSRNOG00000012186	Golph3	ENSRNOT00000017276	GO:0005654(nucleoplasm);GO:0005739(mitochondrion);GO:0005768(endosome);GO:0005794(Golgi apparatus);GO:0005802(trans-Golgi network);GO:0005829(cytosol);GO:0005886(plasma membrane);GO:0006810(transport);GO:0007030(Golgi organization);GO:0008283(cell proliferation);GO:0008289(lipid binding);GO:0009101(glycoprotein biosynthetic process);GO:0009306(protein secretion);GO:0010467(gene expression);GO:001…	05202(Transcriptional misregulation in cancers)	K15620	NA	PREDICTED: Golgi phosphoprotein 3 [Loxodonta africana]	21.2864	20.7967	18.5375	16.8491	24.2466	29.2131	26.7097	24.3816	0.740976	-0.432501	0.00372414	0.221904	down	no
ENSRNOG00000010004	Ripply2	ENSRNOT00000013285	GO:0000122(negative regulation of transcription from RNA polymerase II promoter);GO:0001503(ossification);GO:0001756(somitogenesis);GO:0005634(nucleus);GO:0007219(Notch signaling pathway);GO:0007368(determination of left/right symmetry);GO:0009798(axis specification);GO:0009880(embryonic pattern specification);GO:0010468(regulation of gene expression);GO:0032525(somite rostral/caudal axis specifi…	NA	NA	NA	PREDICTED: protein ripply2 isoform X1 [Rattus norvegicus]	0.944475	1.47461	1.19903	0.576336	1.77345	3.25704	5.37726	2.47098	0.325688	-1.61844	0.00372748	0.221904	down	yes
ENSRNOG00000018848	Eif1b	ENSRNOT00000025615	GO:0003743(translation initiation factor activity);GO:0006413(translational initiation);GO:0044822(poly(A) RNA binding)	03013(RNA transport)	K03113	NA	Eukaryotic translation initiation factor 1b, partial [Bos mutus]	103.918	82.5549	75.8525	73.8924	99.7754	124.498	119.177	114.069	0.734872	-0.444436	0.00373674	0.221904	down	no
ENSRNOG00000004458	Ston2	ENSRNOT00000005881	GO:0002244(hematopoietic progenitor cell differentiation);GO:0005515(protein binding);GO:0005730(nucleolus);GO:0005737(cytoplasm);GO:0005829(cytosol);GO:0008021(synaptic vesicle);GO:0016020(membrane);GO:0030054(cell junction);GO:0030100(regulation of endocytosis);GO:0030136(clathrin-coated vesicle);GO:0043005(neuron projection);GO:0048488(synaptic vesicle endocytosis)	04144(Endocytosis)	K11826	NA	stonin-2 [Rattus norvegicus]	3.12094	4.75845	4.34921	4.88041	2.46989	1.9818	2.23338	2.96367	1.77319	0.826343	0.00374204	0.221904	up	no
ENSRNOG00000031368	LOC499235	ENSRNOT00000045415	GO:0000122(negative regulation of transcription from RNA polymerase II promoter);GO:0003700(transcription factor activity, sequence-specific DNA binding);GO:0005634(nucleus);GO:0006006(glucose metabolic process);GO:0006355(regulation of transcription, DNA-templated);GO:0008284(positive regulation of cell proliferation);GO:0008285(negative regulation of cell proliferation);GO:0043066(negative regu…	NA	NA	NA	PREDICTED: protein CDV3 [Rattus norvegicus]	7.19677	6.61689	7.7204	6.45115	9.86564	10.1051	8.49814	10.9833	0.709344	-0.495442	0.00376689	0.222499	down	no
ENSRNOG00000033169	Cpeb4	ENSRNOT00000064832;ENSRNOT00000089460	GO:0000166(nucleotide binding);GO:0000900(translation repressor activity, nucleic acid binding);GO:0002931(response to ischemia);GO:0003723(RNA binding);GO:0003730(mRNA 3'-UTR binding);GO:0005634(nucleus);GO:0005737(cytoplasm);GO:0005783(endoplasmic reticulum);GO:0006412(translation);GO:0008135(translation factor activity, RNA binding);GO:0014069(postsynaptic density);GO:0030425(dendrite);GO:0035…	04114(Oocyte meiosis);04914(Progesterone-mediated oocyte maturation);04320(Dorso-ventral axis formation);04320(Dorso-ventral axis formation)	K02602	NA	PREDICTED: cytoplasmic polyadenylation element-binding protein 4 isoform X1 [Rattus norvegicus]	17.2071	14.2712	13.3738	18.3225	12.7024	9.05606	9.28489	10.8979	1.50626	0.590975	0.00382992	0.225131	up	no
ENSRNOG00000018413	Per3	ENSRNOT00000024932;ENSRNOT00000092912;ENSRNOT00000093063;ENSRNOT00000092747;ENSRNOT00000093100;ENSRNOT00000092840;ENSRNOT00000092923;ENSRNOT00000093114	GO:0000122(negative regulation of transcription from RNA polymerase II promoter);GO:0005634(nucleus);GO:0005737(cytoplasm);GO:0006351(transcription, DNA-templated);GO:0006355(regulation of transcription, DNA-templated);GO:0007623(circadian rhythm);GO:0019900(kinase binding);GO:0031625(ubiquitin protein ligase binding);GO:0032922(circadian regulation of gene expression);GO:0045187(regulation of ci…	04710(Circadian rhythm);04713(Circadian entrainment);05168(Herpes simplex infection);05168(Herpes simplex infection)	K02633	NA	RecName: Full=Period circadian protein homolog 3; Short=rPER3; AltName: Full=Circadian clock protein PERIOD 3	4.9229	5.68912	5.18957	5.37994	3.78325	3.02656	4.1221	3.67341	1.45026	0.536313	0.00384146	0.225131	up	no
ENSRNOG00000004806	Strn	ENSRNOT00000006527	GO:0000159(protein phosphatase type 2A complex);GO:0005515(protein binding);GO:0005516(calmodulin binding);GO:0005737(cytoplasm);GO:0005923(bicellular tight junction);GO:0007626(locomotory behavior);GO:0008285(negative regulation of cell proliferation);GO:0014069(postsynaptic density);GO:0016020(membrane);GO:0016055(Wnt signaling pathway);GO:0016358(dendrite development);GO:0019904(protein domain…	03015(mRNA surveillance pathway)	K15542	NA	rCG61894, isoform CRA_a [Rattus norvegicus]	18.7313	20.1157	22.0175	21.0378	15.8266	13.0523	15.1744	15.189	1.3825	0.467275	0.0038965	0.227468	up	no
ENSRNOG00000013714	Snrpd1	ENSRNOT00000018646	GO:0000243(commitment complex);GO:0000245(spliceosomal complex assembly);GO:0000387(spliceosomal snRNP assembly);GO:0003723(RNA binding);GO:0005682(U5 snRNP);GO:0005685(U1 snRNP);GO:0005686(U2 snRNP);GO:0005687(U4 snRNP);GO:0005689(U12-type spliceosomal complex);GO:0034715(pICln-Sm protein complex);GO:0034719(SMN-Sm protein complex);GO:0071010(prespliceosome);GO:0071011(precatalytic spliceosome);…	03040(Spliceosome);05322(Systemic lupus erythematosus)	K11087	NA	Small nuclear ribonucleoprotein Sm D1 [Fukomys damarensis]	53.8495	51.1129	48.71	40.1503	58.137	72.9117	59.7892	78.1799	0.720483	-0.472964	0.00396883	0.230792	down	no
ENSRNOG00000003611	Dynlt3	ENSRNOT00000004808	GO:0000776(kinetochore);GO:0005515(protein binding);GO:0005737(cytoplasm);GO:0005868(cytoplasmic dynein complex);GO:0007346(regulation of mitotic cell cycle);GO:0042802(identical protein binding)	NA	NA	NA	PREDICTED: dynein light chain Tctex-type 3 [Mesocricetus auratus]	48.9506	30.979	26.9233	30.8651	49.0953	56.1896	44.2935	49.1251	0.693083	-0.528901	0.0040256	0.233189	down	no
ENSRNOG00000016152	Dek	ENSRNOT00000021751	GO:0003674(molecular_function);GO:0003677(DNA binding);GO:0005575(cellular_component);GO:0005634(nucleus);GO:0008150(biological_process);GO:0016568(chromatin modification);GO:0042393(histone binding);GO:0043292(contractile fiber);GO:0044822(poly(A) RNA binding);GO:2000779(regulation of double-strand break repair);GO:2001032(regulation of double-strand break repair via nonhomologous end joining)	03013(RNA transport)	K03251	NA	protein DEK [Rattus norvegicus]	21.1098	16.4228	18.7276	12.4283	22.4503	26.4185	23.0812	24.182	0.714522	-0.484949	0.00404229	0.233255	down	no
ENSRNOG00000051196	AABR07018038.1	ENSRNOT00000076030;ENSRNOT00000076460;ENSRNOT00000076667;ENSRNOT00000076676;ENSRNOT00000076266	GO:0003950(NAD+ ADP-ribosyltransferase activity);GO:0005737(cytoplasm);GO:0005876(spindle microtubule);GO:0006464(cellular protein modification process);GO:0006471(protein ADP-ribosylation);GO:0006954(inflammatory response);GO:0007004(telomere maintenance via telomerase);GO:0008219(cell death);GO:0016020(membrane);GO:0019899(enzyme binding);GO:0070062(extracellular exosome);GO:0005634(nucleus);GO…	03410(Base excision repair);04210(Apoptosis);04210(Apoptosis)	K10798	EC:2.4.2.30	PREDICTED: poly [ADP-ribose] polymerase 4 isoform X1 [Rattus norvegicus]	3.80814	2.84526	2.34334	2.5336	4.36893	5.10063	3.71325	4.36602	0.657044	-0.605939	0.00407097	0.233653	down	no
ENSRNOG00000010523	Naa20	ENSRNOT00000014046	GO:0004596(peptide alpha-N-acetyltransferase activity);GO:0005622(intracellular);GO:0005737(cytoplasm);GO:0017196(N-terminal peptidyl-methionine acetylation);GO:0031416(NatB complex)	NA	NA	NA	N-alpha-acetyltransferase 20 isoform 2 [Mus musculus]	14.1261	13.8623	20.3288	14.7127	17.1784	29.7567	24.415	22.8809	0.668887	-0.580165	0.0040925	0.233653	down	no
ENSRNOG00000042886	Rps28	ENSRNOT00000068323	GO:0003735(structural constituent of ribosome);GO:0006364(rRNA processing);GO:0006407(rRNA export from nucleus);GO:0006412(translation);GO:0022627(cytosolic small ribosomal subunit);GO:0042274(ribosomal small subunit biogenesis);GO:0044822(poly(A) RNA binding);GO:0070062(extracellular exosome)	03010(Ribosome)	K02979	NA	hypothetical protein A6R68_08900, partial [Neotoma lepida]	448.025	456.91	536.87	505.722	595.185	594.348	649.634	682.527	0.772309	-0.37275	0.0040959	0.233653	down	no
ENSRNOG00000012124	Trappc13	ENSRNOT00000016439	GO:0003674(molecular_function);GO:0005575(cellular_component);GO:0008150(biological_process)	NA	NA	NA	trafficking protein particle complex subunit 13 [Rattus norvegicus]	26.8027	24.5	27.0563	22.0675	31.8994	34.4074	36.8888	30.3237	0.75215	-0.410908	0.00412801	0.234593	down	no
ENSRNOG00000009281	Commd1	ENSRNOT00000012750	GO:0005507(copper ion binding);GO:0005546(phosphatidylinositol-4,5-bisphosphate binding);GO:0005547(phosphatidylinositol-3,4,5-trisphosphate binding);GO:0005634(nucleus);GO:0005654(nucleoplasm);GO:0005737(cytoplasm);GO:0005768(endosome);GO:0005769(early endosome);GO:0006893(Golgi to plasma membrane transport);GO:0031398(positive regulation of protein ubiquitination);GO:0031462(Cul2-RING ubiquitin…	NA	NA	NA	COMM domain-containing protein 1 [Rattus norvegicus]	18.8647	15.004	26.7508	15.2412	22.3149	30.8832	27.4565	34.0308	0.661467	-0.596259	0.00420071	0.237824	down	no
ENSRNOG00000027024	Rgs16	ENSRNOT00000032236	GO:0005096(GTPase activator activity);GO:0005737(cytoplasm);GO:0005886(plasma membrane);GO:0007186(G-protein coupled receptor signaling pathway);GO:0009968(negative regulation of signal transduction);GO:0031224(intrinsic component of membrane);GO:0043547(positive regulation of GTPase activity);GO:0045121(membrane raft)	04360(Axon guidance)	K07524	NA	regulator of G-protein signaling 16 [Rattus norvegicus]	12.5944	9.2077	3.14546	2.60014	9.74883	24.655	13.5825	14.5618	0.440424	-1.18303	0.00427487	0.239715	down	yes
ENSRNOG00000058561	Srrm2	ENSRNOT00000091287	GO:0015030(Cajal body);GO:0016607(nuclear speck);GO:0044822(poly(A) RNA binding);GO:0047485(protein N-terminus binding);GO:0070742(C2H2 zinc finger domain binding);GO:0071013(catalytic step 2 spliceosome)	NA	NA	NA	serine/arginine repetitive matrix protein 2 [Rattus norvegicus]	75.7632	76.2073	80.7571	89.7027	64.421	52.975	50.8055	62.5105	1.39754	0.482894	0.004319	0.239715	up	no
ENSRNOG00000014072	Txndc17	ENSRNOT00000019574	GO:0003674(molecular_function);GO:0004601(peroxidase activity);GO:0005575(cellular_component);GO:0005829(cytosol);GO:0008150(biological_process);GO:0033209(tumor necrosis factor-mediated signaling pathway);GO:0047134(protein-disulfide reductase activity);GO:0055114(oxidation-reduction process);GO:0070062(extracellular exosome)	00532(Glycosaminoglycan biosynthesis - chondroitin sulfate / dermatan sulfate);00534(Glycosaminoglycan biosynthesis - heparan sulfate / heparin)	K00771	EC:2.4.2.26	thioredoxin domain-containing protein 17 [Rattus norvegicus]	17.9824	12.341	10.9348	14.2272	19.319	24.2968	17.975	21.2819	0.669526	-0.578789	0.00432612	0.239715	down	no
ENSRNOG00000001201	Cstb	ENSRNOT00000001593	GO:0002020(protease binding);GO:0004869(cysteine-type endopeptidase inhibitor activity);GO:0005515(protein binding);GO:0005615(extracellular space);GO:0005730(nucleolus);GO:0005737(cytoplasm);GO:0008344(adult locomotory behavior);GO:0010466(negative regulation of peptidase activity);GO:0010951(negative regulation of endopeptidase activity);GO:0044822(poly(A) RNA binding);GO:0045861(negative regul…	NA	NA	NA	cystatin-B [Rattus norvegicus]	85.2399	77.7344	88.1747	86.7084	112.001	107.651	100.557	125.151	0.758615	-0.39856	0.00434704	0.239715	down	no
ENSRNOG00000009590	Stox2	ENSRNOT00000068562;ENSRNOT00000090839	GO:0001893(maternal placenta development);GO:0003674(molecular_function);GO:0005575(cellular_component);GO:0005575(cellular_component)	NA	NA	NA	mKIAA1392 protein, partial [Mus musculus]	6.95379	7.15633	7.16795	8.95797	5.09319	4.10267	4.26176	6.5689	1.5098	0.594358	0.00435253	0.239715	up	no
ENSRNOG00000049361	Gas7	ENSRNOT00000074718;ENSRNOT00000078820	GO:0001726(ruffle);GO:0005737(cytoplasm);GO:0005884(actin filament);GO:0007399(nervous system development);GO:0008360(regulation of cell shape);GO:0030041(actin filament polymerization);GO:0030154(cell differentiation);GO:0030182(neuron differentiation);GO:0048812(neuron projection morphogenesis);GO:0051015(actin filament binding);GO:0051017(actin filament bundle assembly);GO:0007275(multicellula…	NA	NA	NA	growth arrest-specific protein 7 [Rattus norvegicus]	42.8438	50.6865	42.1853	59.288	36.9993	27.5075	37.2922	36.0218	1.41491	0.500707	0.00435877	0.239715	up	no
ENSRNOG00000030243	AABR07051892.1	ENSRNOT00000044209	GO:0001701(in utero embryonic development);GO:0005041(low-density lipoprotein receptor activity);GO:0016020(membrane);GO:0016021(integral component of membrane);GO:0043235(receptor complex)	05010(Alzheimer's disease);05144(Malaria)	K04550	NA	hypothetical protein PANDA_004060, partial [Ailuropoda melanoleuca]	0.479438	0.697068	0.941075	1.37222	0.300586	0.296295	0.163002	0.440876	2.90633	1.5392	0.00435891	0.239715	up	yes
ENSRNOG00000016559	Tm2d2	ENSRNOT00000022425	GO:0003674(molecular_function);GO:0005575(cellular_component);GO:0008150(biological_process);GO:0016021(integral component of membrane)	NA	NA	NA	TM2 domain-containing protein 2 precursor [Rattus norvegicus]	42.782	36.7109	37.6401	35.0152	46.9059	44.9936	56.6423	52.0493	0.7585	-0.398779	0.0043775	0.239715	down	no
ENSRNOG00000010161	Myo10	ENSRNOT00000014022;ENSRNOT00000065897	GO:0001726(ruffle);GO:0003774(motor activity);GO:0003779(actin binding);GO:0005516(calmodulin binding);GO:0005524(ATP binding);GO:0005547(phosphatidylinositol-3,4,5-trisphosphate binding);GO:0005730(nucleolus);GO:0005737(cytoplasm);GO:0005829(cytosol);GO:0005886(plasma membrane);GO:0005938(cell cortex);GO:0007165(signal transduction);GO:0008360(regulation of cell shape);GO:0016459(myosin complex)…	04666(Fc gamma R-mediated phagocytosis);04666(Fc gamma R-mediated phagocytosis)	K12559	NA	PREDICTED: unconventional myosin-X isoform X1 [Rattus norvegicus]	8.46259	9.81933	10.1826	9.04243	6.99415	5.67046	7.88422	6.62139	1.38044	0.465133	0.00437881	0.239715	up	no
ENSRNOG00000033893	Cacna1h	ENSRNOT00000043626	GO:0005634(nucleus);GO:0005737(cytoplasm);GO:0005886(plasma membrane);GO:0005891(voltage-gated calcium channel complex);GO:0005901(caveola);GO:0006816(calcium ion transport);GO:0008332(low voltage-gated calcium channel activity);GO:0016021(integral component of membrane);GO:0019233(sensory perception of pain);GO:0030425(dendrite);GO:0032342(aldosterone biosynthetic process);GO:0032870(cellular re…	04010(MAPK signaling pathway);04020(Calcium signaling pathway);04925(Aldosterone synthesis and secretion);04713(Circadian entrainment)	K04855	NA	PREDICTED: voltage-dependent T-type calcium channel subunit alpha-1H isoform X4 [Rattus norvegicus]	8.89651	12.4532	12.9729	14.3601	9.53911	5.69266	10.1562	7.27811	1.49031	0.575617	0.00442707	0.239715	up	no
ENSRNOG00000000190	AABR07058539.1	ENSRNOT00000000206	GO:0000122(negative regulation of transcription from RNA polymerase II promoter);GO:0000123(histone acetyltransferase complex);GO:0000785(chromatin);GO:0000978(RNA polymerase II core promoter proximal region sequence-specific DNA binding);GO:0000979(RNA polymerase II core promoter sequence-specific DNA binding);GO:0001047(core promoter binding);GO:0001085(RNA polymerase II transcription factor bi…	04310(Wnt signaling pathway);04330(Notch signaling pathway);04350(TGF-beta signaling pathway);04630(Jak-STAT signaling pathway);04066(HIF-1 signaling pathway);04068(FoxO signaling pathway);04024(cAMP signaling pathway);04110(Cell cycle);04520(Adherens junction);04922(Glucagon signaling pathway);04919(Thyroid hormone signaling pathway);04916(Melanogenesis);04720(Long-term potentiation);05200(Pathw…	K04498	EC:2.3.1.48	E1A binding protein p300, isoform CRA_b [Rattus norvegicus]	3.34886	3.95305	3.21988	4.3236	1.91547	1.49686	2.31584	2.39584	1.82735	0.86975	0.00444029	0.239715	up	no
ENSRNOG00000002963	C1ql1	ENSRNOT00000003986	GO:0005102(receptor binding);GO:0005515(protein binding);GO:0005576(extracellular region);GO:0005581(collagen trimer);GO:0005737(cytoplasm);GO:0016322(neuron remodeling);GO:0043083(synaptic cleft);GO:0044301(climbing fiber)	04152(AMPK signaling pathway);04920(Adipocytokine signaling pathway);03320(PPAR signaling pathway);04211(Longevity regulating pathway - mammal);04930(Type II diabetes mellitus);04932(Non-alcoholic fatty liver disease (NAFLD))	K07296	NA	C1q-related factor precursor [Mus musculus]	41.6377	41.3906	56.1262	46.9106	32.2053	27.6502	41.3471	30.2309	1.41566	0.501476	0.00444288	0.239715	up	no
ENSRNOG00000029510	Plxnb1	ENSRNOT00000043345	GO:0002116(semaphorin receptor complex);GO:0005887(integral component of plasma membrane);GO:0007162(negative regulation of cell adhesion);GO:0008360(regulation of cell shape);GO:0014068(positive regulation of phosphatidylinositol 3-kinase signaling);GO:0017154(semaphorin receptor activity);GO:0030334(regulation of cell migration);GO:0032794(GTPase activating protein binding);GO:0033689(negative …	04360(Axon guidance)	K06821	NA	PREDICTED: plexin-B1 [Rattus norvegicus]	9.17813	10.4708	11.322	11.3173	7.04804	5.42037	9.70377	7.74343	1.41358	0.499356	0.00446665	0.239715	up	no
ENSRNOG00000014002	St7l	ENSRNOT00000019129;ENSRNOT00000084302	GO:0003735(structural constituent of ribosome);GO:0005840(ribosome);GO:0006412(translation);GO:0016021(integral component of membrane);GO:0030308(negative regulation of cell growth);GO:0030308(negative regulation of cell growth)	03010(Ribosome);04066(HIF-1 signaling pathway);04151(PI3K-Akt signaling pathway);04150(mTOR signaling pathway);04910(Insulin signaling pathway);05205(Proteoglycans in cancer);05205(Proteoglycans in cancer)	K02991	NA	suppressor of tumorigenicity 7 protein-like [Rattus norvegicus]	4.43631	5.6031	4.66797	4.86508	6.64366	7.80577	6.02593	8.3385	0.679272	-0.557938	0.00446702	0.239715	down	no
ENSRNOG00000002053	Fras1	ENSRNOT00000002814	GO:0002009(morphogenesis of an epithelium);GO:0003338(metanephros morphogenesis);GO:0003674(molecular_function);GO:0005575(cellular_component);GO:0005604(basement membrane);GO:0007154(cell communication);GO:0008150(biological_process);GO:0015031(protein transport);GO:0016021(integral component of membrane);GO:0030326(embryonic limb morphogenesis);GO:0043588(skin development);GO:0060021(palate dev…	04020(Calcium signaling pathway);04022(cGMP - PKG signaling pathway);04974(Protein digestion and absorption);04740(Olfactory transduction)	K05849	NA	extracellular matrix protein FRAS1 precursor [Rattus norvegicus]	1.68923	1.34893	1.51762	1.69403	1.08802	0.465236	1.08835	0.954281	1.73805	0.797468	0.00447378	0.239715	up	no
ENSRNOG00000020204	Srp19	ENSRNOT00000027418	GO:0005634(nucleus);GO:0005730(nucleolus);GO:0005737(cytoplasm);GO:0005739(mitochondrion);GO:0005786(signal recognition particle, endoplasmic reticulum targeting);GO:0006614(SRP-dependent cotranslational protein targeting to membrane);GO:0008312(7S RNA binding);GO:0042493(response to drug);GO:0044822(poly(A) RNA binding);GO:0048500(signal recognition particle)	03060(Protein export)	K03105	NA	signal recognition particle 19 kDa protein [Rattus norvegicus]	46.1958	46.9939	44.4877	38.3781	56.9619	71.5874	50.8825	67.9405	0.711703	-0.490653	0.00449056	0.239757	down	no
ENSRNOG00000022784	Fzd10	ENSRNOT00000029702	GO:0003674(molecular_function);GO:0005575(cellular_component);GO:0005737(cytoplasm);GO:0008150(biological_process);GO:0009986(cell surface);GO:0016055(Wnt signaling pathway);GO:0017147(Wnt-protein binding);GO:0032956(regulation of actin cytoskeleton organization);GO:0034260(negative regulation of GTPase activity);GO:0038031(non-canonical Wnt signaling pathway via JNK cascade);GO:0043507(positive …	04310(Wnt signaling pathway);04390(Hippo signaling pathway);04550(Signaling pathways regulating pluripotency of stem cells);04916(Melanogenesis);05200(Pathways in cancer);05205(Proteoglycans in cancer);05217(Basal cell carcinoma);05166(HTLV-I infection)	K02842	NA	frizzled-10 like protein [Mus musculus]	6.86074	4.59546	3.1446	2.4627	5.63048	10.3268	6.45728	7.97398	0.561512	-0.832612	0.00450715	0.23979	down	no
ENSRNOG00000027489	Mn1	ENSRNOT00000029508	GO:0001957(intramembranous ossification);GO:0003674(molecular_function);GO:0005575(cellular_component);GO:0008150(biological_process)	NA	NA	NA	transcriptional activator MN1 [Rattus norvegicus]	10.7895	10.4379	10.9151	11.8363	7.54958	4.83638	9.93096	7.31076	1.48438	0.569865	0.00452925	0.240114	up	no
ENSRNOG00000047781	Slc25a23	ENSRNOT00000073000;ENSRNOT00000086575	GO:0002082(regulation of oxidative phosphorylation);GO:0003735(structural constituent of ribosome);GO:0005509(calcium ion binding);GO:0005739(mitochondrion);GO:0005743(mitochondrial inner membrane);GO:0006412(translation);GO:0016021(integral component of membrane);GO:0043457(regulation of cellular respiration);GO:0051282(regulation of sequestering of calcium ion);GO:0051503(adenine nucleotide tra…	04020(Calcium signaling pathway);04022(cGMP - PKG signaling pathway);05012(Parkinson's disease);05016(Huntington's disease);05166(HTLV-I infection);05166(HTLV-I infection)	K05863	NA	calcium-binding mitochondrial carrier protein SCaMC-3 [Rattus norvegicus]	67.0629	73.9759	61.7746	92.6877	49.9457	45.8768	61.301	54.2108	1.39826	0.483637	0.00457315	0.241035	up	no
ENSRNOG00000018128	Unc50	ENSRNOT00000024582	GO:0000139(Golgi membrane);GO:0003723(RNA binding);GO:0005637(nuclear inner membrane);GO:0005794(Golgi apparatus);GO:0006810(transport);GO:0007166(cell surface receptor signaling pathway);GO:0015031(protein transport);GO:0030173(integral component of Golgi membrane)	NA	NA	NA	protein unc-50 homolog [Rattus norvegicus]	22.1616	20.1877	23.0183	17.7603	25.8665	30.1685	29.4228	29.7381	0.721623	-0.470682	0.00459103	0.241035	down	no
ENSRNOG00000002548	Tnn	ENSRNOT00000003452;ENSRNOT00000076616	GO:0005178(integrin binding);GO:0005578(proteinaceous extracellular matrix);GO:0007160(cell-matrix adhesion);GO:0007409(axonogenesis);GO:0009986(cell surface);GO:0016049(cell growth);GO:0016477(cell migration);GO:0042802(identical protein binding);GO:0042802(identical protein binding)	04151(PI3K-Akt signaling pathway);04512(ECM-receptor interaction);04510(Focal adhesion);05206(MicroRNAs in cancer);05206(MicroRNAs in cancer)	K06252	NA	PREDICTED: tenascin-N [Fukomys damarensis]	0.0945714	0.0516625	0.0508694	0.0424688	0.132792	0.205652	0.159272	0.166929	0.360452	-1.47212	0.00460202	0.241035	down	yes
ENSRNOG00000006649	Thrb	ENSRNOT00000008752;ENSRNOT00000008989;ENSRNOT00000061402;ENSRNOT00000085322	GO:0000122(negative regulation of transcription from RNA polymerase II promoter);GO:0000790(nuclear chromatin);GO:0003677(DNA binding);GO:0003690(double-stranded DNA binding);GO:0003700(transcription factor activity, sequence-specific DNA binding);GO:0003707(steroid hormone receptor activity);GO:0004887(thyroid hormone receptor activity);GO:0005515(protein binding);GO:0005634(nucleus);GO:0006351(…	04080(Neuroactive ligand-receptor interaction);04919(Thyroid hormone signaling pathway);04919(Thyroid hormone signaling pathway)	K08362	NA	thyroid hormone receptor beta2delta [Rattus norvegicus]	4.48977	2.44437	1.17341	2.46552	4.4413	4.48817	4.68679	5.11577	0.564438	-0.825113	0.00461244	0.241035	down	no
ENSRNOG00000059866	AABR07001432.1	ENSRNOT00000087728	NA	NA	NA	NA		21.7271	12.6584	10.1126	17.2197	26.4451	26.3449	22.4355	32.5998	0.572387	-0.804937	0.00464104	0.241035	down	no
ENSRNOG00000013742	Large1	ENSRNOT00000090886	GO:0003674(molecular_function);GO:0005575(cellular_component);GO:0005794(Golgi apparatus);GO:0008150(biological_process);GO:0015020(glucuronosyltransferase activity);GO:0016757(transferase activity, transferring glycosyl groups);GO:0030145(manganese ion binding);GO:0035269(protein O-linked mannosylation);GO:0042285(xylosyltransferase activity);GO:0043231(intracellular membrane-bounded organelle);…	00533(Glycosaminoglycan biosynthesis - keratan sulfate);00601(Glycosphingolipid biosynthesis - lacto and neolacto series)	K00741	EC:2.4.1.149	KIAA0609 protein, partial [Homo sapiens]	35.3589	33.9155	31.6849	41.8561	14.8036	25.0696	26.1514	30.4898	1.47973	0.565334	0.00464758	0.241035	up	no
ENSRNOG00000030880	Hs6st2	ENSRNOT00000040165	GO:0005654(nucleoplasm);GO:0015015(heparan sulfate proteoglycan biosynthetic process, enzymatic modification);GO:0016021(integral component of membrane);GO:0017095(heparan sulfate 6-O-sulfotransferase activity);GO:0070062(extracellular exosome)	00534(Glycosaminoglycan biosynthesis - heparan sulfate / heparin)	K08102	EC:2.8.2.-	heparan-sulfate 6-O-sulfotransferase 2 [Rattus norvegicus]	9.35923	11.5563	15.5262	12.4715	7.52482	5.12494	8.82787	9.28862	1.58983	0.668875	0.00468053	0.241035	up	no
ENSRNOG00000004774	Ccdc175	ENSRNOT00000006346	GO:0003674(molecular_function);GO:0005575(cellular_component);GO:0008150(biological_process)	NA	NA	NA	coiled-coil domain-containing protein 175 [Rattus norvegicus]	3.32157	2.178	2.02075	1.59269	3.88245	4.29561	3.52201	4.58562	0.559571	-0.837606	0.00469274	0.241035	down	no
ENSRNOG00000007574	Padi2	ENSRNOT00000010183	GO:0004668(protein-arginine deiminase activity);GO:0005509(calcium ion binding);GO:0005737(cytoplasm);GO:0010848(regulation of chromatin disassembly);GO:0018101(protein citrullination);GO:0021762(substantia nigra development);GO:0030331(estrogen receptor binding);GO:0030520(intracellular estrogen receptor signaling pathway);GO:0035327(transcriptionally active chromatin);GO:0036413(histone H3-R26 …	NA	NA	NA	peptidyl arginine deiminase, type II, isoform CRA_a [Rattus norvegicus]	10.6959	12.2055	14.3019	10.2889	7.50905	8.32982	8.23325	9.37747	1.41982	0.505704	0.00469795	0.241035	up	no
ENSRNOG00000006705	Mkks	ENSRNOT00000009540	GO:0001103(RNA polymerase II repressing transcription factor binding);GO:0003674(molecular_function);GO:0005524(ATP binding);GO:0005575(cellular_component);GO:0005622(intracellular);GO:0005813(centrosome);GO:0006457(protein folding);GO:0007286(spermatid development);GO:0007608(sensory perception of smell);GO:0008150(biological_process);GO:0010629(negative regulation of gene expression);GO:0014824…	NA	NA	NA	McKusick-Kaufman/Bardet-Biedl syndromes putative chaperonin [Rattus norvegicus]	12.9546	11.8148	12.9392	11.1315	15.9943	18.479	13.8653	19.1508	0.723671	-0.466595	0.00472153	0.241035	down	no
ENSRNOG00000060293	Ndufa3	ENSRNOT00000091288	GO:0005739(mitochondrion);GO:0005743(mitochondrial inner membrane);GO:0005747(mitochondrial respiratory chain complex I);GO:0016021(integral component of membrane)	00190(Oxidative phosphorylation);05010(Alzheimer's disease);05012(Parkinson's disease);05016(Huntington's disease);04932(Non-alcoholic fatty liver disease (NAFLD))	K03947	NA	PREDICTED: NADH dehydrogenase [ubiquinone] 1 alpha subcomplex subunit 3 [Rattus norvegicus]	467.381	500.383	461.48	458.211	574.64	647.865	548.722	729.169	0.754862	-0.405715	0.00472335	0.241035	down	no
ENSRNOG00000007851	Psma3l	ENSRNOT00000010753;ENSRNOT00000075868	GO:0004298(threonine-type endopeptidase activity);GO:0005634(nucleus);GO:0005737(cytoplasm);GO:0005839(proteasome core complex);GO:0006511(ubiquitin-dependent protein catabolic process);GO:0019773(proteasome core complex, alpha-subunit complex);GO:0070062(extracellular exosome);GO:0070062(extracellular exosome)	03050(Proteasome);03050(Proteasome)	K02727	EC:3.4.25.1	rCG61627, isoform CRA_c [Rattus norvegicus]	47.078	37.6082	40.8371	32.2635	53.5686	58.2255	48.9239	50.9455	0.745461	-0.423796	0.00474361	0.241249	down	no
ENSRNOG00000010560	Otp	ENSRNOT00000014036	GO:0002052(positive regulation of neuroblast proliferation);GO:0005634(nucleus);GO:0006351(transcription, DNA-templated);GO:0006355(regulation of transcription, DNA-templated);GO:0021879(forebrain neuron differentiation);GO:0021979(hypothalamus cell differentiation);GO:0021985(neurohypophysis development);GO:0043565(sequence-specific DNA binding)	05202(Transcriptional misregulation in cancers)	K09381	NA	PREDICTED: LOW QUALITY PROTEIN: homeobox protein orthopedia [Loxodonta africana]	0.500611	0.779336	2.61448	2.1572	0	0.367165	0.032663	0.537897	6.45351	2.69008	0.00477153	0.241344	up	yes
ENSRNOG00000004628	Dazap2	ENSRNOT00000006239	GO:0005634(nucleus);GO:0005737(cytoplasm);GO:0050699(WW domain binding)	NA	NA	NA	rCG50614, isoform CRA_c [Rattus norvegicus]	47.7366	40.3626	58.4636	55.3627	36.0737	33.0875	37.3	34.0066	1.43752	0.523583	0.00478835	0.241344	up	no
ENSRNOG00000008872	Tmem68	ENSRNOT00000012215	GO:0016021(integral component of membrane);GO:0016746(transferase activity, transferring acyl groups)	NA	NA	NA	PREDICTED: transmembrane protein 68 isoform X1 [Mesocricetus auratus]	7.16178	6.69428	7.38194	6.95124	9.89656	10.5646	9.57503	9.38346	0.715107	-0.48377	0.00479374	0.241344	down	no
ENSRNOG00000012019	B3galnt1	ENSRNOT00000016012	GO:0000139(Golgi membrane);GO:0006486(protein glycosylation);GO:0008499(UDP-galactose:beta-N-acetylglucosamine beta-1,3-galactosyltransferase activity);GO:0009312(oligosaccharide biosynthetic process);GO:0016021(integral component of membrane);GO:0047273(galactosylgalactosylglucosylceramide beta-D-acetylgalactosaminyltransferase activity)	00603(Glycosphingolipid biosynthesis - globo series)	K00719	EC:2.4.1.79	UDP-GalNAc:beta-1,3-N-acetylgalactosaminyltransferase 1 [Rattus norvegicus]	23.4751	21.291	21.8415	20.7862	26.1043	33.032	28.0591	29.5086	0.74885	-0.417251	0.00482826	0.242269	down	no
ENSRNOG00000016180	Pdp1	ENSRNOT00000090376;ENSRNOT00000090579;ENSRNOT00000067823	GO:0000287(magnesium ion binding);GO:0004722(protein serine/threonine phosphatase activity);GO:0004724(magnesium-dependent protein serine/threonine phosphatase activity);GO:0004741([pyruvate dehydrogenase (lipoamide)] phosphatase activity);GO:0005509(calcium ion binding);GO:0005739(mitochondrion);GO:0005759(mitochondrial matrix);GO:0006470(protein dephosphorylation);GO:0032403(protein complex bin…	NA	NA	NA	PREDICTED: pyruvate dehydrogenase [acetyl-transferring]-phosphatase 1, mitochondrial isoform X1 [Rattus norvegicus]	24.0431	16.2869	11.4871	13.0357	20.8895	33.4496	20.1022	27.0234	0.639166	-0.645737	0.0048717	0.243634	down	no
ENSRNOG00000015616	Rgs14	ENSRNOT00000090536;ENSRNOT00000021596	GO:0000922(spindle pole);GO:0001965(G-protein alpha-subunit binding);GO:0005057(receptor signaling protein activity);GO:0005092(GDP-dissociation inhibitor activity);GO:0005096(GTPase activator activity);GO:0005515(protein binding);GO:0005634(nucleus);GO:0005737(cytoplasm);GO:0005813(centrosome);GO:0005819(spindle);GO:0005874(microtubule);GO:0005886(plasma membrane);GO:0006913(nucleocytoplasmic tr…	04015(Rap1 signaling pathway);04015(Rap1 signaling pathway)	K17706	NA	regulator of G-protein signaling 14 [Rattus norvegicus]	10.8684	12.3108	11.9579	20.021	7.50273	7.73151	11.0797	9.43691	1.54285	0.625595	0.00490123	0.243656	up	no
ENSRNOG00000028021	Rps13	ENSRNOT00000034694	GO:0003729(mRNA binding);GO:0003735(structural constituent of ribosome);GO:0005730(nucleolus);GO:0005925(focal adhesion);GO:0006412(translation);GO:0016020(membrane);GO:0022627(cytosolic small ribosomal subunit);GO:0033119(negative regulation of RNA splicing);GO:0070062(extracellular exosome);GO:0070181(small ribosomal subunit rRNA binding)	03010(Ribosome)	K02953	NA	PREDICTED: 40S ribosomal protein S13 [Equus asinus]	72.4674	67.8026	73.1097	56.341	97.2839	88.1652	72.3374	138.402	0.680789	-0.55472	0.00490462	0.243656	down	no
ENSRNOG00000008533	Ago2	ENSRNOT00000011898	GO:0000340(RNA 7-methylguanosine cap binding);GO:0000932(cytoplasmic mRNA processing body);GO:0000993(RNA polymerase II core binding);GO:0001047(core promoter binding);GO:0003676(nucleic acid binding);GO:0003723(RNA binding);GO:0003725(double-stranded RNA binding);GO:0003727(single-stranded RNA binding);GO:0003729(mRNA binding);GO:0004518(nuclease activity);GO:0004519(endonuclease activity);GO:00…	04320(Dorso-ventral axis formation)	K02156	NA	eukaryotic translation initiation factor 2C, 2, isoform CRA_b [Rattus norvegicus]	5.24526	5.32597	4.97418	5.81631	3.11567	2.66498	3.19759	4.28479	1.61062	0.687616	0.00496085	0.245636	up	no
ENSRNOG00000011471	Fgf9	ENSRNOT00000015367	GO:0000122(negative regulation of transcription from RNA polymerase II promoter);GO:0001525(angiogenesis);GO:0001649(osteoblast differentiation);GO:0001654(eye development);GO:0002053(positive regulation of mesenchymal cell proliferation);GO:0002062(chondrocyte differentiation);GO:0003214(cardiac left ventricle morphogenesis);GO:0003231(cardiac ventricle development);GO:0005102(receptor binding);…	04014(Ras signaling pathway);04015(Rap1 signaling pathway);04010(MAPK signaling pathway);04151(PI3K-Akt signaling pathway);04810(Regulation of actin cytoskeleton);05200(Pathways in cancer);05218(Melanoma)	K04358	NA	fibroblast growth factor 9 precursor [Rattus norvegicus]	6.7126	8.39227	4.78371	3.39946	8.78322	11.5764	8.74591	10.3412	0.590367	-0.760315	0.00500133	0.246826	down	no
ENSRNOG00000052840	Tanc2	ENSRNOT00000077280;ENSRNOT00000081937	GO:0001701(in utero embryonic development);GO:0001701(in utero embryonic development)	04810(Regulation of actin cytoskeleton);04666(Fc gamma R-mediated phagocytosis);05203(Viral carcinogenesis);05203(Viral carcinogenesis)	K05768	NA	PREDICTED: protein TANC2 isoform X1 [Rattus norvegicus]	11.0075	8.38678	7.00924	10.6928	6.99452	5.27608	5.32838	7.27686	1.49126	0.576533	0.00503201	0.247525	up	no
ENSRNOG00000025040	Gng10	ENSRNOT00000020707	GO:0004871(signal transducer activity);GO:0005834(heterotrimeric G-protein complex);GO:0005886(plasma membrane);GO:0007165(signal transduction);GO:0007186(G-protein coupled receptor signaling pathway);GO:0016020(membrane);GO:0070062(extracellular exosome)	04014(Ras signaling pathway);04151(PI3K-Akt signaling pathway);04062(Chemokine signaling pathway);04724(Glutamatergic synapse);04727(GABAergic synapse);04725(Cholinergic synapse);04728(Dopaminergic synapse);04726(Serotonergic synapse);04723(Retrograde endocannabinoid signaling);04713(Circadian entrainment);05200(Pathways in cancer);05032(Morphine addiction);05034(Alcoholism)	K04545	NA	guanine nucleotide binding protein (G protein), gamma 10 [Rattus norvegicus]	87.6318	74.6538	98.4957	81.4541	114.325	108.346	113.869	108.847	0.768399	-0.380073	0.00505601	0.247893	down	no
ENSRNOG00000024186	Eef1b2	ENSRNOT00000034740	GO:0003674(molecular_function);GO:0003746(translation elongation factor activity);GO:0005575(cellular_component);GO:0005634(nucleus);GO:0005737(cytoplasm);GO:0005783(endoplasmic reticulum);GO:0005853(eukaryotic translation elongation factor 1 complex);GO:0006414(translational elongation);GO:0045471(response to ethanol)	00970(Aminoacyl-tRNA biosynthesis)	K01890	EC:6.1.1.20	elongation factor 1-beta [Rattus norvegicus]	107.851	108.546	121.841	100.802	129.225	125.144	176.598	143.25	0.764586	-0.387248	0.00513374	0.250884	down	no
ENSRNOG00000028650	Inf2	ENSRNOT00000018225	GO:0003779(actin binding);GO:0017048(Rho GTPase binding);GO:0030036(actin cytoskeleton organization);GO:0048471(perinuclear region of cytoplasm);GO:0090140(regulation of mitochondrial fission)	00230(Purine metabolism);00250(Alanine, aspartate and glutamate metabolism)	K01939	EC:6.3.4.4	PREDICTED: LOW QUALITY PROTEIN: inverted formin-2 isoform X1 [Rattus norvegicus]	15.4455	25.559	25.7693	25.2536	16.2171	9.83446	20.6169	13.7106	1.52416	0.608016	0.00516501	0.251508	up	no
ENSRNOG00000047746	AABR07000398.1	ENSRNOT00000074325	GO:0003674(molecular_function);GO:0005575(cellular_component);GO:0008150(biological_process)	NA	NA	NA	uncharacterized protein LOC310926 [Rattus norvegicus]	0	0.211457	0	0	0.025751	0.972688	1.91603	0.106535	0.0699955	-3.83659	0.00518004	0.251508	down	yes
ENSRNOG00000016690	Idi1	ENSRNOT00000022389	GO:0000287(magnesium ion binding);GO:0004452(isopentenyl-diphosphate delta-isomerase activity);GO:0005739(mitochondrion);GO:0005777(peroxisome);GO:0006695(cholesterol biosynthetic process);GO:0008299(isoprenoid biosynthetic process);GO:0016787(hydrolase activity);GO:0030145(manganese ion binding);GO:0046872(metal ion binding);GO:0050992(dimethylallyl diphosphate biosynthetic process)	00900(Terpenoid backbone biosynthesis)	K01823	EC:5.3.3.2	isopentenyl-diphosphate Delta-isomerase 1 [Rattus norvegicus]	28.4697	18.9462	17.3984	14.6962	29.0119	33.8516	25.195	27.3707	0.688824	-0.537793	0.0052013	0.251726	down	no
ENSRNOG00000006853	Elavl2	ENSRNOT00000009034;ENSRNOT00000093032;ENSRNOT00000093007;ENSRNOT00000092743	GO:0000166(nucleotide binding);GO:0003723(RNA binding);GO:0044822(poly(A) RNA binding);GO:0044822(poly(A) RNA binding)	04152(AMPK signaling pathway);04152(AMPK signaling pathway)	K13088	NA	PREDICTED: ELAV-like protein 2 isoform X1 [Manis javanica]	9.66828	7.75225	5.06566	2.49007	9.34718	12.1191	11.1214	11.0895	0.571837	-0.806323	0.00524087	0.252826	down	no
ENSRNOG00000006545	Sept7	ENSRNOT00000063967;ENSRNOT00000081574	GO:0000281(mitotic cytokinesis);GO:0000777(condensed chromosome kinetochore);GO:0001725(stress fiber);GO:0005525(GTP binding);GO:0005634(nucleus);GO:0005730(nucleolus);GO:0005737(cytoplasm);GO:0005819(spindle);GO:0005886(plasma membrane);GO:0005930(axoneme);GO:0005938(cell cortex);GO:0005940(septin ring);GO:0007067(mitotic nuclear division);GO:0015629(actin cytoskeleton);GO:0015630(microtubule cy…	04215(Apoptosis - multiple species);04215(Apoptosis - multiple species)	K16943	NA	septin-7 isoform b [Rattus norvegicus]	37.9133	14.829	21.4191	20.3621	31.8284	47.9042	34.5073	33.6567	0.639119	-0.645844	0.00526257	0.253059	down	no
ENSRNOG00000020485	Vav3	ENSRNOT00000027813;ENSRNOT00000077883	GO:0005085(guanyl-nucleotide exchange factor activity);GO:0005089(Rho guanyl-nucleotide exchange factor activity);GO:0005154(epidermal growth factor receptor binding);GO:0005622(intracellular);GO:0005737(cytoplasm);GO:0005886(plasma membrane);GO:0006906(vesicle fusion);GO:0006974(cellular response to DNA damage stimulus);GO:0007229(integrin-mediated signaling pathway);GO:0007264(small GTPase medi…	04024(cAMP signaling pathway);04810(Regulation of actin cytoskeleton);04510(Focal adhesion);04650(Natural killer cell mediated cytotoxicity);04660(T cell receptor signaling pathway);04662(B cell receptor signaling pathway);04664(Fc epsilon RI signaling pathway);04666(Fc gamma R-mediated phagocytosis);04670(Leukocyte transendothelial migration);04062(Chemokine signaling pathway);04062(Chemokine si…	K05730	NA	PREDICTED: guanine nucleotide exchange factor VAV3 isoform X1 [Rattus norvegicus]	1.90818	3.0481	1.40164	0.926933	2.60044	4.72429	2.64547	4.13736	0.516379	-0.953496	0.00529282	0.253487	down	no
ENSRNOG00000016050	Fgfr1	ENSRNOT00000050980;ENSRNOT00000029284	GO:0005007(fibroblast growth factor-activated receptor activity);GO:0005524(ATP binding);GO:0008284(positive regulation of cell proliferation);GO:0008543(fibroblast growth factor receptor signaling pathway);GO:0016021(integral component of membrane);GO:0018108(peptidyl-tyrosine phosphorylation);GO:0000122(negative regulation of transcription from RNA polymerase II promoter);GO:0001525(angiogenesi…	04014(Ras signaling pathway);04015(Rap1 signaling pathway);04010(MAPK signaling pathway);04151(PI3K-Akt signaling pathway);04810(Regulation of actin cytoskeleton);04520(Adherens junction);04550(Signaling pathways regulating pluripotency of stem cells);05200(Pathways in cancer);05230(Central carbon metabolism in cancer);05205(Proteoglycans in cancer);05218(Melanoma);05215(Prostate cancer);05215(Pr…	K04362	EC:2.7.10.1	PREDICTED: fibroblast growth factor receptor 1 isoform X1 [Nannospalax galili]	21.8172	24.1228	28.4381	23.1324	15.9528	15.7124	22.4363	17.1974	1.36763	0.451678	0.00530526	0.253487	up	no
ENSRNOG00000032350	Kcnip4	ENSRNOT00000079658;ENSRNOT00000049743	GO:0005244(voltage-gated ion channel activity);GO:0005267(potassium channel activity);GO:0005509(calcium ion binding);GO:0005737(cytoplasm);GO:0005829(cytosol);GO:0005886(plasma membrane);GO:0006810(transport);GO:0006811(ion transport);GO:0006813(potassium ion transport);GO:0008076(voltage-gated potassium channel complex);GO:0015459(potassium channel regulator activity);GO:0016020(membrane);GO:00…	04740(Olfactory transduction);04740(Olfactory transduction)	K19695	NA	Kv channel-interacting protein 4 [Pteropus alecto]	29.2926	25.1483	16.7171	16.4245	25.7949	42.9648	30.5053	32.6548	0.663907	-0.590946	0.00535607	0.255102	down	no
ENSRNOG00000060410	Pcdh1	ENSRNOT00000081850	GO:0005509(calcium ion binding);GO:0005886(plasma membrane);GO:0007156(homophilic cell adhesion via plasma membrane adhesion molecules);GO:0016021(integral component of membrane)	04391(Hippo signaling pathway -fly)	K16669	NA	PREDICTED: protocadherin-1 isoform X1 [Mesocricetus auratus]	17.0855	17.3151	14.9894	24.2164	12.5715	11.4775	13.9205	14.0835	1.41407	0.49985	0.00545075	0.257117	up	no
ENSRNOG00000038176	Ufm1	ENSRNOT00000058116	GO:0005634(nucleus);GO:0005737(cytoplasm);GO:0033146(regulation of intracellular estrogen receptor signaling pathway);GO:0034976(response to endoplasmic reticulum stress);GO:0070062(extracellular exosome);GO:0071569(protein ufmylation);GO:1990592(protein K69-linked ufmylation)	NA	NA	NA	rCG50097, isoform CRA_a [Rattus norvegicus]	19.7802	16.7048	14.1048	13.7404	21.295	22.4174	23.2376	21.8121	0.724747	-0.46445	0.00547613	0.257117	down	no
ENSRNOG00000027468	Slc6a15	ENSRNOT00000090641;ENSRNOT00000029208	GO:0005298(proline:sodium symporter activity);GO:0005328(neurotransmitter:sodium symporter activity);GO:0005887(integral component of plasma membrane);GO:0006814(sodium ion transport);GO:0006836(neurotransmitter transport);GO:0015804(neutral amino acid transport);GO:0015820(leucine transport);GO:0015824(proline transport);GO:0035524(proline transmembrane transport);GO:0035524(proline transmembran…	04974(Protein digestion and absorption);04978(Mineral absorption);04978(Mineral absorption)	K05334	NA	sodium-dependent neutral amino acid transporter B(0)AT2 [Rattus norvegicus]	22.4149	18.736	15.379	15.6788	24.7873	23.8639	25.0174	23.755	0.741183	-0.432098	0.00548977	0.257117	down	no
ENSRNOG00000043031	Rd3l	ENSRNOT00000065971	NA	NA	NA	NA	protein RD3-like [Rattus norvegicus]	4.85155	2.13719	1.21715	2.3696	5.78207	6.57328	4.37364	6.20209	0.461186	-1.11658	0.00549234	0.257117	down	yes
ENSRNOG00000005522	Sh3yl1	ENSRNOT00000068208	GO:0006661(phosphatidylinositol biosynthetic process);GO:0019902(phosphatase binding);GO:0032587(ruffle membrane);GO:0035091(phosphatidylinositol binding);GO:1900027(regulation of ruffle assembly)	04145(Phagosome)	K08010	NA	SH3 domain-containing YSC84-like protein 1 [Rattus norvegicus]	3.62526	3.36252	3.85692	2.38375	5.32647	6.70686	5.51936	6.06276	0.560161	-0.836087	0.00552671	0.257117	down	no
ENSRNOG00000004757	Tmem158	ENSRNOT00000006300	GO:0004872(receptor activity);GO:0016021(integral component of membrane);GO:0042277(peptide binding)	NA	NA	NA	transmembrane protein 158 precursor [Rattus norvegicus]	53.2584	75.9085	87.9814	93.6283	46.5663	40.9173	75.1545	45.4623	1.4934	0.578598	0.00553203	0.257117	up	no
ENSRNOG00000036828	Pde1b	ENSRNOT00000055272	GO:0001505(regulation of neurotransmitter levels);GO:0001975(response to amphetamine);GO:0004112(cyclic-nucleotide phosphodiesterase activity);GO:0004115(3',5'-cyclic-AMP phosphodiesterase activity);GO:0005516(calmodulin binding);GO:0005737(cytoplasm);GO:0006198(cAMP catabolic process);GO:0007165(signal transduction);GO:0007626(locomotory behavior);GO:0008542(visual learning);GO:0030224(monocyte …	00230(Purine metabolism);04020(Calcium signaling pathway);04924(Renin secretion);04740(Olfactory transduction);04742(Taste transduction);05032(Morphine addiction)	K13755	EC:3.1.4.17	calcium/calmodulin-dependent 3',5'-cyclic nucleotide phosphodiesterase 1B [Rattus norvegicus]	70.2974	116.817	109.687	99.2186	67.4531	60.2854	71.1559	79.1782	1.42416	0.510113	0.00553359	0.257117	up	no
ENSRNOG00000028097	Slc7a14	ENSRNOT00000085452;ENSRNOT00000036717	GO:0003333(amino acid transmembrane transport);GO:0005887(integral component of plasma membrane);GO:0010923(negative regulation of phosphatase activity);GO:0015171(amino acid transmembrane transporter activity);GO:0015179(L-amino acid transmembrane transporter activity);GO:0015297(antiporter activity);GO:0016021(integral component of membrane);GO:1902475(L-alpha-amino acid transmembrane transport…	05206(MicroRNAs in cancer);05206(MicroRNAs in cancer)	K13863	NA	mKIAA1613 protein, partial [Mus musculus]	4.02981	4.67282	6.867	5.85218	2.80764	1.65908	2.5071	4.43863	1.87705	0.90847	0.00553547	0.257117	up	no
ENSRNOG00000010417	Nol4l	ENSRNOT00000013881	GO:0005654(nucleoplasm);GO:0005737(cytoplasm)	NA	NA	NA	PREDICTED: nucleolar protein 4-like isoform X6 [Rattus norvegicus]	17.866	17.58	21.354	19.7891	13.485	11.7055	10.9496	14.8272	1.50271	0.587569	0.00557077	0.257876	up	no
ENSRNOG00000007504	Actr10	ENSRNOT00000010300	GO:0005869(dynactin complex);GO:0007018(microtubule-based movement)	04145(Phagosome)	K05692	NA	actin-related protein 10 [Rattus norvegicus]	43.9657	39.3054	44.5652	39.1066	52.8023	58.6967	55.307	49.8045	0.770706	-0.375748	0.0055862	0.257876	down	no
ENSRNOG00000011140	Fam213a	ENSRNOT00000014819	GO:0005737(cytoplasm);GO:0005739(mitochondrion);GO:0016209(antioxidant activity);GO:0045670(regulation of osteoclast differentiation);GO:0055114(oxidation-reduction process);GO:0070062(extracellular exosome)	00590(Arachidonic acid metabolism)	K15717	EC:1.11.1.20	redox-regulatory protein FAM213A [Rattus norvegicus]	24.1087	22.5426	16.1918	23.5352	25.9809	28.6683	38.2323	29.0839	0.708219	-0.497732	0.00563063	0.258038	down	no
ENSRNOG00000009264	Erc1	ENSRNOT00000091473;ENSRNOT00000012397	GO:0000139(Golgi membrane);GO:0005515(protein binding);GO:0005737(cytoplasm);GO:0005829(cytosol);GO:0007252(I-kappaB phosphorylation);GO:0008385(IkappaB kinase complex);GO:0015031(protein transport);GO:0017137(Rab GTPase binding);GO:0030165(PDZ domain binding);GO:0042147(retrograde transport, endosome to Golgi);GO:0045202(synapse);GO:0048786(presynaptic active zone);GO:0048786(presynaptic active …	04064(NF-kappa B signaling pathway);04064(NF-kappa B signaling pathway)	K16072	NA	ERC1b [Rattus norvegicus]	6.18202	6.21872	10.9117	8.35157	7.0507	3.78249	4.22206	4.69041	1.60359	0.681307	0.0056396	0.258038	up	no
ENSRNOG00000053334	Stmn4	ENSRNOT00000091567;ENSRNOT00000084753;ENSRNOT00000087709	GO:0005737(cytoplasm);GO:0005794(Golgi apparatus);GO:0007019(microtubule depolymerization);GO:0015631(tubulin binding);GO:0030424(axon);GO:0030426(growth cone);GO:0031110(regulation of microtubule polymerization or depolymerization);GO:0031175(neuron projection development);GO:0043005(neuron projection);GO:0051493(regulation of cytoskeleton organization);GO:0051493(regulation of cytoskeleton orga…	04010(MAPK signaling pathway);05206(MicroRNAs in cancer);05206(MicroRNAs in cancer)	K04381	NA	stathmin-like 4, isoform CRA_c, partial [Mus musculus]	234.279	248.22	213.721	259.582	278.392	360.055	304.656	315.878	0.759186	-0.397475	0.00564129	0.258038	down	no
ENSRNOG00000013969	Ahi1	ENSRNOT00000019076	GO:0001738(morphogenesis of a polarized epithelium);GO:0001750(photoreceptor outer segment);GO:0001947(heart looping);GO:0002092(positive regulation of receptor internalization);GO:0003674(molecular_function);GO:0005575(cellular_component);GO:0005813(centrosome);GO:0005814(centriole);GO:0005911(cell-cell junction);GO:0005912(adherens junction);GO:0005929(cilium);GO:0006903(vesicle targeting);GO:0…	04810(Regulation of actin cytoskeleton)	K05751	NA	jouberin [Rattus norvegicus]	20.5113	37.6437	42.6469	31.8691	19.2781	20.8466	21.5818	26.3739	1.50625	0.590958	0.00571373	0.259573	up	no
ENSRNOG00000029115	AABR07057190.1	ENSRNOT00000041210	GO:0005515(protein binding)	03010(Ribosome)	K02870	NA	PREDICTED: 60S ribosomal protein L12 [Bubalus bubalis]	0.730419	2.07914	2.31714	1.87387	5.10969	3.41101	2.7111	6.87784	0.386566	-1.37121	0.00572747	0.259573	down	yes
ENSRNOG00000014505	Pmfbp1	ENSRNOT00000089515	GO:0001520(outer dense fiber);GO:0005737(cytoplasm);GO:0007010(cytoskeleton organization)	NA	NA	NA	PREDICTED: polyamine-modulated factor 1-binding protein 1 isoform X9 [Rattus norvegicus]	0.218431	0.446724	0.298871	0.26563	0.681255	0.788746	0.54585	0.876892	0.425083	-1.23418	0.00575101	0.259573	down	yes
ENSRNOG00000012036	Pcsk5	ENSRNOT00000016164	GO:0001822(kidney development);GO:0002001(renin secretion into blood stream);GO:0003279(cardiac septum development);GO:0004175(endopeptidase activity);GO:0004252(serine-type endopeptidase activity);GO:0005615(extracellular space);GO:0005794(Golgi apparatus);GO:0006465(signal peptide processing);GO:0007368(determination of left/right symmetry);GO:0007507(heart development);GO:0007566(embryo implan…	05164(Influenza A)	K01349	EC:3.4.21.75	proprotein convertase subtilisin/kexin type 5 preproprotein [Rattus norvegicus]	3.88913	1.71678	1.2739	2.1109	3.01414	4.324	4.17128	4.33159	0.567559	-0.817158	0.00575324	0.259573	down	no
ENSRNOG00000016998	Atxn1	ENSRNOT00000023140	GO:0000122(negative regulation of transcription from RNA polymerase II promoter);GO:0003674(molecular_function);GO:0003677(DNA binding);GO:0003682(chromatin binding);GO:0003723(RNA binding);GO:0005575(cellular_component);GO:0005634(nucleus);GO:0005654(nucleoplasm);GO:0005737(cytoplasm);GO:0006351(transcription, DNA-templated);GO:0008022(protein C-terminus binding);GO:0008150(biological_process);G…	NA	NA	NA	ataxin-1 [Rattus norvegicus]	5.90385	5.02106	3.9768	7.10877	3.2575	3.70848	3.5771	3.63798	1.55211	0.634227	0.00576137	0.259573	up	no
ENSRNOG00000000989	Bud31	ENSRNOT00000001307;ENSRNOT00000076149;ENSRNOT00000076423;ENSRNOT00000088603;ENSRNOT00000075987	GO:0000398(mRNA splicing, via spliceosome);GO:0000790(nuclear chromatin);GO:0005681(spliceosomal complex);GO:0030374(ligand-dependent nuclear receptor transcription coactivator activity);GO:0035257(nuclear hormone receptor binding);GO:2000825(positive regulation of androgen receptor activity);GO:0005634(nucleus);GO:0005634(nucleus)	03040(Spliceosome);03040(Spliceosome)	K12873	NA	Protein BUD31-like protein, partial [Ophiophagus hannah]	25.5335	25.0106	25.1467	24.1272	30.5458	33.1936	38.3479	32.5234	0.741531	-0.431422	0.00577936	0.259604	down	no
ENSRNOG00000018500	AABR07028615.1	ENSRNOT00000081645;ENSRNOT00000045765	GO:0005923(bicellular tight junction);GO:0030674(protein binding, bridging);GO:0090162(establishment of epithelial cell polarity);GO:0090162(establishment of epithelial cell polarity)	NA	NA	NA	FERM domain-containing protein 4A isoform 2 [Mus musculus]	16.7751	19.0337	18.5681	20.1948	14.0605	9.99365	12.7599	15.0502	1.43782	0.523887	0.00582804	0.261009	up	no
ENSRNOG00000018606	Olr59	ENSRNOT00000025097	GO:0003707(steroid hormone receptor activity);GO:0004930(G-protein coupled receptor activity);GO:0004984(olfactory receptor activity);GO:0005886(plasma membrane);GO:0007165(signal transduction);GO:0007186(G-protein coupled receptor signaling pathway);GO:0016021(integral component of membrane);GO:0038023(signaling receptor activity);GO:0043401(steroid hormone mediated signaling pathway);GO:0045777…	04740(Olfactory transduction)	K04257	NA	PREDICTED: olfactory receptor 51E2 isoform X1 [Rattus norvegicus]	0.263447	0.151737	0.46328	0.079099	0.328102	1.24127	0.539872	0.868724	0.321549	-1.63689	0.00586674	0.261831	down	yes
ENSRNOG00000007057	Csmd2	ENSRNOT00000078588	GO:0016021(integral component of membrane)	04640(Hematopoietic cell lineage);04610(Complement and coagulation cascades);05134(Legionellosis);05152(Tuberculosis);05144(Malaria);05140(Leishmaniasis);04977(Vitamin digestion and absorption)	K04011	NA	unnamed protein product [Mus musculus]	2.31848	2.30798	2.91092	3.84099	1.70115	1.30824	1.83258	2.36376	1.57907	0.659079	0.00588571	0.261831	up	no
ENSRNOG00000010320	Efnb3	ENSRNOT00000013955	GO:0005886(plasma membrane);GO:0007411(axon guidance);GO:0007628(adult walking behavior);GO:0016021(integral component of membrane);GO:0016198(axon choice point recognition);GO:0031295(T cell costimulation);GO:0046875(ephrin receptor binding);GO:0048013(ephrin receptor signaling pathway)	04360(Axon guidance)	K05463	NA	ephrin-B3 precursor [Rattus norvegicus]	68.2358	93.2313	112.787	119.519	66.4931	62.9404	79.7056	68.4361	1.41862	0.504486	0.00589874	0.261831	up	no
ENSRNOG00000005464	Lgalsl	ENSRNOT00000008274	GO:0005622(intracellular);GO:0030246(carbohydrate binding)	NA	NA	NA	RIKEN cDNA 1110067D22, isoform CRA_a, partial [Mus musculus]	23.9743	22.8076	21.5159	19.6211	28.1549	29.6217	29.6709	26.7822	0.769667	-0.377693	0.00600366	0.263949	down	no
ENSRNOG00000007203	Psmc6	ENSRNOT00000009649	GO:0000502(proteasome complex);GO:0005524(ATP binding);GO:0005634(nucleus);GO:0008540(proteasome regulatory particle, base subcomplex);GO:0016020(membrane);GO:0016234(inclusion body);GO:0017025(TBP-class protein binding);GO:0022624(proteasome accessory complex);GO:0030433(ER-associated ubiquitin-dependent protein catabolic process);GO:0031595(nuclear proteasome complex);GO:0031597(cytosolic prote…	03050(Proteasome);05169(Epstein-Barr virus infection)	K03064	NA	26S protease regulatory subunit 10B [Rattus norvegicus]	42.9887	35.3335	33.2161	33.146	45.4786	47.7093	45.669	52.0569	0.757852	-0.400012	0.00602089	0.263949	down	no
ENSRNOG00000062143	LOC100911830	ENSRNOT00000093035	GO:0000226(microtubule cytoskeleton organization);GO:0003725(double-stranded RNA binding);GO:0003924(GTPase activity);GO:0005200(structural constituent of cytoskeleton);GO:0005525(GTP binding);GO:0005881(cytoplasmic microtubule);GO:0031625(ubiquitin protein ligase binding);GO:0043209(myelin sheath);GO:0070062(extracellular exosome);GO:0071353(cellular response to interleukin-4)	04145(Phagosome);04210(Apoptosis);04540(Gap junction);05130(Pathogenic Escherichia coli infection)	K07374	NA	PREDICTED: tubulin alpha-8 chain isoform X15 [Nomascus leucogenys]	6.57823	9.69731	7.1284	5.21326	17.1724	6.44914	24.4872	8.41605	0.506277	-0.982001	0.00603398	0.263949	down	no
ENSRNOG00000023946	Dmac1	ENSRNOT00000031852	GO:0016021(integral component of membrane)	NA	NA	NA	transmembrane protein 261 [Rattus norvegicus]	14.8991	11.1646	12.4189	11.3158	17.745	19.7584	17.5434	20.3958	0.660085	-0.599276	0.00603486	0.263949	down	no
ENSRNOG00000018382	Inpp4b	ENSRNOT00000025013;ENSRNOT00000024981	GO:0005575(cellular_component);GO:0005737(cytoplasm);GO:0005794(Golgi apparatus);GO:0006874(cellular calcium ion homeostasis);GO:0007165(signal transduction);GO:0008150(biological_process);GO:0008289(lipid binding);GO:0016311(dephosphorylation);GO:0016316(phosphatidylinositol-3,4-bisphosphate 4-phosphatase activity);GO:0034593(phosphatidylinositol bisphosphate phosphatase activity);GO:0034594(pho…	00562(Inositol phosphate metabolism);04070(Phosphatidylinositol signaling system);04070(Phosphatidylinositol signaling system)	K01109	EC:3.1.3.66	type II inositol 3,4-bisphosphate 4-phosphatase [Rattus norvegicus]	3.28174	2.92424	2.2245	2.3487	4.11549	5.15792	3.18039	4.33066	0.642212	-0.638879	0.00603582	0.263949	down	no
ENSRNOG00000056221	AABR07040839.1	ENSRNOT00000086948	GO:0005856(cytoskeleton)	NA	NA	NA	FERM and PDZ domain-containing protein 3 isoform 2 [Mus musculus]	2.51752	1.71327	2.51738	3.12157	0.977583	0.720415	0.34707	1.20067	3.04084	1.60447	0.00606904	0.263949	up	yes
ENSRNOG00000060863	AABR07017145.1	ENSRNOT00000086616	GO:0005829(cytosol);GO:0016050(vesicle organization);GO:0016082(synaptic vesicle priming);GO:0019901(protein kinase binding);GO:0031410(cytoplasmic vesicle);GO:0050432(catecholamine secretion);GO:1990504(dense core granule exocytosis)	NA	NA	NA	PREDICTED: calcium-dependent secretion activator 1 isoform X9 [Mus musculus]	40.0077	30.4201	27.6904	26.1587	44.9336	52.3377	35.5776	40.6588	0.716262	-0.481441	0.00610054	0.263949	down	no
ENSRNOG00000018790	Kcnh4	ENSRNOT00000025518	GO:0000155(phosphorelay sensor kinase activity);GO:0000160(phosphorelay signal transduction system);GO:0005249(voltage-gated potassium channel activity);GO:0005622(intracellular);GO:0005887(integral component of plasma membrane);GO:0016021(integral component of membrane);GO:0023014(signal transduction by protein phosphorylation);GO:0034765(regulation of ion transmembrane transport);GO:0042391(reg…	04024(cAMP signaling pathway);04740(Olfactory transduction)	K04949	NA	PREDICTED: potassium voltage-gated channel subfamily H member 4 isoform X1 [Rattus norvegicus]	5.12655	6.12414	7.95262	6.957	4.79854	3.39213	4.41336	4.60285	1.52034	0.604393	0.00610377	0.263949	up	no
ENSRNOG00000058105	Hbb	ENSRNOT00000090422	GO:0004601(peroxidase activity);GO:0005344(oxygen transporter activity);GO:0005506(iron ion binding);GO:0005833(hemoglobin complex);GO:0006749(glutathione metabolic process);GO:0010942(positive regulation of cell death);GO:0010999(regulation of eIF2 alpha phosphorylation by heme);GO:0015671(oxygen transport);GO:0019825(oxygen binding);GO:0020037(heme binding);GO:0030097(hemopoiesis);GO:0030492(he…	05144(Malaria);05143(African trypanosomiasis)	K13823	NA	beta-globin [Rattus norvegicus]	0.761477	0.798973	0.634603	5.08774	1.92761	1.37103	41.2307	2.57613	0.154606	-2.69333	0.00610479	0.263949	down	yes
ENSRNOG00000027408	Ppid	ENSRNOT00000037890	GO:0000122(negative regulation of transcription from RNA polymerase II promoter);GO:0000413(protein peptidyl-prolyl isomerization);GO:0003755(peptidyl-prolyl cis-trans isomerase activity);GO:0005515(protein binding);GO:0005634(nucleus);GO:0005654(nucleoplasm);GO:0005730(nucleolus);GO:0005737(cytoplasm);GO:0005739(mitochondrion);GO:0006457(protein folding);GO:0006461(protein complex assembly);GO:0…	03040(Spliceosome)	K09564	EC:5.2.1.8	peptidyl-prolyl cis-trans isomerase D [Rattus norvegicus]	48.3205	50.6797	58.144	50.9324	59.2609	70.4313	69.7443	69.2797	0.774336	-0.368969	0.00616431	0.265756	down	no
ENSRNOG00000011283	Sdhaf3	ENSRNOT00000015286	GO:0005758(mitochondrial intermembrane space);GO:0005759(mitochondrial matrix)	NA	NA	NA	succinate dehydrogenase assembly factor 3, mitochondrial [Rattus norvegicus]	3.63574	3.84743	1.75773	3.78501	1.13938	1.54046	1.45665	0.886784	2.59311	1.37468	0.00619538	0.26633	up	yes
ENSRNOG00000023657	Gprin3	ENSRNOT00000039316	GO:0003674(molecular_function);GO:0005575(cellular_component);GO:0008150(biological_process)	NA	NA	NA	PREDICTED: G protein-regulated inducer of neurite outgrowth 3 isoform X1 [Rattus norvegicus]	1.67335	1.86962	1.7798	2.26629	1.11837	0.448834	0.535252	1.16998	2.31909	1.21356	0.00622059	0.26665	up	yes
ENSRNOG00000017120	Abhd2	ENSRNOT00000023506;ENSRNOT00000090897	GO:0009611(response to wounding);GO:0016787(hydrolase activity);GO:0030336(negative regulation of cell migration);GO:0030336(negative regulation of cell migration)	NA	NA	NA	abhydrolase domain-containing protein 2 [Cricetulus griseus]	17.8436	14.4505	11.4055	18.3758	10.4523	9.79702	11.8611	9.38416	1.49599	0.581097	0.00627129	0.268058	up	no
ENSRNOG00000015049	Scn5a	ENSRNOT00000064555;ENSRNOT00000082892;ENSRNOT00000066932	GO:0001518(voltage-gated sodium channel complex);GO:0002027(regulation of heart rate);GO:0003231(cardiac ventricle development);GO:0003360(brainstem development);GO:0005248(voltage-gated sodium channel activity);GO:0005515(protein binding);GO:0005516(calmodulin binding);GO:0005622(intracellular);GO:0005783(endoplasmic reticulum);GO:0005886(plasma membrane);GO:0005901(caveola);GO:0006814(sodium io…	04261(Adrenergic signaling in cardiomyocytes);04261(Adrenergic signaling in cardiomyocytes)	K04838	NA	PREDICTED: sodium channel protein type 5 subunit alpha isoform X2 [Rattus norvegicus]	1.46996	4.18319	3.68873	1.75485	1.57249	1.27901	1.73065	1.57781	1.80143	0.849141	0.00632786	0.268123	up	no
ENSRNOG00000017283	Kcnt1	ENSRNOT00000061773;ENSRNOT00000023542	GO:0005249(voltage-gated potassium channel activity);GO:0005267(potassium channel activity);GO:0006813(potassium ion transport);GO:0008076(voltage-gated potassium channel complex);GO:0015269(calcium-activated potassium channel activity);GO:0016021(integral component of membrane);GO:0071805(potassium ion transmembrane transport);GO:0071805(potassium ion transmembrane transport)	NA	NA	NA	potassium channel, subfamily T, member 1, isoform CRA_a [Rattus norvegicus]	14.4379	17.6448	20.744	22.5043	15.1736	10.8773	12.2523	14.1641	1.43577	0.521824	0.00633527	0.268123	up	no
ENSRNOG00000016182	Tgfa	ENSRNOT00000057441	GO:0000187(activation of MAPK activity);GO:0001525(angiogenesis);GO:0001948(glycoprotein binding);GO:0005154(epidermal growth factor receptor binding);GO:0008083(growth factor activity);GO:0045741(positive regulation of epidermal growth factor-activated receptor activity);GO:0045840(positive regulation of mitotic nuclear division);GO:0050679(positive regulation of epithelial cell proliferation);G…	04012(ErbB signaling pathway);05200(Pathways in cancer);05212(Pancreatic cancer);05214(Glioma);05211(Renal cell carcinoma);05215(Prostate cancer);05223(Non-small cell lung cancer)	K08774	NA	protransforming growth factor alpha preproprotein [Rattus norvegicus]	9.82433	14.5738	23.4249	13.0077	10.1876	7.76385	8.94763	11.5886	1.58052	0.660404	0.00639006	0.268123	up	no
ENSRNOG00000025463	LOC100125362	ENSRNOT00000028972	GO:0016021(integral component of membrane)	NA	NA	NA	uncharacterized protein C11orf87 homolog precursor [Rattus norvegicus]	30.1839	24.9187	26.4608	18.8734	28.9089	42.9619	28.7651	40.2266	0.713013	-0.488	0.00639816	0.268123	down	no
ENSRNOG00000009205	Lmo4	ENSRNOT00000077221;ENSRNOT00000088618;ENSRNOT00000067502;ENSRNOT00000082132	GO:0001158(enhancer sequence-specific DNA binding);GO:0001843(neural tube closure);GO:0003281(ventricular septum development);GO:0005667(transcription factor complex);GO:0006366(transcription from RNA polymerase II promoter);GO:0008134(transcription factor binding);GO:0008270(zinc ion binding);GO:0021514(ventral spinal cord interneuron differentiation);GO:0021522(spinal cord motor neuron differen…	04391(Hippo signaling pathway -fly);04391(Hippo signaling pathway -fly)	K16676	NA	LIM domain transcription factor LMO4 [Homo sapiens]	65.9293	64.8939	71.567	58.1752	75.94	79.3063	86.1014	94.5486	0.775732	-0.366371	0.0064167	0.268123	down	no
ENSRNOG00000030016	Robo3	ENSRNOT00000064141	GO:0001764(neuron migration);GO:0007411(axon guidance);GO:0016199(axon midline choice point recognition);GO:0030424(axon);GO:0035385(Roundabout signaling pathway);GO:0061642(chemoattraction of axon);GO:0061643(chemorepulsion of axon);GO:0071679(commissural neuron axon guidance)	04360(Axon guidance)	K06755	NA	roundabout homolog 3 [Rattus norvegicus]	0.32393	0.125496	0.107554	0.133683	0.24842	0.219668	0.606951	1.04046	0.326478	-1.61494	0.00642683	0.268123	down	yes
ENSRNOG00000003769	Tmem163	ENSRNOT00000005006	GO:0008270(zinc ion binding);GO:0030054(cell junction);GO:0030285(integral component of synaptic vesicle membrane);GO:0030672(synaptic vesicle membrane);GO:0031901(early endosome membrane)	NA	NA	NA	transmembrane protein 163 [Rattus norvegicus]	27.8592	20.3881	16.1452	16.6742	20.6369	43.0388	29.6027	30.5831	0.654494	-0.611548	0.00644814	0.268123	down	no
ENSRNOG00000010420	Sem1	ENSRNOT00000013841	GO:0000502(proteasome complex);GO:0000724(double-strand break repair via homologous recombination);GO:0005634(nucleus);GO:0006406(mRNA export from nucleus);GO:0006508(proteolysis);GO:0008541(proteasome regulatory particle, lid subcomplex);GO:0043248(proteasome assembly)	03050(Proteasome);03440(Homologous recombination);05169(Epstein-Barr virus infection)	K10881	NA	PREDICTED: 26S proteasome complex subunit DSS1 [Pteropus alecto]	100.996	94.8449	100.393	86.0769	110.713	131.583	123.061	131.718	0.769121	-0.378717	0.00645599	0.268123	down	no
ENSRNOG00000005686	Suclg2	ENSRNOT00000068274	GO:0005524(ATP binding);GO:0005634(nucleus);GO:0005815(microtubule organizing center);GO:0005886(plasma membrane);GO:0046872(metal ion binding)	01200(Carbon metabolism);00020(Citrate cycle (TCA cycle));00640(Propanoate metabolism)	K01900	EC:6.2.1.4;EC:6.2.1.5	succinyl-CoA ligase [GDP-forming] subunit beta, mitochondrial [Rattus norvegicus]	17.8331	16.7568	15.4257	11.4025	20.0439	23.6029	22.061	19.7033	0.719088	-0.47576	0.00647508	0.268123	down	no
ENSRNOG00000012263	Cnot7	ENSRNOT00000016882	GO:0000175(3'-5'-exoribonuclease activity);GO:0000288(nuclear-transcribed mRNA catabolic process, deadenylation-dependent decay);GO:0000289(nuclear-transcribed mRNA poly(A) tail shortening);GO:0000290(deadenylation-dependent decapping of nuclear-transcribed mRNA);GO:0000932(cytoplasmic mRNA processing body);GO:0003723(RNA binding);GO:0004532(exoribonuclease activity);GO:0004535(poly(A)-specific r…	03018(RNA degradation)	K12581	NA	CCR4-NOT transcription complex, subunit 7, isoform CRA_a, partial [Mus musculus]	23.9856	23.8447	19.8807	16.6658	28.4512	28.8965	27.4281	28.2515	0.746518	-0.421751	0.00647717	0.268123	down	no
ENSRNOG00000037483	Ep400	ENSRNOT00000056735;ENSRNOT00000084214	GO:0000812(Swr1 complex);GO:0003682(chromatin binding);GO:0005524(ATP binding);GO:0005634(nucleus);GO:0008150(biological_process);GO:0016607(nuclear speck);GO:0035267(NuA4 histone acetyltransferase complex);GO:0043967(histone H4 acetylation);GO:0043968(histone H2A acetylation);GO:1990405(protein antigen binding);GO:1990405(protein antigen binding)	01200(Carbon metabolism);00010(Glycolysis / Gluconeogenesis);00020(Citrate cycle (TCA cycle));00620(Pyruvate metabolism);00620(Pyruvate metabolism)	K00627	EC:2.3.1.12	PREDICTED: E1A-binding protein p400 isoform X3 [Rattus norvegicus]	9.49575	8.4767	9.83444	8.90498	6.32445	5.86453	7.27383	7.76188	1.34848	0.431331	0.00647995	0.268123	up	no
ENSRNOG00000010217	Prrc2b	ENSRNOT00000088576;ENSRNOT00000013546;ENSRNOT00000066368	GO:0005575(cellular_component);GO:0030154(cell differentiation);GO:0044822(poly(A) RNA binding);GO:0044822(poly(A) RNA binding)	NA	NA	NA	PREDICTED: protein PRRC2B isoform X5 [Rattus norvegicus]	33.9049	33.8392	30.1624	40.628	24.7964	19.2759	29.3082	27.5688	1.37232	0.456615	0.00648729	0.268123	up	no
ENSRNOG00000008869	Ppp1r9a	ENSRNOT00000011756	GO:0005515(protein binding);GO:0005829(cytosol);GO:0005856(cytoskeleton);GO:0007015(actin filament organization);GO:0007568(aging);GO:0008022(protein C-terminus binding);GO:0008157(protein phosphatase 1 binding);GO:0010976(positive regulation of neuron projection development);GO:0014069(postsynaptic density);GO:0015629(actin cytoskeleton);GO:0019722(calcium-mediated signaling);GO:0019901(protein …	04530(Tight junction)	K06095	NA	neurabin-1 [Rattus norvegicus]	14.0133	15.6079	10.2339	16.3903	9.40821	8.29991	9.01595	11.6026	1.46753	0.553386	0.00653553	0.269223	up	no
ENSRNOG00000018094	Sv2c	ENSRNOT00000024459	GO:0005515(protein binding);GO:0006836(neurotransmitter transport);GO:0008021(synaptic vesicle);GO:0016021(integral component of membrane);GO:0022857(transmembrane transporter activity);GO:0030054(cell junction);GO:0030672(synaptic vesicle membrane);GO:0055085(transmembrane transport)	04512(ECM-receptor interaction)	K06258	NA	mKIAA1054 protein, partial [Mus musculus]	4.62869	7.93868	5.53643	5.71923	4.51243	2.25256	3.60889	3.57262	1.70817	0.772454	0.00654978	0.269223	up	no
ENSRNOG00000007506	Ndufaf4	ENSRNOT00000010073	GO:0005516(calmodulin binding);GO:0005739(mitochondrion);GO:0008284(positive regulation of cell proliferation);GO:0010257(NADH dehydrogenase complex assembly);GO:0016020(membrane);GO:0031966(mitochondrial membrane);GO:0032981(mitochondrial respiratory chain complex I assembly);GO:0043066(negative regulation of apoptotic process)	04010(MAPK signaling pathway);04668(TNF signaling pathway);04210(Apoptosis);04215(Apoptosis - multiple species);04115(p53 signaling pathway);04650(Natural killer cell mediated cytotoxicity);04726(Serotonergic synapse);05200(Pathways in cancer);05206(MicroRNAs in cancer);05205(Proteoglycans in cancer);05203(Viral carcinogenesis);05210(Colorectal cancer);05010(Alzheimer's disease);05012(Parkinson's…	K02187	EC:3.4.22.56	NADH dehydrogenase [ubiquinone] 1 alpha subcomplex assembly factor 4 [Rattus norvegicus]	10.0204	7.56214	6.38314	6.53277	11.3679	12.0829	9.64288	10.8389	0.69421	-0.526557	0.00660825	0.270455	down	no
ENSRNOG00000008908	Slc35a1	ENSRNOT00000011969;ENSRNOT00000081150	GO:0000139(Golgi membrane);GO:0005351(sugar:proton symporter activity);GO:0008643(carbohydrate transport);GO:0015992(proton transport);GO:0016021(integral component of membrane);GO:0016021(integral component of membrane)	NA	NA	NA	PREDICTED: CMP-sialic acid transporter isoform X1 [Rattus norvegicus]	6.6005	5.87764	5.96048	4.5457	8.22137	9.42559	8.98511	7.638	0.670682	-0.576299	0.00661582	0.270455	down	no
ENSRNOG00000025053	Lrp1	ENSRNOT00000031005	GO:0002020(protease binding);GO:0003279(cardiac septum development);GO:0005509(calcium ion binding);GO:0005515(protein binding);GO:0005730(nucleolus);GO:0005737(cytoplasm);GO:0005765(lysosomal membrane);GO:0005768(endosome);GO:0005887(integral component of plasma membrane);GO:0005925(focal adhesion);GO:0006898(receptor-mediated endocytosis);GO:0007205(protein kinase C-activating G-protein coupled…	05010(Alzheimer's disease);05144(Malaria)	K04550	NA	prolow-density lipoprotein receptor-related protein 1 precursor [Rattus norvegicus]	37.7526	38.5923	46.487	46.1754	29.5213	25.9175	37.1517	32.7355	1.34854	0.4314	0.00663652	0.270564	up	no
ENSRNOG00000007053	Med7	ENSRNOT00000009238	GO:0000151(ubiquitin ligase complex);GO:0001104(RNA polymerase II transcription cofactor activity);GO:0003713(transcription coactivator activity);GO:0005667(transcription factor complex);GO:0006357(regulation of transcription from RNA polymerase II promoter);GO:0016567(protein ubiquitination);GO:0016592(mediator complex);GO:0019827(stem cell population maintenance);GO:0061630(ubiquitin protein li…	NA	NA	NA	mediator of RNA polymerase II transcription subunit 7 [Rattus norvegicus]	7.82072	5.88967	6.21943	6.50363	10.8118	10.9179	10.0617	10.4874	0.625217	-0.67757	0.00665698	0.270663	down	no
ENSRNOG00000016391	Arid4b	ENSRNOT00000078643;ENSRNOT00000022445	GO:0003677(DNA binding);GO:0006355(regulation of transcription, DNA-templated);GO:0005634(nucleus);GO:0006349(regulation of gene expression by genetic imprinting);GO:0006351(transcription, DNA-templated);GO:0006357(regulation of transcription from RNA polymerase II promoter);GO:0007283(spermatogenesis);GO:0034773(histone H4-K20 trimethylation);GO:0036124(histone H3-K9 trimethylation);GO:0044212(t…	NA	NA	NA	PREDICTED: AT-rich interactive domain-containing protein 4B isoform X5 [Rattus norvegicus]	3.59779	2.15224	1.99198	2.88054	1.87612	0.701816	1.14052	1.73838	1.94665	0.960992	0.00667585	0.270697	up	no
ENSRNOG00000026643	Chordc1	ENSRNOT00000030569	GO:0005509(calcium ion binding);GO:0005524(ATP binding);GO:0008270(zinc ion binding);GO:0010824(regulation of centrosome duplication);GO:0043531(ADP binding);GO:0051879(Hsp90 protein binding);GO:0061077(chaperone-mediated protein folding);GO:1900034(regulation of cellular response to heat);GO:2000299(negative regulation of Rho-dependent protein serine/threonine kinase activity)	NA	NA	NA	cysteine and histidine-rich domain-containing protein 1 [Rattus norvegicus]	10.4011	9.13268	9.05008	7.73351	10.7732	14.8984	12.2453	12.1457	0.725439	-0.463073	0.00675936	0.273344	down	no
ENSRNOG00000006865	Laptm4a	ENSRNOT00000009665;ENSRNOT00000085797	GO:0005794(Golgi apparatus);GO:0006810(transport);GO:0016020(membrane);GO:0016021(integral component of membrane);GO:0016021(integral component of membrane)	04142(Lysosome);04142(Lysosome)	K12387	NA	lysosomal-associated protein transmembrane 4A [Rattus norvegicus]	122.06	112.924	129.486	109.409	145.598	151.952	154.019	151.044	0.786371	-0.346718	0.00679449	0.273993	down	no
ENSRNOG00000001104	Foxk1	ENSRNOT00000001466	GO:0000977(RNA polymerase II regulatory region sequence-specific DNA binding);GO:0000981(RNA polymerase II transcription factor activity, sequence-specific DNA binding);GO:0003677(DNA binding);GO:0005634(nucleus);GO:0006357(regulation of transcription from RNA polymerase II promoter);GO:0030308(negative regulation of cell growth);GO:0043565(sequence-specific DNA binding);GO:0045892(negative regul…	04068(FoxO signaling pathway)	K09385	NA	forkhead box protein K1 [Rattus norvegicus]	6.64536	6.44697	5.83611	8.31943	4.81983	3.91035	4.55701	5.39733	1.45831	0.5443	0.00681981	0.273993	up	no
ENSRNOG00000032463	Rap1a	ENSRNOT00000047836	GO:0003924(GTPase activity);GO:0005525(GTP binding);GO:0005737(cytoplasm);GO:0005769(early endosome);GO:0005770(late endosome);GO:0005886(plasma membrane);GO:0008565(protein transporter activity);GO:0010976(positive regulation of neuron projection development);GO:0015031(protein transport);GO:0017016(Ras GTPase binding);GO:0017034(Rap guanyl-nucleotide exchange factor activity);GO:0030054(cell ju…	04014(Ras signaling pathway);04015(Rap1 signaling pathway);04010(MAPK signaling pathway);04024(cAMP signaling pathway);04510(Focal adhesion);04611(Platelet activation);04670(Leukocyte transendothelial migration);04062(Chemokine signaling pathway);04972(Pancreatic secretion);04720(Long-term potentiation);04722(Neurotrophin signaling pathway);05211(Renal cell carcinoma)	K04353	NA	Ras-related protein Rap-1A [Ophiophagus hannah]	20.8176	14.7669	13.0861	11.4767	21.6684	23.0793	23.3603	18.0595	0.698028	-0.518644	0.0068302	0.273993	down	no
ENSRNOG00000006973	RGD1307947	ENSRNOT00000091319;ENSRNOT00000036141	GO:0002244(hematopoietic progenitor cell differentiation);GO:0002244(hematopoietic progenitor cell differentiation)	NA	NA	NA	uncharacterized protein C12orf29 homolog [Rattus norvegicus]	8.61663	7.86639	6.47226	6.81705	10.606	11.1845	9.75744	10.6105	0.7062	-0.501852	0.00686573	0.274684	down	no
ENSRNOG00000027103	Gpr151	ENSRNOT00000043544	GO:0004930(G-protein coupled receptor activity);GO:0005886(plasma membrane);GO:0007186(G-protein coupled receptor signaling pathway);GO:0016021(integral component of membrane)	04080(Neuroactive ligand-receptor interaction)	K04231	NA	probable G-protein coupled receptor 151 [Rattus norvegicus]	0.629932	0.332091	0.155194	0.324947	0.823108	1.59787	0.444848	1.41034	0.337257	-1.56808	0.00693966	0.276904	down	yes
ENSRNOG00000016640	Dner	ENSRNOT00000093357	GO:0005112(Notch binding);GO:0005509(calcium ion binding);GO:0005769(early endosome);GO:0005886(plasma membrane);GO:0007219(Notch signaling pathway);GO:0007220(Notch receptor processing);GO:0007275(multicellular organism development);GO:0010001(glial cell differentiation);GO:0016020(membrane);GO:0016021(integral component of membrane);GO:0030154(cell differentiation);GO:0030425(dendrite);GO:00430…	04330(Notch signaling pathway);04320(Dorso-ventral axis formation)	K02599	NA	Delta/notch-like EGF repeat containing [Rattus norvegicus]	68.9201	51.7158	45.4604	49.3439	67.3412	69.992	85.5964	64.9617	0.748338	-0.418237	0.00697719	0.27693	down	no
ENSRNOG00000021866	Bola3	ENSRNOT00000031583	GO:0003674(molecular_function);GO:0005575(cellular_component);GO:0008150(biological_process)	NA	NA	NA	bolA-like protein 3 [Rattus norvegicus]	20.2255	20.0235	20.821	17.9411	21.6034	28.6041	27.0888	32.9443	0.716716	-0.480526	0.00697723	0.27693	down	no
ENSRNOG00000018066	Bccip	ENSRNOT00000024355	GO:0000079(regulation of cyclin-dependent protein serine/threonine kinase activity);GO:0006974(cellular response to DNA damage stimulus);GO:0019207(kinase regulator activity);GO:0019908(nuclear cyclin-dependent protein kinase holoenzyme complex);GO:0044822(poly(A) RNA binding);GO:0061101(neuroendocrine cell differentiation)	NA	NA	NA	BRCA2 and CDKN1A-interacting protein [Rattus norvegicus]	11.0757	12.8913	10.6134	9.07965	16.925	12.5327	18.595	14.1908	0.701439	-0.51161	0.00700759	0.277401	down	no
ENSRNOG00000024019	Ccdc6	ENSRNOT00000032159	GO:0003674(molecular_function);GO:0005575(cellular_component);GO:0005737(cytoplasm);GO:0008150(biological_process)	05200(Pathways in cancer);05216(Thyroid cancer)	K09288	NA	PREDICTED: coiled-coil domain-containing protein 6 isoform X1 [Rattus norvegicus]	13.0449	13.2109	12.4381	14.1105	9.56641	7.53864	7.45256	9.49313	1.55076	0.632973	0.00710325	0.277682	up	no
ENSRNOG00000014723	Cbfa2t3	ENSRNOT00000081800;ENSRNOT00000019820	GO:0000122(negative regulation of transcription from RNA polymerase II promoter);GO:0001666(response to hypoxia);GO:0003682(chromatin binding);GO:0003700(transcription factor activity, sequence-specific DNA binding);GO:0003714(transcription corepressor activity);GO:0005622(intracellular);GO:0005634(nucleus);GO:0008285(negative regulation of cell proliferation);GO:0030851(granulocyte differentiati…	05200(Pathways in cancer);05202(Transcriptional misregulation in cancers);05221(Acute myeloid leukemia);05221(Acute myeloid leukemia)	K10053	NA	protein CBFA2T3 [Rattus norvegicus]	7.37576	7.88763	9.65091	10.0159	5.93659	4.55857	6.49137	6.59349	1.48134	0.566908	0.00711072	0.277682	up	no
ENSRNOG00000007975	Ncoa2	ENSRNOT00000011026	GO:0000122(negative regulation of transcription from RNA polymerase II promoter);GO:0000978(RNA polymerase II core promoter proximal region sequence-specific DNA binding);GO:0001162(RNA polymerase II intronic transcription regulatory region sequence-specific DNA binding);GO:0003682(chromatin binding);GO:0003713(transcription coactivator activity);GO:0004402(histone acetyltransferase activity);GO:…	04919(Thyroid hormone signaling pathway)	K11255	NA	PREDICTED: nuclear receptor coactivator 2 isoform X1 [Rattus norvegicus]	6.98191	6.26949	5.52355	7.05114	3.94608	3.76015	4.36114	5.47931	1.47185	0.55763	0.0071379	0.277682	up	no
ENSRNOG00000003134	Slc4a4	ENSRNOT00000004391;ENSRNOT00000033806	GO:0005452(inorganic anion exchanger activity);GO:0005887(integral component of plasma membrane);GO:0006814(sodium ion transport);GO:0006885(regulation of pH);GO:0008510(sodium:bicarbonate symporter activity);GO:0015698(inorganic anion transport);GO:0015701(bicarbonate transport);GO:0016021(integral component of membrane);GO:0016323(basolateral plasma membrane);GO:0035725(sodium ion transmembrane…	04972(Pancreatic secretion);04976(Bile secretion);04964(Proximal tubule bicarbonate reclamation);04964(Proximal tubule bicarbonate reclamation)	K13575	NA	electrogenic sodium bicarbonate cotransporter 1 [Rattus norvegicus]	17.0327	17.3032	17.4882	16.0284	12.9225	10.9447	10.7277	14.6152	1.37883	0.463447	0.00714719	0.277682	up	no
ENSRNOG00000025037	Ankk1	ENSRNOT00000068040	GO:0004672(protein kinase activity);GO:0005524(ATP binding);GO:0006468(protein phosphorylation)	04621(NOD-like receptor signaling pathway)	K08846	EC:2.7.11.1	PREDICTED: ankyrin repeat and protein kinase domain-containing protein 1 [Rattus norvegicus]	0.226942	0.641714	1.55178	1.09926	0.200984	0.181229	0.32488	0.426554	3.10476	1.63448	0.00717074	0.277682	up	yes
ENSRNOG00000024647	Ppp4r2	ENSRNOT00000029115;ENSRNOT00000084158	GO:0002244(hematopoietic progenitor cell differentiation);GO:0005634(nucleus);GO:0005654(nucleoplasm);GO:0005737(cytoplasm);GO:0010569(regulation of double-strand break repair via homologous recombination);GO:0030289(protein phosphatase 4 complex);GO:0030362(protein phosphatase type 4 regulator activity);GO:0030674(protein binding, bridging);GO:0050790(regulation of catalytic activity);GO:0050790…	NA	NA	NA	protein phosphatase 4, regulatory subunit 2 [Rattus norvegicus]	13.7965	11.5001	11.8124	10.7612	14.8918	17.1431	15.6599	14.6239	0.768153	-0.380534	0.00717255	0.277682	down	no
ENSRNOG00000012061	Prkcb	ENSRNOT00000016418;ENSRNOT00000016442	GO:0004674(protein serine/threonine kinase activity);GO:0005622(intracellular);GO:0018105(peptidyl-serine phosphorylation);GO:0035556(intracellular signal transduction);GO:0000166(nucleotide binding);GO:0001666(response to hypoxia);GO:0002250(adaptive immune response);GO:0002376(immune system process);GO:0003682(chromatin binding);GO:0004672(protein kinase activity);GO:0004697(protein kinase C ac…	04014(Ras signaling pathway);04015(Rap1 signaling pathway);04010(MAPK signaling pathway);04012(ErbB signaling pathway);04310(Wnt signaling pathway);04370(VEGF signaling pathway);04064(NF-kappa B signaling pathway);04066(HIF-1 signaling pathway);04020(Calcium signaling pathway);04070(Phosphatidylinositol signaling system);04071(Sphingolipid signaling pathway);04150(mTOR signaling pathway);04510(Fo…	K19662	EC:2.7.11.13	PREDICTED: protein kinase C beta type, partial [Marmota marmota marmota]	48.235	50.4228	37.7746	58.5245	33.6482	27.7744	41.7488	36.8179	1.39266	0.477839	0.00717275	0.277682	up	no
ENSRNOG00000012148	Trio	ENSRNOT00000016784	GO:0004674(protein serine/threonine kinase activity);GO:0005089(Rho guanyl-nucleotide exchange factor activity);GO:0005524(ATP binding);GO:0006468(protein phosphorylation);GO:0019899(enzyme binding);GO:0035023(regulation of Rho protein signal transduction);GO:0043547(positive regulation of GTPase activity)	05200(Pathways in cancer);05219(Bladder cancer)	K08803	EC:2.7.11.1	PREDICTED: triple functional domain protein isoform X3 [Rattus norvegicus]	14.3555	12.9706	12.3382	15.5594	10.2794	8.00484	12.0638	10.2704	1.35957	0.44315	0.0071771	0.277682	up	no
ENSRNOG00000052753	LOC100912611	ENSRNOT00000082281	GO:0000076(DNA replication checkpoint);GO:0000077(DNA damage checkpoint);GO:0000217(DNA secondary structure binding);GO:0003677(DNA binding);GO:0005634(nucleus);GO:0005654(nucleoplasm);GO:0005694(chromosome);GO:0005737(cytoplasm);GO:0006281(DNA repair);GO:0006974(cellular response to DNA damage stimulus);GO:0007049(cell cycle);GO:0010997(anaphase-promoting complex binding);GO:0018105(peptidyl-ser…	NA	NA	NA	PREDICTED: claspin-like [Rattus norvegicus]	0.434092	0.665827	1.42771	1.24805	0	0	0.393666	0	9.59108	3.26169	0.00718128	0.277682	up	yes
ENSRNOG00000017893	Baiap3	ENSRNOT00000024072	GO:0007186(G-protein coupled receptor signaling pathway)	05202(Transcriptional misregulation in cancers)	K15621	NA	BAI1-associated protein 3 [Rattus norvegicus]	8.40428	20.2251	36.7546	23.9789	8.15496	11.1882	11.5468	17.3642	1.85192	0.889019	0.00726275	0.278952	up	no
ENSRNOG00000018111	Slc12a5	ENSRNOT00000065184;ENSRNOT00000024657	GO:0005515(protein binding);GO:0005886(plasma membrane);GO:0005887(integral component of plasma membrane);GO:0006813(potassium ion transport);GO:0006821(chloride transport);GO:0007268(chemical synaptic transmission);GO:0007612(learning);GO:0008519(ammonium transmembrane transporter activity);GO:0015108(chloride transmembrane transporter activity);GO:0015379(potassium:chloride symporter activity);…	04727(GABAergic synapse);04727(GABAergic synapse)	K14427	NA	solute carrier family 12 member 5 [Rattus norvegicus]	37.8802	47.5712	41.3418	45.2843	27.7903	28.5683	38.1512	33.3875	1.34543	0.428072	0.00729554	0.278952	up	no
ENSRNOG00000002536	C1galt1c1	ENSRNOT00000003449	GO:0006493(protein O-linked glycosylation);GO:0016021(integral component of membrane);GO:0016263(glycoprotein-N-acetylgalactosamine 3-beta-galactosyltransferase activity);GO:0016267(O-glycan processing, core 1);GO:0030168(platelet activation);GO:0036344(platelet morphogenesis);GO:0070062(extracellular exosome)	00512(Mucin type O-glycan biosynthesis)	K09653	EC:2.4.1.-	C1GALT1-specific chaperone 1 [Rattus norvegicus]	10.0104	10.5135	10.3778	8.27297	13.2711	17.0577	15.5339	11.99	0.677145	-0.562464	0.00730319	0.278952	down	no
ENSRNOG00000050450	Kcnip2	ENSRNOT00000086164;ENSRNOT00000044195;ENSRNOT00000048592	GO:0005244(voltage-gated ion channel activity);GO:0005267(potassium channel activity);GO:0005509(calcium ion binding);GO:0005886(plasma membrane);GO:0006813(potassium ion transport);GO:0008076(voltage-gated potassium channel complex);GO:0015459(potassium channel regulator activity);GO:0071805(potassium ion transmembrane transport);GO:1901379(regulation of potassium ion transmembrane transport);GO…	04744(Phototransduction);04744(Phototransduction)	K08328	NA	Kv channel-interacting protein 2 isoform b [Mus musculus]	17.5085	25.0882	30.4414	27.0137	18.6231	16.6649	12.9628	18.774	1.49276	0.57798	0.00730476	0.278952	up	no
ENSRNOG00000016949	Slc25a33	ENSRNOT00000022799	GO:0000002(mitochondrial genome maintenance);GO:0002082(regulation of oxidative phosphorylation);GO:0003735(structural constituent of ribosome);GO:0005739(mitochondrion);GO:0006264(mitochondrial DNA replication);GO:0006390(transcription from mitochondrial promoter);GO:0006412(translation);GO:0006864(pyrimidine nucleotide transport);GO:0007005(mitochondrion organization);GO:0008284(positive regula…	04146(Peroxisome)	K13354	NA	solute carrier family 25 member 33 [Rattus norvegicus]	26.3016	25.7427	25.9726	22.498	30.2511	31.5216	39.5657	32.4829	0.751113	-0.412899	0.00730708	0.278952	down	no
ENSRNOG00000043182	Sept6	ENSRNOT00000092546;ENSRNOT00000067942;ENSRNOT00000092301;ENSRNOT00000092670;ENSRNOT00000092408	GO:0005525(GTP binding);GO:0008021(synaptic vesicle);GO:0031105(septin complex);GO:0043679(axon terminus);GO:0005940(septin ring);GO:0032154(cleavage furrow);GO:0032173(septin collar);GO:0000166(nucleotide binding);GO:0000775(chromosome, centromeric region);GO:0000776(kinetochore);GO:0005515(protein binding);GO:0005694(chromosome);GO:0005737(cytoplasm);GO:0005856(cytoskeleton);GO:0007049(cell cyc…	05100(Bacterial invasion of epithelial cells);05100(Bacterial invasion of epithelial cells)	K16939	NA	mKIAA0128 protein, partial [Mus musculus]	20.1729	19.0712	16.0006	14.7941	20.5507	27.2989	23.4615	22.1595	0.749313	-0.41636	0.00737661	0.280588	down	no
ENSRNOG00000026649	Dnmt3a	ENSRNOT00000089093;ENSRNOT00000047210	GO:0000122(negative regulation of transcription from RNA polymerase II promoter);GO:0000278(mitotic cell cycle);GO:0000775(chromosome, centromeric region);GO:0000791(euchromatin);GO:0000792(heterochromatin);GO:0001741(XY body);GO:0003677(DNA binding);GO:0003682(chromatin binding);GO:0003886(DNA (cytosine-5-)-methyltransferase activity);GO:0005634(nucleus);GO:0005654(nucleoplasm);GO:0005720(nuclea…	00270(Cysteine and methionine metabolism);05206(MicroRNAs in cancer);05206(MicroRNAs in cancer)	K17398	EC:2.1.1.37	DNA (cytosine-5)-methyltransferase 3A isoform 1 [Rattus norvegicus]	16.8858	15.5433	14.4345	18.9922	11.505	10.8647	12.583	13.4701	1.36002	0.443623	0.00740535	0.280588	up	no
ENSRNOG00000049552	AABR07030903.1	ENSRNOT00000070934	GO:0008484(sulfuric ester hydrolase activity);GO:0070062(extracellular exosome)	00531(Glycosaminoglycan degradation);04142(Lysosome)	K01565	EC:3.10.1.1	PREDICTED: N-sulphoglucosamine sulphohydrolase isoform X1 [Rattus norvegicus]	1.56362	1.32011	2.0153	1.6523	0.919839	0.560229	0.643645	0.454433	2.5411	1.34545	0.00740604	0.280588	up	yes
ENSRNOG00000051837	Nwd2	ENSRNOT00000079269	GO:0003674(molecular_function);GO:0005575(cellular_component);GO:0008150(biological_process)	04120(Ubiquitin mediated proteolysis)	K10615	EC:2.3.2.26	PREDICTED: NACHT and WD repeat domain-containing protein 2 isoform X1, partial [Rattus norvegicus]	3.78972	2.52213	1.19977	3.50319	4.94789	4.92387	3.53043	5.25925	0.590244	-0.760617	0.0074317	0.280851	down	no
ENSRNOG00000001715	Ece2	ENSRNOT00000044482	GO:0004222(metalloendopeptidase activity);GO:0008237(metallopeptidase activity);GO:0016021(integral component of membrane);GO:0016486(peptide hormone processing);GO:0030659(cytoplasmic vesicle membrane)	04640(Hematopoietic cell lineage);04614(Renin-angiotensin system);04974(Protein digestion and absorption);05010(Alzheimer's disease)	K01389	EC:3.4.24.11	endothelin-converting enzyme 2 [Rattus norvegicus]	6.0645	8.87403	8.83827	8.48986	4.74074	5.68267	5.25991	6.16674	1.47673	0.562408	0.00751367	0.283235	up	no
ENSRNOG00000017879	Gab1	ENSRNOT00000083219;ENSRNOT00000024390	GO:0000187(activation of MAPK activity);GO:0004871(signal transducer activity);GO:0005737(cytoplasm);GO:0006979(response to oxidative stress);GO:0007165(signal transduction);GO:0007173(epidermal growth factor receptor signaling pathway);GO:0007257(activation of JUN kinase activity);GO:0007507(heart development);GO:0008544(epidermis development);GO:0030334(regulation of cell migration);GO:0043410(…	04014(Ras signaling pathway);04012(ErbB signaling pathway);04072(Phospholipase D signaling pathway);04722(Neurotrophin signaling pathway);05205(Proteoglycans in cancer);05211(Renal cell carcinoma);05100(Bacterial invasion of epithelial cells);05100(Bacterial invasion of epithelial cells)	K09593	NA	GRB2-associated-binding protein 1 [Rattus norvegicus]	11.7441	10.4992	13.0771	10.3403	8.04834	6.70578	8.64755	8.19666	1.44504	0.531106	0.00755197	0.283948	up	no
ENSRNOG00000051039	LOC108349594	ENSRNOT00000076147;ENSRNOT00000076561;ENSRNOT00000076045;ENSRNOT00000076482	NA	NA	NA	NA	rCG24770, isoform CRA_c [Rattus norvegicus]	7.10521	4.17684	5.47156	3.80982	9.13365	13.5804	5.99647	6.29597	0.587417	-0.767544	0.00757043	0.283948	down	no
ENSRNOG00000009812	Sbf2	ENSRNOT00000013126;ENSRNOT00000077125	GO:0005774(vacuolar membrane);GO:0016020(membrane);GO:0017112(Rab guanyl-nucleotide exchange factor activity);GO:0019208(phosphatase regulator activity);GO:0019902(phosphatase binding);GO:0035091(phosphatidylinositol binding);GO:0042803(protein homodimerization activity);GO:0043087(regulation of GTPase activity);GO:0043547(positive regulation of GTPase activity);GO:0051262(protein tetramerization…	00562(Inositol phosphate metabolism);04070(Phosphatidylinositol signaling system);04070(Phosphatidylinositol signaling system)	K18082	EC:3.1.3.48;EC:3.1.3.64	PREDICTED: myotubularin-related protein 13 isoform X1 [Rattus norvegicus]	8.68638	9.74025	11.0294	10.1722	7.48301	6.9125	7.57497	7.44663	1.34712	0.429874	0.00762443	0.284965	up	no
ENSRNOG00000006744	Acyp1	ENSRNOT00000009086;ENSRNOT00000080009	GO:0003998(acylphosphatase activity);GO:0070062(extracellular exosome);GO:0070062(extracellular exosome)	00620(Pyruvate metabolism);00620(Pyruvate metabolism)	K01512	EC:3.6.1.7	PREDICTED: acylphosphatase-1 isoform X1 [Rattus norvegicus]	12.1282	11.306	7.12945	7.47442	16.7899	22.413	15.2771	12.2362	0.570148	-0.810592	0.00764211	0.284965	down	no
ENSRNOG00000004346	Notch3	ENSRNOT00000037456	GO:0000122(negative regulation of transcription from RNA polymerase II promoter);GO:0004872(receptor activity);GO:0005509(calcium ion binding);GO:0005634(nucleus);GO:0005654(nucleoplasm);GO:0005737(cytoplasm);GO:0005886(plasma membrane);GO:0006351(transcription, DNA-templated);GO:0006355(regulation of transcription, DNA-templated);GO:0007219(Notch signaling pathway);GO:0007275(multicellular organ…	04330(Notch signaling pathway);04919(Thyroid hormone signaling pathway);04320(Dorso-ventral axis formation);05206(MicroRNAs in cancer)	K02599	NA	neurogenic locus notch homolog protein 3 precursor [Rattus norvegicus]	9.86576	10.8431	12.5897	11.4588	7.80862	8.42514	9.35089	7.91415	1.33609	0.418015	0.00765452	0.284965	up	no
ENSRNOG00000060335	Strn3	ENSRNOT00000077578;ENSRNOT00000088720	GO:0000122(negative regulation of transcription from RNA polymerase II promoter);GO:0000159(protein phosphatase type 2A complex);GO:0003700(transcription factor activity, sequence-specific DNA binding);GO:0005515(protein binding);GO:0005516(calmodulin binding);GO:0005634(nucleus);GO:0005654(nucleoplasm);GO:0005737(cytoplasm);GO:0005794(Golgi apparatus);GO:0005886(plasma membrane);GO:0030425(dendr…	03015(mRNA surveillance pathway);03015(mRNA surveillance pathway)	K14406	NA	PREDICTED: striatin-3 isoform X3 [Rattus norvegicus]	9.60535	8.66084	8.22455	7.41608	11.4385	12.8834	10.5746	10.8363	0.741411	-0.431654	0.0077183	0.285144	down	no
ENSRNOG00000012055	Man2a2	ENSRNOT00000016281;ENSRNOT00000078982	GO:0000139(Golgi membrane);GO:0004559(alpha-mannosidase activity);GO:0006013(mannose metabolic process);GO:0006491(N-glycan processing);GO:0006517(protein deglycosylation);GO:0008270(zinc ion binding);GO:0015923(mannosidase activity);GO:0016021(integral component of membrane);GO:0016799(hydrolase activity, hydrolyzing N-glycosyl compounds);GO:0030246(carbohydrate binding);GO:0030246(carbohydrate …	00510(N-Glycan biosynthesis);00510(N-Glycan biosynthesis)	K01231	EC:3.2.1.114	PREDICTED: alpha-mannosidase 2x isoform X1 [Rattus norvegicus]	15.7961	19.1053	16.2601	17.6156	12.9864	10.4378	14.0125	13.4069	1.35272	0.43586	0.0077196	0.285144	up	no
ENSRNOG00000005348	Pamr1	ENSRNOT00000064282	GO:0004252(serine-type endopeptidase activity);GO:0005509(calcium ion binding);GO:0006508(proteolysis)	04972(Pancreatic secretion);04974(Protein digestion and absorption)	K09632	EC:3.4.21.-	PREDICTED: inactive serine protease PAMR1 isoform X1 [Rattus norvegicus]	9.48705	7.57752	4.94449	5.97524	8.25709	13.3862	11.0702	9.90526	0.65662	-0.60687	0.00774993	0.285144	down	no
ENSRNOG00000005975	LOC100362027	ENSRNOT00000057587	GO:0003723(RNA binding);GO:0003735(structural constituent of ribosome);GO:0006412(translation);GO:0022625(cytosolic large ribosomal subunit)	03010(Ribosome)	K02908	NA	60S ribosomal protein L30 [Homo sapiens]	168.118	177.415	177.106	127.577	180.034	219.263	230.043	230.935	0.755823	-0.40388	0.00775442	0.285144	down	no
ENSRNOG00000055525	Kmt2b	ENSRNOT00000080842	GO:0001541(ovarian follicle development);GO:0003674(molecular_function);GO:0003677(DNA binding);GO:0005575(cellular_component);GO:0005634(nucleus);GO:0007613(memory);GO:0008270(zinc ion binding);GO:0009994(oocyte differentiation);GO:0016458(gene silencing);GO:0030728(ovulation);GO:0034968(histone lysine methylation);GO:0035097(histone methyltransferase complex);GO:0042800(histone methyltransferas…	00310(Lysine degradation)	K14959	EC:2.1.1.43	PREDICTED: LOW QUALITY PROTEIN: histone-lysine N-methyltransferase 2B [Rattus norvegicus]	9.31024	8.57749	9.31936	9.99872	7.00169	5.57022	7.9471	7.17109	1.34365	0.426158	0.00777741	0.285144	up	no
ENSRNOG00000026679	Scn4b	ENSRNOT00000030152	GO:0001518(voltage-gated sodium channel complex);GO:0003674(molecular_function);GO:0005248(voltage-gated sodium channel activity);GO:0005886(plasma membrane);GO:0006814(sodium ion transport);GO:0008150(biological_process);GO:0010765(positive regulation of sodium ion transport);GO:0014704(intercalated disc);GO:0017080(sodium channel regulator activity);GO:0031226(intrinsic component of plasma memb…	04261(Adrenergic signaling in cardiomyocytes)	K04848	NA	sodium channel subunit beta-4 precursor [Rattus norvegicus]	8.343	15.6949	17.6078	15.4774	10.6179	8.05771	7.1823	10.6365	1.56526	0.646399	0.00778257	0.285144	up	no
ENSRNOG00000014862	Gabrg3	ENSRNOT00000093339	GO:0004890(GABA-A receptor activity);GO:0005230(extracellular ligand-gated ion channel activity);GO:0005254(chloride channel activity);GO:0005886(plasma membrane);GO:0006821(chloride transport);GO:0007214(gamma-aminobutyric acid signaling pathway);GO:0016021(integral component of membrane);GO:0030054(cell junction);GO:0034220(ion transmembrane transport);GO:0034707(chloride channel complex);GO:00…	04080(Neuroactive ligand-receptor interaction);04727(GABAergic synapse);04723(Retrograde endocannabinoid signaling);05032(Morphine addiction);05033(Nicotine addiction)	K05186	NA	gamma-aminobutyric acid receptor subunit gamma-3 precursor [Mus musculus]	4.86861	5.49692	5.80379	6.43729	3.17921	3.2345	2.81831	3.5872	1.76349	0.818436	0.00779238	0.285144	up	no
ENSRNOG00000001815	Eif4a2	ENSRNOT00000002484;ENSRNOT00000089294	GO:0003743(translation initiation factor activity);GO:0004004(ATP-dependent RNA helicase activity);GO:0005524(ATP binding);GO:0006413(translational initiation);GO:0006446(regulation of translational initiation);GO:0010468(regulation of gene expression);GO:0010501(RNA secondary structure unwinding);GO:0044822(poly(A) RNA binding);GO:0048471(perinuclear region of cytoplasm);GO:1900260(negative regu…	03013(RNA transport);03013(RNA transport)	K03257	NA	eukaryotic translation initiation factor 4A2, isoform CRA_c, partial [Mus musculus]	139.56	124.539	119.71	105.499	144.417	165.131	161.199	159.986	0.775777	-0.366286	0.00788146	0.287702	down	no
ENSRNOG00000001689	Arl6	ENSRNOT00000002293	GO:0003674(molecular_function);GO:0005525(GTP binding);GO:0005575(cellular_component);GO:0005737(cytoplasm);GO:0005829(cytosol);GO:0005929(cilium);GO:0007264(small GTPase mediated signal transduction);GO:0007420(brain development);GO:0008150(biological_process);GO:0008589(regulation of smoothened signaling pathway);GO:0010842(retina layer formation);GO:0016020(membrane);GO:0016055(Wnt signaling p…	04144(Endocytosis)	K07937	NA	Ephrin type-A receptor 6, partial [Pteropus alecto]	10.6193	9.48368	8.95162	6.70304	11.775	16.5528	12.2198	11.8331	0.682649	-0.550784	0.00793428	0.288598	down	no
ENSRNOG00000053040	AC094643.2	ENSRNOT00000079128	NA	NA	NA	NA	LOC100125365 protein [Rattus norvegicus]	22.1369	21.4639	15.7774	10.7511	27.3159	35.053	26.7034	21.1228	0.636409	-0.651973	0.00794448	0.288598	down	no
ENSRNOG00000007875	Actr6	ENSRNOT00000010414	GO:0005634(nucleus)	04145(Phagosome)	K05692	NA	PREDICTED: actin-related protein 6 isoform X1 [Macaca fascicularis]	10.6924	10.0064	8.37247	6.31396	12.2178	15.5876	12.3446	12.1328	0.676807	-0.563185	0.00799088	0.288902	down	no
ENSRNOG00000008428	Drd2	ENSRNOT00000083419;ENSRNOT00000045944	GO:0001591(dopamine neurotransmitter receptor activity, coupled via Gi/Go);GO:0001659(temperature homeostasis);GO:0001666(response to hypoxia);GO:0001669(acrosomal vesicle);GO:0001963(synaptic transmission, dopaminergic);GO:0001964(startle response);GO:0001975(response to amphetamine);GO:0001976(neurological system process involved in regulation of systemic arterial blood pressure);GO:0002027(reg…	04015(Rap1 signaling pathway);04024(cAMP signaling pathway);04080(Neuroactive ligand-receptor interaction);04540(Gap junction);04728(Dopaminergic synapse);05012(Parkinson's disease);05030(Cocaine addiction);05034(Alcoholism);05034(Alcoholism)	K04145	NA	PREDICTED: D(2) dopamine receptor isoform X1 [Rattus norvegicus]	19.1612	38.3447	69.1915	39.9771	25.481	20.2962	18.2004	31.368	1.74811	0.805794	0.00799137	0.288902	up	no
ENSRNOG00000014193	Lig1	ENSRNOT00000019799	GO:0003677(DNA binding);GO:0003909(DNA ligase activity);GO:0003910(DNA ligase (ATP) activity);GO:0005524(ATP binding);GO:0005634(nucleus);GO:0005654(nucleoplasm);GO:0005739(mitochondrion);GO:0005794(Golgi apparatus);GO:0006260(DNA replication);GO:0006281(DNA repair);GO:0006284(base-excision repair);GO:0006303(double-strand break repair via nonhomologous end joining);GO:0006310(DNA recombination);…	03030(DNA replication);03410(Base excision repair);03420(Nucleotide excision repair);03430(Mismatch repair)	K10747	EC:6.5.1.1;EC:6.5.1.6	ligase I, DNA, ATP-dependent, isoform CRA_a [Rattus norvegicus]	5.13893	5.61759	8.28132	3.48694	2.36439	2.74137	4.98151	2.88971	1.73575	0.795557	0.0080157	0.289085	up	no
ENSRNOG00000005109	Rprm	ENSRNOT00000006784	GO:0005737(cytoplasm);GO:0007050(cell cycle arrest);GO:0007346(regulation of mitotic cell cycle);GO:0016021(integral component of membrane)	04115(p53 signaling pathway)	K10128	NA	protein reprimo [Rattus norvegicus]	33.4671	16.1348	13.1526	24.7813	46.5112	20.7483	51.7758	30.3346	0.586034	-0.770944	0.0080736	0.290475	down	no
ENSRNOG00000059714	Hsp90aa1	ENSRNOT00000086310	GO:0001764(neuron migration);GO:0001948(glycoprotein binding);GO:0002134(UTP binding);GO:0002135(CTP binding);GO:0003009(skeletal muscle contraction);GO:0003729(mRNA binding);GO:0004713(protein tyrosine kinase activity);GO:0005515(protein binding);GO:0005524(ATP binding);GO:0005525(GTP binding);GO:0005622(intracellular);GO:0005634(nucleus);GO:0005654(nucleoplasm);GO:0005737(cytoplasm);GO:0005765(…	04141(Protein processing in endoplasmic reticulum);04151(PI3K-Akt signaling pathway);04621(NOD-like receptor signaling pathway);04612(Antigen processing and presentation);04915(Estrogen signaling pathway);04914(Progesterone-mediated oocyte maturation);05200(Pathways in cancer);05215(Prostate cancer)	K04079	NA	heat shock protein HSP 90-alpha [Rattus norvegicus]	199.727	193.335	142.876	137.934	199.494	247.705	243.356	213.221	0.745618	-0.423491	0.00814832	0.292462	down	no
ENSRNOG00000047321	Hba-a2	ENSRNOT00000048977	GO:0005344(oxygen transporter activity);GO:0005506(iron ion binding);GO:0005833(hemoglobin complex);GO:0015671(oxygen transport);GO:0019825(oxygen binding);GO:0020037(heme binding)	05144(Malaria);05143(African trypanosomiasis)	K13822	NA	hemoglobin, alpha 2 [Rattus norvegicus]	2.96965	4.95227	6.27695	27.3339	13.6167	9.77044	151.182	10.1082	0.224894	-2.15269	0.00821483	0.294146	down	yes
ENSRNOG00000029644	Clec2l	ENSRNOT00000077486	GO:0016021(integral component of membrane);GO:0030246(carbohydrate binding)	04640(Hematopoietic cell lineage);05169(Epstein-Barr virus infection)	K06468	NA	C-type lectin domain family 2 member L [Rattus norvegicus]	44.3035	75.3018	55.0909	81.8353	77.4289	88.1785	99.7194	91.6133	0.718696	-0.476546	0.00827474	0.29546	down	no
ENSRNOG00000018647	Mrpl20	ENSRNOT00000025213	GO:0000027(ribosomal large subunit assembly);GO:0003735(structural constituent of ribosome);GO:0005739(mitochondrion);GO:0005761(mitochondrial ribosome);GO:0006412(translation);GO:0019843(rRNA binding);GO:0044822(poly(A) RNA binding)	03010(Ribosome)	K02887	NA	39S ribosomal protein L20, mitochondrial [Rattus norvegicus]	66.1894	64.0553	65.0597	61.4949	81.2207	83.6444	82.034	81.4114	0.782184	-0.354419	0.00829226	0.29546	down	no
ENSRNOG00000030291	AC095947.1	ENSRNOT00000040771	GO:0001649(osteoblast differentiation);GO:0005524(ATP binding);GO:0005739(mitochondrion);GO:0005759(mitochondrial matrix);GO:0006986(response to unfolded protein);GO:0016020(membrane);GO:0044822(poly(A) RNA binding);GO:0046872(metal ion binding);GO:0051082(unfolded protein binding);GO:0051085(chaperone mediated protein folding requiring cofactor);GO:0051087(chaperone binding);GO:0070062(extracell…	NA	NA	NA	PREDICTED: 10 kDa heat shock protein, mitochondrial isoform X3 [Canis lupus familiaris]	47.9165	53.4017	52.8003	37.9301	64.6123	76.7117	61.5136	73.0914	0.696008	-0.522824	0.00831061	0.29546	down	no
ENSRNOG00000003983	Pfdn2	ENSRNOT00000005346	GO:0005634(nucleus);GO:0005654(nucleoplasm);GO:0005730(nucleolus);GO:0005737(cytoplasm);GO:0005739(mitochondrion);GO:0006457(protein folding);GO:0016272(prefoldin complex);GO:0044183(protein binding involved in protein folding);GO:0051082(unfolded protein binding);GO:0051495(positive regulation of cytoskeleton organization);GO:0070062(extracellular exosome)	NA	NA	NA	prefoldin subunit 2 [Rattus norvegicus]	40.1805	42.283	53.3246	48.4295	51.9498	64.7137	55.8915	69.2835	0.761738	-0.392633	0.00834608	0.295708	down	no
ENSRNOG00000004616	Npm1	ENSRNOT00000006591;ENSRNOT00000064744	GO:0000055(ribosomal large subunit export from nucleus);GO:0000056(ribosomal small subunit export from nucleus);GO:0001652(granular component);GO:0003676(nucleic acid binding);GO:0003677(DNA binding);GO:0003713(transcription coactivator activity);GO:0003723(RNA binding);GO:0004860(protein kinase inhibitor activity);GO:0005515(protein binding);GO:0005547(phosphatidylinositol-3,4,5-trisphosphate bi…	NA	NA	NA	PREDICTED: nucleophosmin isoform X1 [Rattus norvegicus]	114.832	121.503	107.372	90.9491	136.941	153.3	135.139	138.26	0.77116	-0.374897	0.008357	0.295708	down	no
ENSRNOG00000007727	Lhfpl4	ENSRNOT00000010347	GO:0003674(molecular_function);GO:0005575(cellular_component);GO:0008150(biological_process);GO:0016020(membrane);GO:0016021(integral component of membrane)	NA	NA	NA	mKIAA4027 protein, partial [Mus musculus]	21.567	23.4798	20.3669	28.746	15.4909	14.3069	17.5439	16.9408	1.46478	0.550683	0.00840075	0.296556	up	no
ENSRNOG00000010482	Impa1	ENSRNOT00000014274	GO:0000287(magnesium ion binding);GO:0005737(cytoplasm);GO:0006020(inositol metabolic process);GO:0006021(inositol biosynthetic process);GO:0006661(phosphatidylinositol biosynthetic process);GO:0006796(phosphate-containing compound metabolic process);GO:0007165(signal transduction);GO:0008934(inositol monophosphate 1-phosphatase activity);GO:0010226(response to lithium ion);GO:0030145(manganese i…	00562(Inositol phosphate metabolism);04070(Phosphatidylinositol signaling system)	K01092	EC:3.1.3.25	PREDICTED: inositol monophosphatase 1 isoform X1 [Rattus norvegicus]	21.4575	16.1331	13.7083	14.6971	22.0153	22.8786	23.0645	22.5435	0.729222	-0.45557	0.0084435	0.297344	down	no
ENSRNOG00000013030	Pip4k2b	ENSRNOT00000017989	GO:0005524(ATP binding);GO:0005654(nucleoplasm);GO:0005776(autophagosome);GO:0005789(endoplasmic reticulum membrane);GO:0005886(plasma membrane);GO:0010506(regulation of autophagy);GO:0016308(1-phosphatidylinositol-4-phosphate 5-kinase activity);GO:0016309(1-phosphatidylinositol-5-phosphate 4-kinase activity);GO:0046488(phosphatidylinositol metabolic process);GO:0046854(phosphatidylinositol phosp…	00562(Inositol phosphate metabolism);04070(Phosphatidylinositol signaling system);04810(Regulation of actin cytoskeleton)	K00920	EC:2.7.1.149	phosphatidylinositol 5-phosphate 4-kinase type-2 beta [Rattus norvegicus]	28.4742	26.4729	27.7086	37.6098	21.3974	19.9631	20.391	24.5746	1.39316	0.478356	0.00846269	0.297344	up	no
ENSRNOG00000010325	Ptger3	ENSRNOT00000014126;ENSRNOT00000014034	GO:0001660(fever generation);GO:0001934(positive regulation of protein phosphorylation);GO:0002029(desensitization of G-protein coupled receptor protein signaling pathway);GO:0004957(prostaglandin E receptor activity);GO:0005886(plasma membrane);GO:0007186(G-protein coupled receptor signaling pathway);GO:0007188(adenylate cyclase-modulating G-protein coupled receptor signaling pathway);GO:0007200…	04020(Calcium signaling pathway);04024(cAMP signaling pathway);04080(Neuroactive ligand-receptor interaction);04923(Regulation of lipolysis in adipocyte);05200(Pathways in cancer);05200(Pathways in cancer)	K04260	NA	PREDICTED: prostaglandin E2 receptor EP3 subtype isoform X1 [Rattus norvegicus]	2.32172	1.2363	0.644674	0.404201	1.9799	4.33305	2.23601	3.08437	0.396008	-1.3364	0.00848336	0.297373	down	yes
ENSRNOG00000016701	Gng8	ENSRNOT00000022441;ENSRNOT00000090417	GO:0004871(signal transducer activity);GO:0005834(heterotrimeric G-protein complex);GO:0005886(plasma membrane);GO:0007165(signal transduction);GO:0007186(G-protein coupled receptor signaling pathway);GO:0016020(membrane);GO:0035176(social behavior);GO:0043584(nose development);GO:0071444(cellular response to pheromone);GO:0071444(cellular response to pheromone)	04014(Ras signaling pathway);04151(PI3K-Akt signaling pathway);04062(Chemokine signaling pathway);04724(Glutamatergic synapse);04727(GABAergic synapse);04725(Cholinergic synapse);04728(Dopaminergic synapse);04726(Serotonergic synapse);04723(Retrograde endocannabinoid signaling);04713(Circadian entrainment);05200(Pathways in cancer);05032(Morphine addiction);05034(Alcoholism);05034(Alcoholism)	K04544	NA	Dapper-like protein 3 [Heterocephalus glaber]	3.20749	3.08645	3.7814	2.93911	5.6011	6.25124	3.71127	9.15857	0.526428	-0.925693	0.00855967	0.299349	down	no
ENSRNOG00000013480	Ing2	ENSRNOT00000018689	GO:0003674(molecular_function);GO:0003677(DNA binding);GO:0003682(chromatin binding);GO:0005575(cellular_component);GO:0005634(nucleus);GO:0005654(nucleoplasm);GO:0005737(cytoplasm);GO:0005794(Golgi apparatus);GO:0005886(plasma membrane);GO:0006355(regulation of transcription, DNA-templated);GO:0007141(male meiosis I);GO:0007283(spermatogenesis);GO:0007286(spermatid development);GO:0008150(biolog…	NA	NA	NA	inhibitor of growth protein 2 [Rattus norvegicus]	5.33842	5.33107	4.38178	5.01444	6.05028	7.5265	8.40347	6.87694	0.695345	-0.524199	0.00859964	0.299887	down	no
ENSRNOG00000010248	Serpini1	ENSRNOT00000013904	GO:0004867(serine-type endopeptidase inhibitor activity);GO:0005615(extracellular space);GO:0010951(negative regulation of endopeptidase activity);GO:0030155(regulation of cell adhesion);GO:0070062(extracellular exosome)	05146(Amoebiasis)	K13963	NA	neuroserpin precursor [Rattus norvegicus]	27.1303	20.1069	19.9102	23.8747	33.0331	30.6147	26.0348	31.4245	0.751584	-0.411995	0.00861502	0.299887	down	no
ENSRNOG00000016779	Fam120a	ENSRNOT00000060568	GO:0005634(nucleus);GO:0005737(cytoplasm);GO:0016020(membrane);GO:0044822(poly(A) RNA binding)	NA	NA	NA	constitutive coactivator of PPAR-gamma-like protein 1 [Rattus norvegicus]	29.3572	29.3069	26.7984	31.4567	21.7696	19.6562	23.1866	23.2352	1.33093	0.412437	0.00866111	0.300793	up	no
ENSRNOG00000028585	Tceal8	ENSRNOT00000017138	GO:0005634(nucleus);GO:0006351(transcription, DNA-templated);GO:0006357(regulation of transcription from RNA polymerase II promoter);GO:0050699(WW domain binding)	NA	NA	NA	transcription elongation factor A protein-like 8 [Rattus norvegicus]	61.5653	56.1606	45.6338	41.3209	71.9666	82.6961	65.5592	59.0831	0.732821	-0.448468	0.00872798	0.301163	down	no
ENSRNOG00000024535	Zzef1	ENSRNOT00000036278	GO:0005509(calcium ion binding);GO:0008270(zinc ion binding)	04120(Ubiquitin mediated proteolysis)	K10613	NA	PREDICTED: zinc finger ZZ-type and EF-hand domain-containing protein 1 isoform X1 [Rattus norvegicus]	3.66549	3.57212	3.62243	4.69223	2.49521	2.28595	3.29495	2.89012	1.4182	0.504059	0.0087298	0.301163	up	no
ENSRNOG00000007527	Tm2d1	ENSRNOT00000009897	GO:0001540(beta-amyloid binding);GO:0004930(G-protein coupled receptor activity);GO:0005634(nucleus);GO:0005654(nucleoplasm);GO:0005887(integral component of plasma membrane);GO:0007186(G-protein coupled receptor signaling pathway);GO:0097190(apoptotic signaling pathway)	NA	NA	NA	TM2 domain-containing protein 1 precursor [Rattus norvegicus]	20.8132	16.6593	13.0384	13.0153	25.0408	25.1864	17.6314	25.1931	0.682699	-0.550679	0.00875302	0.301163	down	no
ENSRNOG00000007775	Cmpk1	ENSRNOT00000081051;ENSRNOT00000010318	GO:0004127(cytidylate kinase activity);GO:0004550(nucleoside diphosphate kinase activity);GO:0005524(ATP binding);GO:0005634(nucleus);GO:0005737(cytoplasm);GO:0006165(nucleoside diphosphate phosphorylation);GO:0006207('de novo' pyrimidine nucleobase biosynthetic process);GO:0006221(pyrimidine nucleotide biosynthetic process);GO:0006225(UDP biosynthetic process);GO:0006227(dUDP biosynthetic proces…	00240(Pyrimidine metabolism);00240(Pyrimidine metabolism)	K13800	EC:2.7.4.-;EC:2.7.4.14	UMP-CMP kinase [Rattus norvegicus]	39.6582	32.7665	28.6074	26.7266	40.1049	52.4784	48.7558	33.7157	0.729821	-0.454385	0.00876087	0.301163	down	no
ENSRNOG00000018836	RGD1559896	ENSRNOT00000025512	GO:0005737(cytoplasm)	NA	NA	NA	uncharacterized protein C1orf198 homolog [Rattus norvegicus]	55.8194	48.6931	60.8496	60.1329	39.6321	36.6056	52.9717	39.6875	1.3351	0.416952	0.00878147	0.301163	up	no
ENSRNOG00000001006	Nptx2	ENSRNOT00000001331;ENSRNOT00000092271	GO:0005576(extracellular region);GO:0008306(associative learning);GO:0030246(carbohydrate binding);GO:0046872(metal ion binding);GO:0046872(metal ion binding)	04145(Phagosome);04145(Phagosome)	K06560	NA	Neuronal pentraxin-2, partial [Cricetulus griseus]	36.0158	17.6945	12.2241	23.8137	31.5349	36.1669	42.5273	30.1065	0.639525	-0.644928	0.00879219	0.301163	down	no
ENSRNOG00000039567	Trmt10c	ENSRNOT00000002198	GO:0000964(mitochondrial RNA 5'-end processing);GO:0005654(nucleoplasm);GO:0005739(mitochondrion);GO:0008033(tRNA processing);GO:0008168(methyltransferase activity);GO:0009019(tRNA (guanine-N1-)-methyltransferase activity);GO:0016429(tRNA (adenine-N1-)-methyltransferase activity);GO:0032259(methylation);GO:0042645(mitochondrial nucleoid);GO:0044822(poly(A) RNA binding)	NA	NA	NA	mitochondrial ribonuclease P protein 1 precursor [Rattus norvegicus]	5.17595	5.46092	3.93227	4.69436	6.78255	6.75415	7.9559	6.59425	0.685855	-0.544025	0.00885246	0.301861	down	no
ENSRNOG00000015596	Efhd1	ENSRNOT00000021168	GO:0005509(calcium ion binding);GO:0005739(mitochondrion);GO:0005743(mitochondrial inner membrane);GO:0031175(neuron projection development);GO:0070062(extracellular exosome)	NA	NA	NA	EF-hand domain-containing protein D1 [Rattus norvegicus]	10.364	10.1002	10.1956	9.15418	14.8776	14.8589	13.764	11.6922	0.721363	-0.471202	0.00885281	0.301861	down	no
ENSRNOG00000005116	LOC108350502	ENSRNOT00000006859	GO:0003735(structural constituent of ribosome);GO:0006412(translation);GO:0022627(cytosolic small ribosomal subunit)	03010(Ribosome)	K02981	NA	mCG122489, isoform CRA_a, partial [Mus musculus]	222.666	231.167	341.34	268.938	186.792	220.689	198.655	127.17	1.45112	0.537163	0.00893764	0.304062	up	no
ENSRNOG00000011697	Zfp827	ENSRNOT00000015929	GO:0003676(nucleic acid binding);GO:0046872(metal ion binding)	NA	NA	NA	PREDICTED: zinc finger protein 827 isoform X1 [Rattus norvegicus]	7.78396	9.63794	9.94688	10.2878	5.88975	6.34467	6.74691	7.44333	1.42506	0.511019	0.00905662	0.307122	up	no
ENSRNOG00000015430	Nlgn2	ENSRNOT00000056872;ENSRNOT00000092662;ENSRNOT00000092459	GO:0001966(thigmotaxis);GO:0002087(regulation of respiratory gaseous exchange by neurological system process);GO:0004872(receptor activity);GO:0005515(protein binding);GO:0005615(extracellular space);GO:0005737(cytoplasm);GO:0005886(plasma membrane);GO:0005887(integral component of plasma membrane);GO:0007155(cell adhesion);GO:0007158(neuron cell-cell adhesion);GO:0007416(synapse assembly);GO:000…	04514(Cell adhesion molecules (CAMs));04514(Cell adhesion molecules (CAMs))	K07378	NA	PREDICTED: neuroligin-2 [Equus asinus]	62.7101	66.4681	68.8349	73.1912	49.5407	44.8222	52.8253	57.7145	1.32358	0.404441	0.00906853	0.307122	up	no
ENSRNOG00000052775	RGD1305938	ENSRNOT00000078158	GO:0003674(molecular_function);GO:0005575(cellular_component);GO:0008150(biological_process)	04630(Jak-STAT signaling pathway);04151(PI3K-Akt signaling pathway);04080(Neuroactive ligand-receptor interaction);04060(Cytokine-cytokine receptor interaction)	K05080	NA	UPF0600 protein C5orf51 homolog [Rattus norvegicus]	10.0298	9.99256	8.8934	6.34795	10.9849	16.3592	10.1555	12.6281	0.703477	-0.507424	0.00910175	0.307543	down	no
ENSRNOG00000036917	Amn1	ENSRNOT00000055441	NA	NA	NA	NA	protein AMN1 homolog [Rattus norvegicus]	16.7277	13.9554	14.4554	9.7103	18.4904	20.4564	19.503	19.8487	0.700508	-0.513527	0.00915727	0.307543	down	no
ENSRNOG00000026271	Tmem245	ENSRNOT00000032299;ENSRNOT00000064043	GO:0016021(integral component of membrane);GO:0016021(integral component of membrane)	00970(Aminoacyl-tRNA biosynthesis);00970(Aminoacyl-tRNA biosynthesis)	K01887	EC:6.1.1.19	PREDICTED: transmembrane protein 245 isoform X3 [Rattus norvegicus]	2.87608	2.11016	1.52139	2.05086	1.02884	0.902036	1.45002	0.923456	1.98833	0.991558	0.00915909	0.307543	up	no
ENSRNOG00000009967	Otof	ENSRNOT00000091159;ENSRNOT00000044278	GO:0005509(calcium ion binding);GO:0005515(protein binding);GO:0005737(cytoplasm);GO:0005783(endoplasmic reticulum);GO:0005789(endoplasmic reticulum membrane);GO:0005829(cytosol);GO:0005886(plasma membrane);GO:0007605(sensory perception of sound);GO:0016021(integral component of membrane);GO:0016079(synaptic vesicle exocytosis);GO:0016082(synaptic vesicle priming);GO:0016323(basolateral plasma me…	05016(Huntington's disease);05016(Huntington's disease)	K10408	NA	PREDICTED: otoferlin isoform X5 [Rattus norvegicus]	3.64656	7.73563	3.71118	4.26844	3.24437	2.00616	4.02874	2.50954	1.64239	0.715796	0.00919626	0.307543	up	no
ENSRNOG00000008870	Atf7ip	ENSRNOT00000011803	GO:0000122(negative regulation of transcription from RNA polymerase II promoter);GO:0003714(transcription corepressor activity);GO:0005634(nucleus);GO:0005654(nucleoplasm);GO:0005667(transcription factor complex);GO:0005737(cytoplasm);GO:0006306(DNA methylation);GO:0016887(ATPase activity);GO:0045892(negative regulation of transcription, DNA-templated);GO:0045893(positive regulation of transcript…	NA	NA	NA	PREDICTED: activating transcription factor 7-interacting protein 1 isoform X1 [Rattus norvegicus]	18.4439	21.0089	22.0518	19.1018	15.4111	14.7479	13.9229	15.9516	1.34269	0.425125	0.00920491	0.307543	up	no
ENSRNOG00000007029	Dnaja1	ENSRNOT00000010061	GO:0000151(ubiquitin ligase complex);GO:0001664(G-protein coupled receptor binding);GO:0005524(ATP binding);GO:0005634(nucleus);GO:0005737(cytoplasm);GO:0005739(mitochondrion);GO:0005783(endoplasmic reticulum);GO:0005829(cytosol);GO:0006457(protein folding);GO:0007283(spermatogenesis);GO:0009408(response to heat);GO:0016020(membrane);GO:0030317(sperm motility);GO:0030521(androgen receptor signali…	04141(Protein processing in endoplasmic reticulum)	K09502	NA	dnaJ homolog subfamily A member 1 [Mus musculus]	114.06	122.504	101.124	108.601	122.825	151.782	167.368	133.425	0.775616	-0.366585	0.00923877	0.307543	down	no
ENSRNOG00000002636	Abat	ENSRNOT00000003633	GO:0001666(response to hypoxia);GO:0003867(4-aminobutyrate transaminase activity);GO:0005739(mitochondrion);GO:0005759(mitochondrial matrix);GO:0007568(aging);GO:0007620(copulation);GO:0007626(locomotory behavior);GO:0009449(gamma-aminobutyric acid biosynthetic process);GO:0009450(gamma-aminobutyric acid catabolic process);GO:0010039(response to iron ion);GO:0014053(negative regulation of gamma-a…	00640(Propanoate metabolism);00650(Butanoate metabolism);00250(Alanine, aspartate and glutamate metabolism);00280(Valine, leucine and isoleucine degradation);00410(beta-Alanine metabolism);04727(GABAergic synapse)	K13524	EC:2.6.1.19;EC:2.6.1.22	PREDICTED: 4-aminobutyrate aminotransferase, mitochondrial isoform X1 [Rattus norvegicus]	57.4259	80.5267	60.8279	49.9662	44.6277	43.1042	45.6449	46.5947	1.38214	0.466908	0.00924871	0.307543	up	no
ENSRNOG00000055302	AABR07051326.1	ENSRNOT00000088366	GO:0001501(skeletal system development);GO:0005671(Ada2/Gcn5/Ada3 transcription activator complex);GO:0035064(methylated histone binding);GO:0035948(positive regulation of gluconeogenesis by positive regulation of transcription from RNA polymerase II promoter);GO:0042800(histone methyltransferase activity (H3-K4 specific));GO:0043966(histone H3 acetylation);GO:0043981(histone H4-K5 acetylation);G…	NA	NA	NA	PREDICTED: WD repeat-containing protein 5 [Otolemur garnettii]	0.32995	0.312144	0.513074	2.15856	0.291366	0.123867	0.3011	0.276692	3.33701	1.73855	0.00926419	0.307543	up	yes
ENSRNOG00000012175	Nfatc2	ENSRNOT00000065615	GO:0000122(negative regulation of transcription from RNA polymerase II promoter);GO:0000978(RNA polymerase II core promoter proximal region sequence-specific DNA binding);GO:0001077(transcriptional activator activity, RNA polymerase II core promoter proximal region sequence-specific binding);GO:0001078(transcriptional repressor activity, RNA polymerase II core promoter proximal region sequence-sp…	04310(Wnt signaling pathway);04370(VEGF signaling pathway);04022(cGMP - PKG signaling pathway);04650(Natural killer cell mediated cytotoxicity);04660(T cell receptor signaling pathway);04662(B cell receptor signaling pathway);04921(Oxytocin signaling pathway);04360(Axon guidance);04380(Osteoclast differentiation);05166(HTLV-I infection);05161(Hepatitis B)	K17332	NA	nuclear factor of activated T-cells, cytoplasmic 2 [Rattus norvegicus]	4.35034	6.14866	5.93674	3.68263	2.98052	2.99586	3.88086	2.99065	1.56589	0.646981	0.00927207	0.307543	up	no
ENSRNOG00000009862	Olfm1	ENSRNOT00000013443;ENSRNOT00000065953	GO:0001540(beta-amyloid binding);GO:0005515(protein binding);GO:0005576(extracellular region);GO:0005615(extracellular space);GO:0005783(endoplasmic reticulum);GO:0007275(multicellular organism development);GO:0007399(nervous system development);GO:0023041(neuronal signal transduction);GO:0030054(cell junction);GO:0030424(axon);GO:0030516(regulation of axon extension);GO:0032281(AMPA glutamate re…	NA	NA	NA	PREDICTED: noelin [Rhinopithecus bieti]	274.496	164.961	107.923	201.682	247.986	296.439	271.014	286.059	0.680038	-0.556312	0.00928595	0.307543	down	no
ENSRNOG00000056940	Cited2	ENSRNOT00000086790	GO:0000790(nuclear chromatin);GO:0001102(RNA polymerase II activating transcription factor binding);GO:0001105(RNA polymerase II transcription coactivator activity);GO:0001570(vasculogenesis);GO:0001829(trophectodermal cell differentiation);GO:0001843(neural tube closure);GO:0001889(liver development);GO:0001892(embryonic placenta development);GO:0001947(heart looping);GO:0002089(lens morphogenes…	NA	NA	NA	PREDICTED: cbp/p300-interacting transactivator 2 [Callithrix jacchus]	39.3593	34.8773	26.8011	26.6963	39.8528	49.921	41.1057	41.0674	0.742869	-0.428821	0.00939259	0.310114	down	no
ENSRNOG00000005783	Dlg5	ENSRNOT00000007828	GO:0005913(cell-cell adherens junction);GO:0006461(protein complex assembly);GO:0008013(beta-catenin binding);GO:0008092(cytoskeletal protein binding);GO:0030859(polarized epithelial cell differentiation);GO:0030901(midbrain development);GO:0045176(apical protein localization);GO:0045186(zonula adherens assembly);GO:0045197(establishment or maintenance of epithelial cell apical/basal polarity);GO…	04391(Hippo signaling pathway -fly)	K12076	NA	PREDICTED: disks large homolog 5 isoform X1 [Rattus norvegicus]	7.22361	7.63499	8.01176	8.13043	5.79092	4.51251	6.32869	5.93831	1.37351	0.457871	0.00943104	0.310114	up	no
ENSRNOG00000049639	LOC100909784	ENSRNOT00000087359;ENSRNOT00000072470	GO:0005523(tropomyosin binding);GO:0051694(pointed-end actin filament capping);GO:0051694(pointed-end actin filament capping)	NA	NA	NA	PREDICTED: leiomodin-2 [Rattus norvegicus]	0.119961	0	0	0	0.14785	0.504318	0.225791	0.151668	0.116509	-3.10149	0.00943681	0.310114	down	yes
ENSRNOG00000014268	Abca2	ENSRNOT00000020339	GO:0005215(transporter activity);GO:0005524(ATP binding);GO:0005764(lysosome);GO:0005765(lysosomal membrane);GO:0005768(endosome);GO:0005815(microtubule organizing center);GO:0006357(regulation of transcription from RNA polymerase II promoter);GO:0006810(transport);GO:0010008(endosome membrane);GO:0016020(membrane);GO:0016021(integral component of membrane);GO:0016023(cytoplasmic, membrane-bounde…	02010(ABC transporters);04142(Lysosome)	K05642	NA	ATP-binding cassette, sub-family A (ABC1), member 2 [Rattus norvegicus]	43.5897	40.914	47.8308	42.8994	33.5399	28.0802	37.318	34.1298	1.31688	0.397119	0.00945593	0.310114	up	no
ENSRNOG00000058908	Hmgb1	ENSRNOT00000081634	GO:0000400(four-way junction DNA binding);GO:0000405(bubble DNA binding);GO:0005125(cytokine activity);GO:0005634(nucleus);GO:0006954(inflammatory response);GO:0008301(DNA binding, bending);GO:0032392(DNA geometric change);GO:0097100(supercoiled DNA binding)	03410(Base excision repair)	K10802	NA	mCG144566, partial [Mus musculus]	15.0551	12.4567	11.4657	12.8205	16.2288	16.8628	19.5054	16.7742	0.746678	-0.421441	0.00946691	0.310114	down	no
ENSRNOG00000016099	Id4	ENSRNOT00000021550	GO:0000082(G1/S transition of mitotic cell cycle);GO:0000122(negative regulation of transcription from RNA polymerase II promoter);GO:0001085(RNA polymerase II transcription factor binding);GO:0005634(nucleus);GO:0005737(cytoplasm);GO:0007405(neuroblast proliferation);GO:0007623(circadian rhythm);GO:0008284(positive regulation of cell proliferation);GO:0021766(hippocampus development);GO:0021895(…	04350(TGF-beta signaling pathway);04550(Signaling pathways regulating pluripotency of stem cells)	K17695	NA	DNA-binding protein inhibitor ID-4 [Rattus norvegicus]	15.0123	12.5589	19.065	9.35357	14.9215	28.0881	21.9416	19.6658	0.661685	-0.595783	0.00956525	0.312542	down	no
ENSRNOG00000017447	Eif2s2	ENSRNOT00000023786	GO:0001701(in utero embryonic development);GO:0002176(male germ cell proliferation);GO:0003743(translation initiation factor activity);GO:0005515(protein binding);GO:0005575(cellular_component);GO:0005634(nucleus);GO:0005737(cytoplasm);GO:0006413(translational initiation);GO:0008150(biological_process);GO:0008584(male gonad development);GO:0044822(poly(A) RNA binding)	03013(RNA transport)	K03238	NA	eukaryotic translation initiation factor 2 subunit 2 [Rattus norvegicus]	56.7443	45.5104	52.6325	44.4111	62.0755	65.6417	62.5314	66.3653	0.776647	-0.364669	0.0095827	0.312542	down	no
ENSRNOG00000020389	Capn12	ENSRNOT00000027645	GO:0004198(calcium-dependent cysteine-type endopeptidase activity);GO:0005509(calcium ion binding);GO:0005737(cytoplasm);GO:0006508(proteolysis)	04141(Protein processing in endoplasmic reticulum)	K01367	EC:3.4.22.52	calpain-12 [Rattus norvegicus]	1.86409	2.94996	3.43582	3.38824	3.89975	4.54464	4.38051	6.10515	0.614796	-0.70182	0.00961869	0.313035	down	no
ENSRNOG00000015553	Gatad2b	ENSRNOT00000086285;ENSRNOT00000021502	GO:0000122(negative regulation of transcription from RNA polymerase II promoter);GO:0000790(nuclear chromatin);GO:0000977(RNA polymerase II regulatory region sequence-specific DNA binding);GO:0000978(RNA polymerase II core promoter proximal region sequence-specific DNA binding);GO:0000980(RNA polymerase II distal enhancer sequence-specific DNA binding);GO:0003700(transcription factor activity, se…	NA	NA	NA	transcriptional repressor p66-beta [Rattus norvegicus]	9.24859	9.35683	9.77268	10.0894	7.23259	6.58873	7.13193	6.62106	1.39505	0.480315	0.00972351	0.314745	up	no
ENSRNOG00000006697	Pip4p2	ENSRNOT00000009375	GO:0005765(lysosomal membrane);GO:0016021(integral component of membrane);GO:0031902(late endosome membrane);GO:0034597(phosphatidylinositol-4,5-bisphosphate 4-phosphatase activity);GO:0046856(phosphatidylinositol dephosphorylation)	04070(Phosphatidylinositol signaling system)	K13084	EC:3.1.3.78	type 2 phosphatidylinositol 4,5-bisphosphate 4-phosphatase [Rattus norvegicus]	17.7039	15.565	15.4034	10.8348	19.0116	23.1496	19.3111	20.0886	0.729604	-0.454814	0.00972758	0.314745	down	no
ENSRNOG00000029608	Nkain2	ENSRNOT00000075427;ENSRNOT00000047224	GO:0002028(regulation of sodium ion transport);GO:0005886(plasma membrane);GO:0016021(integral component of membrane);GO:0016021(integral component of membrane)	NA	NA	NA	PREDICTED: sodium/potassium-transporting ATPase subunit beta-1-interacting protein 2 [Rattus norvegicus]	28.6235	33.8234	31.1571	38.3876	26.3878	20.4011	12.806	22.4758	1.60827	0.685507	0.00973417	0.314745	up	no
ENSRNOG00000011375	Tsc2	ENSRNOT00000052138;ENSRNOT00000016221	GO:0001666(response to hypoxia);GO:0001843(neural tube closure);GO:0005096(GTPase activator activity);GO:0005515(protein binding);GO:0005634(nucleus);GO:0005737(cytoplasm);GO:0005764(lysosome);GO:0005794(Golgi apparatus);GO:0005829(cytosol);GO:0005856(cytoskeleton);GO:0005901(caveola);GO:0006469(negative regulation of protein kinase activity);GO:0006606(protein import into nucleus);GO:0007165(sig…	04072(Phospholipase D signaling pathway);04151(PI3K-Akt signaling pathway);04152(AMPK signaling pathway);04150(mTOR signaling pathway);04115(p53 signaling pathway);04910(Insulin signaling pathway);04919(Thyroid hormone signaling pathway);04211(Longevity regulating pathway - mammal);05231(Choline metabolism in cancer);05231(Choline metabolism in cancer)	K07207	NA	PREDICTED: tuberin isoform X1 [Rattus norvegicus]	27.091	32.5295	31.9914	30.3161	21.3325	21.0637	26.4202	23.7986	1.3165	0.396712	0.0097793	0.315524	up	no
ENSRNOG00000037508	Hscb	ENSRNOT00000056798	GO:0005634(nucleus);GO:0005737(cytoplasm);GO:0005739(mitochondrion);GO:0006457(protein folding);GO:0016226(iron-sulfur cluster assembly);GO:0051087(chaperone binding);GO:0051259(protein oligomerization)	NA	NA	NA	iron-sulfur cluster co-chaperone protein HscB, mitochondrial precursor [Rattus norvegicus]	11.3534	10.7562	10.6171	9.40606	15.1404	18.4942	16.3218	13.4032	0.664979	-0.58862	0.00980525	0.315683	down	no
ENSRNOG00000014316	Rapgef1	ENSRNOT00000060977	GO:0001568(blood vessel development);GO:0005085(guanyl-nucleotide exchange factor activity);GO:0005769(early endosome);GO:0010976(positive regulation of neuron projection development);GO:0016337(single organismal cell-cell adhesion);GO:0017034(Rap guanyl-nucleotide exchange factor activity);GO:0032486(Rap protein signal transduction);GO:0038180(nerve growth factor signaling pathway);GO:0043547(po…	04015(Rap1 signaling pathway);04510(Focal adhesion);04910(Insulin signaling pathway);04722(Neurotrophin signaling pathway);05211(Renal cell carcinoma)	K06277	NA	PREDICTED: rap guanine nucleotide exchange factor 1 isoform X3 [Rattus norvegicus]	18.5404	19.4857	20.3493	22.0853	15.2786	11.8451	18.1252	14.9543	1.33649	0.418446	0.00985405	0.316138	up	no
ENSRNOG00000016267	Chst15	ENSRNOT00000022157;ENSRNOT00000066711	GO:0000139(Golgi membrane);GO:0016021(integral component of membrane);GO:0019319(hexose biosynthetic process);GO:0050656(3'-phosphoadenosine 5'-phosphosulfate binding);GO:0050659(N-acetylgalactosamine 4-sulfate 6-O-sulfotransferase activity);GO:0050659(N-acetylgalactosamine 4-sulfate 6-O-sulfotransferase activity)	00532(Glycosaminoglycan biosynthesis - chondroitin sulfate / dermatan sulfate);00532(Glycosaminoglycan biosynthesis - chondroitin sulfate / dermatan sulfate)	K08106	EC:2.8.2.33	mKIAA0598 protein, partial [Mus musculus]	3.56583	4.66927	4.11825	4.24325	3.03173	1.88258	2.19759	2.92217	1.65403	0.725981	0.00989499	0.316138	up	no
ENSRNOG00000025910	Hccs	ENSRNOT00000037862	GO:0003674(molecular_function);GO:0004408(holocytochrome-c synthase activity);GO:0005575(cellular_component);GO:0005739(mitochondrion);GO:0008150(biological_process)	00860(Porphyrin and chlorophyll metabolism)	K01764	EC:4.4.1.17	holocytochrome c synthase [Rattus norvegicus]	9.66872	8.2137	6.38221	5.90425	10.4208	11.0809	13.8327	8.74606	0.684404	-0.547079	0.00991899	0.316138	down	no
ENSRNOG00000003901	Cfap36	ENSRNOT00000005306	GO:0005634(nucleus);GO:0005737(cytoplasm);GO:0042995(cell projection)	NA	NA	NA	cilia- and flagella-associated protein 36 [Rattus norvegicus]	74.924	87.5181	66.4659	65.0597	88.7653	106.993	100.015	87.9831	0.766026	-0.384534	0.00992975	0.316138	down	no
ENSRNOG00000039551	Rdh14	ENSRNOT00000006020;ENSRNOT00000093003;ENSRNOT00000092948	GO:0001649(osteoblast differentiation);GO:0005634(nucleus);GO:0005739(mitochondrion);GO:0005765(lysosomal membrane);GO:0005783(endoplasmic reticulum);GO:0008106(alcohol dehydrogenase (NADP+) activity);GO:0016020(membrane);GO:0042572(retinol metabolic process);GO:0055114(oxidation-reduction process);GO:0055114(oxidation-reduction process)	00230(Purine metabolism);00240(Pyrimidine metabolism);00760(Nicotinate and nicotinamide metabolism);00760(Nicotinate and nicotinamide metabolism)	K01081	EC:3.1.3.5		6.16641	5.92685	5.92567	6.0155	7.32515	8.95473	9.31362	7.74629	0.720893	-0.472142	0.00995972	0.316138	down	no
ENSRNOG00000002207	Guf1	ENSRNOT00000003017	GO:0003924(GTPase activity);GO:0005525(GTP binding);GO:0005739(mitochondrion);GO:0005759(mitochondrial matrix);GO:0006412(translation);GO:0043022(ribosome binding);GO:0045727(positive regulation of translation)	03008(Ribosome biogenesis in eukaryotes)	K14536	EC:3.6.5.-	translation factor GUF1, mitochondrial [Rattus norvegicus]	2.92673	2.63313	2.67719	2.48435	3.50915	3.91441	3.75415	3.49696	0.730605	-0.452836	0.00997319	0.316138	down	no
ENSRNOG00000048706	Nox1	ENSRNOT00000075325	GO:0000302(response to reactive oxygen species);GO:0001525(angiogenesis);GO:0003081(regulation of systemic arterial blood pressure by renin-angiotensin);GO:0005515(protein binding);GO:0005737(cytoplasm);GO:0005768(endosome);GO:0005769(early endosome);GO:0006801(superoxide metabolic process);GO:0007165(signal transduction);GO:0008284(positive regulation of cell proliferation);GO:0010575(positive r…	04066(HIF-1 signaling pathway);04145(Phagosome);04670(Leukocyte transendothelial migration);04380(Osteoclast differentiation);04933(AGE-RAGE signaling pathway in diabetic complications)	K08008	NA	NADPH oxidase 1, isoform CRA_a [Rattus norvegicus]	2.65786	1.7759	2.51694	1.18418	3.34247	4.58235	2.77774	3.91669	0.556449	-0.845678	0.00998114	0.316138	down	no
ENSRNOG00000006388	Pygl	ENSRNOT00000009183	GO:0002060(purine nucleobase binding);GO:0005524(ATP binding);GO:0005737(cytoplasm);GO:0005886(plasma membrane);GO:0005977(glycogen metabolic process);GO:0005980(glycogen catabolic process);GO:0006015(5-phosphoribose 1-diphosphate biosynthetic process);GO:0008144(drug binding);GO:0008184(glycogen phosphorylase activity);GO:0016208(AMP binding);GO:0019842(vitamin binding);GO:0030170(pyridoxal phos…	00500(Starch and sucrose metabolism);04910(Insulin signaling pathway);04922(Glucagon signaling pathway);04931(Insulin resistance)	K00688	EC:2.4.1.1	glycogen phosphorylase, liver form [Rattus norvegicus]	2.206	2.19702	0.961869	0.941582	2.53446	4.56632	2.14708	3.37616	0.49956	-1.00127	0.00999616	0.316138	down	yes
ENSRNOG00000018510	Cdk7	ENSRNOT00000025026	GO:0000166(nucleotide binding);GO:0004672(protein kinase activity);GO:0004674(protein serine/threonine kinase activity);GO:0004693(cyclin-dependent protein serine/threonine kinase activity);GO:0005515(protein binding);GO:0005524(ATP binding);GO:0005634(nucleus);GO:0005675(holo TFIIH complex);GO:0005737(cytoplasm);GO:0005739(mitochondrion);GO:0005829(cytosol);GO:0005856(cytoskeleton);GO:0006281(DN…	03022(Basal transcription factors);03420(Nucleotide excision repair);04110(Cell cycle)	K02202	EC:2.7.11.22;EC:2.7.11.23	PREDICTED: LOW QUALITY PROTEIN: cyclin-dependent kinase 7 isoform X1 [Rattus norvegicus]	4.20279	4.3754	4.27332	3.31456	4.97798	7.79726	6.94807	7.24943	0.599349	-0.738533	0.010009	0.316138	down	no
ENSRNOG00000051180	Chchd2	ENSRNOT00000071817	GO:0005634(nucleus);GO:0005739(mitochondrion);GO:0008134(transcription factor binding);GO:0043565(sequence-specific DNA binding);GO:0045944(positive regulation of transcription from RNA polymerase II promoter);GO:1900037(regulation of cellular response to hypoxia)	00270(Cysteine and methionine metabolism);05206(MicroRNAs in cancer)	K00558	EC:2.1.1.37	PREDICTED: coiled-coil-helix-coiled-coil-helix domain-containing protein 2 [Rattus norvegicus]	34.1745	23.7483	32.5581	31.0408	37.2291	41.4334	39.1903	50.4155	0.722189	-0.469551	0.0100914	0.318069	down	no
ENSRNOG00000010771	Pkd1	ENSRNOT00000015092	GO:0001502(cartilage condensation);GO:0001568(blood vessel development);GO:0001701(in utero embryonic development);GO:0001822(kidney development);GO:0001889(liver development);GO:0001892(embryonic placenta development);GO:0002133(polycystin complex);GO:0005261(cation channel activity);GO:0005262(calcium channel activity);GO:0005634(nucleus);GO:0005737(cytoplasm);GO:0005794(Golgi apparatus);GO:000…	04742(Taste transduction)	K04989	NA	polycystin-1 precursor [Rattus norvegicus]	7.91711	7.6213	9.39494	10.425	6.99636	5.4884	7.24137	6.40294	1.35322	0.436396	0.0101213	0.318342	up	no
ENSRNOG00000020315	Taf13	ENSRNOT00000027530	GO:0003677(DNA binding);GO:0003712(transcription cofactor activity);GO:0005669(transcription factor TFIID complex);GO:0005730(nucleolus);GO:0006357(regulation of transcription from RNA polymerase II promoter);GO:0006366(transcription from RNA polymerase II promoter);GO:0008022(protein C-terminus binding);GO:0046982(protein heterodimerization activity)	03022(Basal transcription factors);05168(Herpes simplex infection)	K03127	NA	transcription initiation factor TFIID subunit 13 [Homo sapiens]	22.1519	17.2325	18.0778	19.3653	23.1893	29.4647	22.9341	29.79	0.729065	-0.455881	0.010238	0.3207	down	no
ENSRNOG00000023077	Cpne9	ENSRNOT00000067396;ENSRNOT00000091934	GO:0005615(extracellular space);GO:0030154(cell differentiation);GO:0070062(extracellular exosome);GO:0070062(extracellular exosome)	04310(Wnt signaling pathway);04070(Phosphatidylinositol signaling system);04150(mTOR signaling pathway);04933(AGE-RAGE signaling pathway in diabetic complications);04933(AGE-RAGE signaling pathway in diabetic complications)	K02677	EC:2.7.11.13	copine-9 [Rattus norvegicus]	20.8679	9.46096	1.69499	2.02881	14.9283	36.0187	17.817	24.4698	0.36524	-1.45308	0.0102694	0.3207	down	yes
ENSRNOG00000016167	Spata2L	ENSRNOT00000021968	GO:0003674(molecular_function);GO:0005575(cellular_component);GO:0008150(biological_process)	NA	NA	NA	spermatogenesis-associated protein 2-like protein [Rattus norvegicus]	31.5753	27.2723	40.3895	45.367	24.4608	24.7336	30.1008	25.2038	1.38378	0.468618	0.0102775	0.3207	up	no
ENSRNOG00000014082	Sp7	ENSRNOT00000018828;ENSRNOT00000081758	GO:0001649(osteoblast differentiation);GO:0003676(nucleic acid binding);GO:0003677(DNA binding);GO:0005634(nucleus);GO:0005737(cytoplasm);GO:0006357(regulation of transcription from RNA polymerase II promoter);GO:0017151(DEAD/H-box RNA helicase binding);GO:0045944(positive regulation of transcription from RNA polymerase II promoter);GO:0046872(metal ion binding);GO:0060218(hematopoietic stem cell…	03013(RNA transport);03013(RNA transport)	K14320	NA	transcription factor Sp7 isoform 2 [Rattus norvegicus]	0.649348	0.839753	1.00169	0.751548	0.353629	0.249429	0.441614	0.311495	2.39081	1.2575	0.0102817	0.3207	up	yes
ENSRNOG00000013916	Nefm	ENSRNOT00000018637	GO:0000226(microtubule cytoskeleton organization);GO:0005102(receptor binding);GO:0005198(structural molecule activity);GO:0005856(cytoskeleton);GO:0005882(intermediate filament);GO:0005883(neurofilament);GO:0008088(axo-dendritic transport);GO:0014069(postsynaptic density);GO:0015643(toxic substance binding);GO:0021510(spinal cord development);GO:0021766(hippocampus development);GO:0021987(cerebr…	05014(Amyotrophic lateral sclerosis (ALS))	K04573	NA	neurofilament 3, medium [Rattus norvegicus]	116.445	104.811	44.5629	54.1927	116.54	136.547	136.729	108.576	0.642087	-0.63916	0.0104187	0.323823	down	no
ENSRNOG00000021225	Oxt	ENSRNOT00000028829	GO:0001975(response to amphetamine);GO:0002027(regulation of heart rate);GO:0002125(maternal aggressive behavior);GO:0005184(neuropeptide hormone activity);GO:0005185(neurohypophyseal hormone activity);GO:0005515(protein binding);GO:0005576(extracellular region);GO:0005615(extracellular space);GO:0005737(cytoplasm);GO:0007204(positive regulation of cytosolic calcium ion concentration);GO:0007507(…	04921(Oxytocin signaling pathway)	K05243	NA	oxytocin-neurophysin 1 preproprotein [Rattus norvegicus]	3.50896	8.41551	22.4177	4.28648	0.340838	1.81182	2.54445	5.99811	3.61177	1.85271	0.0104425	0.323823	up	yes
ENSRNOG00000012634	Fbxo10	ENSRNOT00000093027;ENSRNOT00000093087;ENSRNOT00000093115;ENSRNOT00000093103;ENSRNOT00000016875	GO:0003674(molecular_function);GO:0005575(cellular_component);GO:0005737(cytoplasm);GO:0008150(biological_process);GO:0042787(protein ubiquitination involved in ubiquitin-dependent protein catabolic process);GO:0042981(regulation of apoptotic process);GO:0042981(regulation of apoptotic process)	00590(Arachidonic acid metabolism);00590(Arachidonic acid metabolism)	K01254	EC:3.3.2.6	hypothetical protein CB1_001030023 [Camelus ferus]	6.08704	8.78173	8.22474	8.22374	4.84237	4.37057	7.37242	5.15316	1.44063	0.526704	0.0104466	0.323823	up	no
ENSRNOG00000061080	AABR07059168.2	ENSRNOT00000093625;ENSRNOT00000077289;ENSRNOT00000010349	GO:0003677(DNA binding);GO:0005515(protein binding);GO:0005634(nucleus);GO:0006351(transcription, DNA-templated);GO:0006355(regulation of transcription, DNA-templated);GO:0007338(single fertilization);GO:0008168(methyltransferase activity);GO:0008270(zinc ion binding);GO:0010468(regulation of gene expression);GO:0016568(chromatin modification);GO:0016571(histone methylation);GO:0016740(transferas…	00310(Lysine degradation);00310(Lysine degradation)	K09188	EC:2.1.1.43	PREDICTED: histone-lysine N-methyltransferase 2C isoform X7 [Rattus norvegicus]	2.89098	2.08525	2.13189	2.91914	1.89798	1.3889	1.49791	1.91595	1.49644	0.581534	0.0105172	0.32414	up	no
ENSRNOG00000008222	Timm9	ENSRNOT00000010871;ENSRNOT00000088790	GO:0005215(transporter activity);GO:0005739(mitochondrion);GO:0005743(mitochondrial inner membrane);GO:0008565(protein transporter activity);GO:0042719(mitochondrial intermembrane space protein transporter complex);GO:0042721(mitochondrial inner membrane protein insertion complex);GO:0042803(protein homodimerization activity);GO:0045039(protein import into mitochondrial inner membrane);GO:0046872…	NA	NA	NA	translocase of inner mitochondrial membrane 9 homolog (yeast), isoform CRA_a, partial [Mus musculus]	30.1199	26.1216	32.1019	23.7544	37.0681	39.9677	33.5672	41.5399	0.736793	-0.440669	0.0105314	0.32414	down	no
ENSRNOG00000006221	Uba3	ENSRNOT00000008893	GO:0000278(mitotic cell cycle);GO:0005524(ATP binding);GO:0005634(nucleus);GO:0005829(cytosol);GO:0007113(endomitotic cell cycle);GO:0016881(acid-amino acid ligase activity);GO:0016922(ligand-dependent nuclear receptor binding);GO:0019781(NEDD8 activating enzyme activity);GO:0045116(protein neddylation);GO:0045892(negative regulation of transcription, DNA-templated);GO:0046982(protein heterodimer…	04120(Ubiquitin mediated proteolysis)	K10686	EC:6.2.1.45	NEDD8-activating enzyme E1 catalytic subunit [Rattus norvegicus]	23.9263	20.8728	19.408	18.4309	25.2675	29.4625	26.2789	26.5751	0.768126	-0.380585	0.0105428	0.32414	down	no
ENSRNOG00000018226	Zcchc14	ENSRNOT00000074448	GO:0003676(nucleic acid binding);GO:0008270(zinc ion binding);GO:0035091(phosphatidylinositol binding)	NA	NA	NA	PREDICTED: zinc finger CCHC domain-containing protein 14 isoform X1 [Rattus norvegicus]	11.3063	11.6304	12.5947	14.0472	8.94608	7.501	9.98605	9.63137	1.37472	0.459139	0.0105593	0.32414	up	no
ENSRNOG00000019322	Notch1	ENSRNOT00000026212	GO:0000122(negative regulation of transcription from RNA polymerase II promoter);GO:0001047(core promoter binding);GO:0001190(transcriptional activator activity, RNA polymerase II transcription factor binding);GO:0001669(acrosomal vesicle);GO:0001701(in utero embryonic development);GO:0001708(cell fate specification);GO:0001726(ruffle);GO:0001837(epithelial to mesenchymal transition);GO:0001889(l…	04330(Notch signaling pathway);04919(Thyroid hormone signaling pathway);04320(Dorso-ventral axis formation);05206(MicroRNAs in cancer);05020(Prion diseases)	K02599	NA	neurogenic locus notch homolog protein 1 precursor [Rattus norvegicus]	8.12047	7.62045	11.4891	9.35858	6.91672	5.95786	6.6481	7.27546	1.36534	0.449259	0.0105729	0.32414	up	no
ENSRNOG00000047466	Bdnf	ENSRNOT00000073636;ENSRNOT00000080190;ENSRNOT00000083289;ENSRNOT00000083542;ENSRNOT00000077703	GO:0000186(activation of MAPKK activity);GO:0001657(ureteric bud development);GO:0001662(behavioral fear response);GO:0001666(response to hypoxia);GO:0002544(chronic inflammatory response);GO:0005169(neurotrophin TRKB receptor binding);GO:0005576(extracellular region);GO:0005615(extracellular space);GO:0005737(cytoplasm);GO:0006120(mitochondrial electron transport, NADH to ubiquinone);GO:0007169(…	04010(MAPK signaling pathway);04024(cAMP signaling pathway);04722(Neurotrophin signaling pathway);05016(Huntington's disease);05030(Cocaine addiction);05034(Alcoholism);05034(Alcoholism)	K04355	NA	brain-derived neurotrophic factor isoform 1 [Rattus norvegicus]	1.26868	0.440545	0.358569	1.17838	1.14405	1.94502	2.00737	1.57599	0.486506	-1.03947	0.0105864	0.32414	down	yes
ENSRNOG00000046176	AABR07054397.1	ENSRNOT00000073201	NA	NA	NA	NA	RNA-binding region containing protein 2 [Rattus norvegicus]	82.1694	69.6744	96.0847	68.2573	94.2453	111.583	101.657	148.631	0.693214	-0.528628	0.0106613	0.325753	down	no
ENSRNOG00000015003	Pex11a	ENSRNOT00000020229	GO:0005777(peroxisome);GO:0005778(peroxisomal membrane);GO:0005779(integral component of peroxisomal membrane);GO:0007031(peroxisome organization);GO:0007165(signal transduction);GO:0016557(peroxisome membrane biogenesis);GO:0016559(peroxisome fission);GO:0042803(protein homodimerization activity);GO:0043234(protein complex);GO:0044375(regulation of peroxisome size);GO:0050873(brown fat cell diff…	04146(Peroxisome)	K13351	NA	peroxisomal membrane protein 11A [Rattus norvegicus]	5.1746	2.04128	2.64391	1.61132	6.00677	6.08245	3.63626	5.78332	0.533321	-0.906924	0.0106959	0.325753	down	no
ENSRNOG00000060518	AABR07015057.1	ENSRNOT00000077306;ENSRNOT00000079005	GO:0006355(regulation of transcription, DNA-templated);GO:0016021(integral component of membrane);GO:0016021(integral component of membrane)	NA	NA	NA	hypothetical protein T02_1307, partial [Trichinella nativa]	45.614	69.6808	41.8611	64.3036	15.2755	21.948	45.8469	48.5539	1.68251	0.750617	0.0107043	0.325753	up	no
ENSRNOG00000043286	Cpne2	ENSRNOT00000088196;ENSRNOT00000063791	GO:0005634(nucleus);GO:0005737(cytoplasm);GO:0005886(plasma membrane);GO:0070062(extracellular exosome);GO:0071277(cellular response to calcium ion);GO:0071277(cellular response to calcium ion)	NA	NA	NA	copine-2 [Rattus norvegicus]	8.35171	10.2573	17.9396	11.9521	6.79008	6.30792	8.84692	8.68305	1.58354	0.663155	0.0107569	0.326408	up	no
ENSRNOG00000004477	Ublcp1	ENSRNOT00000006063	GO:0004722(protein serine/threonine phosphatase activity);GO:0005634(nucleus);GO:0005730(nucleolus);GO:0006470(protein dephosphorylation)	NA	NA	NA	ubiquitin-like domain-containing CTD phosphatase 1 [Rattus norvegicus]	29.0703	24.2587	21.4871	19.1343	29.9159	34.2562	28.9594	31.5362	0.753607	-0.408116	0.0107891	0.326408	down	no
ENSRNOG00000010199	Glrb	ENSRNOT00000014170	GO:0001964(startle response);GO:0005515(protein binding);GO:0005737(cytoplasm);GO:0005887(integral component of plasma membrane);GO:0006811(ion transport);GO:0007218(neuropeptide signaling pathway);GO:0007268(chemical synaptic transmission);GO:0007340(acrosome reaction);GO:0007399(nervous system development);GO:0007601(visual perception);GO:0007628(adult walking behavior);GO:0008144(drug binding)…	04080(Neuroactive ligand-receptor interaction)	K05196	NA	glycine receptor subunit beta precursor [Rattus norvegicus]	44.6757	29.6483	26.5524	25.7144	40.5395	50.3058	40.6802	41.7773	0.73046	-0.453123	0.0107911	0.326408	down	no
ENSRNOG00000014909	Sh2d5	ENSRNOT00000020069;ENSRNOT00000076439;ENSRNOT00000076031	GO:0014069(postsynaptic density);GO:0014069(postsynaptic density)	NA	NA	NA	PREDICTED: SH2 domain-containing protein 5 isoform X1 [Rattus norvegicus]	11.2925	18.1474	19.4864	16.9943	13.0124	8.91113	11.0043	12.7497	1.44318	0.529246	0.010922	0.329467	up	no
ENSRNOG00000036866	Acer3	ENSRNOT00000019987	GO:0003674(molecular_function);GO:0005575(cellular_component);GO:0006672(ceramide metabolic process);GO:0008150(biological_process);GO:0008284(positive regulation of cell proliferation);GO:0030173(integral component of Golgi membrane);GO:0030176(integral component of endoplasmic reticulum membrane);GO:0046512(sphingosine biosynthetic process);GO:0070774(phytoceramidase activity);GO:0071602(phytos…	00600(Sphingolipid metabolism)	K04711	EC:3.5.1.-	PREDICTED: alkaline ceramidase 3 isoform X1 [Rattus norvegicus]	3.50893	3.4466	2.59298	1.72578	3.9446	5.44012	4.23921	4.05612	0.637684	-0.649086	0.0109361	0.329467	down	no
ENSRNOG00000054375	Nhlh2	ENSRNOT00000083374	GO:0000977(RNA polymerase II regulatory region sequence-specific DNA binding);GO:0000981(RNA polymerase II transcription factor activity, sequence-specific DNA binding);GO:0001102(RNA polymerase II activating transcription factor binding);GO:0003674(molecular_function);GO:0005575(cellular_component);GO:0005634(nucleus);GO:0006357(regulation of transcription from RNA polymerase II promoter);GO:000…	05202(Transcriptional misregulation in cancers)	K15604	NA	PREDICTED: helix-loop-helix protein 2 isoform X1 [Hipposideros armiger]	2.01037	0.483069	0.289862	0.118149	1.5635	2.92053	1.66182	2.32492	0.342525	-1.54572	0.0109815	0.330172	down	yes
ENSRNOG00000010241	Hspb11	ENSRNOT00000057362;ENSRNOT00000080701	GO:0001501(skeletal system development);GO:0005813(centrosome);GO:0005929(cilium);GO:0007224(smoothened signaling pathway);GO:0007507(heart development);GO:0030324(lung development);GO:0030992(intraciliary transport particle B);GO:0042384(cilium assembly);GO:0070062(extracellular exosome);GO:0070986(left/right axis specification);GO:0070986(left/right axis specification)	NA	NA	NA	PREDICTED: intraflagellar transport protein 25 homolog isoform X2 [Rattus norvegicus]	6.23958	5.58596	6.88572	5.20472	8.1556	9.06962	8.72286	11.7232	0.63486	-0.655491	0.0110571	0.330605	down	no
ENSRNOG00000022598	Trerf1	ENSRNOT00000088713;ENSRNOT00000035907	GO:0000118(histone deacetylase complex);GO:0003677(DNA binding);GO:0003700(transcription factor activity, sequence-specific DNA binding);GO:0005634(nucleus);GO:0005667(transcription factor complex);GO:0006357(regulation of transcription from RNA polymerase II promoter);GO:0008134(transcription factor binding);GO:0044212(transcription regulatory region DNA binding);GO:0045893(positive regulation o…	NA	NA	NA	transcriptional-regulating factor 1 [Rattus norvegicus]	7.35944	10.9194	10.5094	10.4173	7.04427	4.72118	7.78504	7.56066	1.44611	0.532173	0.0110839	0.330605	up	no
ENSRNOG00000008746	Dtd1	ENSRNOT00000012510	GO:0002161(aminoacyl-tRNA editing activity);GO:0004812(aminoacyl-tRNA ligase activity);GO:0005737(cytoplasm);GO:0006399(tRNA metabolic process);GO:0006450(regulation of translational fidelity);GO:0016788(hydrolase activity, acting on ester bonds);GO:0019478(D-amino acid catabolic process);GO:0051500(D-tyrosyl-tRNA(Tyr) deacylase activity)	NA	NA	NA	D-tyrosyl-tRNA(Tyr) deacylase 1 [Rattus norvegicus]	49.5623	54.0313	55.5235	52.5923	57.1204	73.0042	62.8342	79.9921	0.775632	-0.366556	0.011093	0.330605	down	no
ENSRNOG00000021285	Celsr1	ENSRNOT00000036025	GO:0001702(gastrulation with mouth forming second);GO:0001736(establishment of planar polarity);GO:0001764(neuron migration);GO:0001843(neural tube closure);GO:0001942(hair follicle development);GO:0004871(signal transducer activity);GO:0004888(transmembrane signaling receptor activity);GO:0004930(G-protein coupled receptor activity);GO:0005509(calcium ion binding);GO:0005515(protein binding);GO:…	04391(Hippo signaling pathway -fly)	K16507	NA	PREDICTED: cadherin EGF LAG seven-pass G-type receptor 1 isoform X3 [Rattus norvegicus]	1.53724	1.3088	1.65029	1.62915	0.906569	0.740062	1.17488	1.04137	1.58573	0.665146	0.0110986	0.330605	up	no
ENSRNOG00000015835	Cacna2d2	ENSRNOT00000081242;ENSRNOT00000021218	GO:0005245(voltage-gated calcium channel activity);GO:0005246(calcium channel regulator activity);GO:0005891(voltage-gated calcium channel complex);GO:0006816(calcium ion transport);GO:0007528(neuromuscular junction development);GO:0034765(regulation of ion transmembrane transport);GO:0040014(regulation of multicellular organism growth);GO:0046622(positive regulation of organ growth);GO:0046872(m…	04010(MAPK signaling pathway);04921(Oxytocin signaling pathway);04260(Cardiac muscle contraction);04261(Adrenergic signaling in cardiomyocytes);05410(Hypertrophic cardiomyopathy (HCM));05412(Arrhythmogenic right ventricular cardiomyopathy (ARVC));05414(Dilated cardiomyopathy (DCM));05414(Dilated cardiomyopathy (DCM))	K04859	NA	PREDICTED: voltage-dependent calcium channel subunit alpha-2/delta-2 isoform X3 [Rattus norvegicus]	33.9169	52.3318	50.0095	37.2916	31.2955	27.3924	29.6591	36.3432	1.39185	0.477002	0.0111192	0.330605	up	no
ENSRNOG00000016227	Glrx3	ENSRNOT00000022406;ENSRNOT00000083316	GO:0002026(regulation of the force of heart contraction);GO:0005080(protein kinase C binding);GO:0005623(cell);GO:0005634(nucleus);GO:0005938(cell cortex);GO:0009055(electron carrier activity);GO:0010614(negative regulation of cardiac muscle hypertrophy);GO:0015035(protein disulfide oxidoreductase activity);GO:0030018(Z disc);GO:0030425(dendrite);GO:0044822(poly(A) RNA binding);GO:0045454(cell re…	NA	NA	NA	glutaredoxin-3 [Rattus norvegicus]	73.7545	59.4911	64.6936	65.102	75.9252	85.9768	79.6253	94.6399	0.782471	-0.35389	0.0111282	0.330605	down	no
ENSRNOG00000006340	Memo1	ENSRNOT00000008687	GO:0005634(nucleus);GO:0005829(cytosol);GO:0032886(regulation of microtubule-based process)	NA	NA	NA	protein MEMO1 [Rattus norvegicus]	14.7282	9.95634	11.6146	10.5151	17.9831	18.628	14.09	15.8597	0.703329	-0.507728	0.0112154	0.331732	down	no
ENSRNOG00000004305	Abl2	ENSRNOT00000059524	GO:0000287(magnesium ion binding);GO:0001891(phagocytic cup);GO:0003674(molecular_function);GO:0004713(protein tyrosine kinase activity);GO:0004715(non-membrane spanning protein tyrosine kinase activity);GO:0005102(receptor binding);GO:0005524(ATP binding);GO:0005575(cellular_component);GO:0006468(protein phosphorylation);GO:0006909(phagocytosis);GO:0006930(substrate-dependent cell migration, cel…	04014(Ras signaling pathway);04012(ErbB signaling pathway);05416(Viral myocarditis)	K08887	EC:2.7.10.2	Abelson tyrosine-protein kinase 2 [Rattus norvegicus]	2.70698	2.06905	3.11729	3.66004	1.73975	1.34798	1.41145	2.12459	1.74423	0.802588	0.0112433	0.331732	up	no
ENSRNOG00000055391	Eif4ebp2	ENSRNOT00000082448	GO:0003743(translation initiation factor activity);GO:0005737(cytoplasm);GO:0006413(translational initiation);GO:0007613(memory);GO:0008190(eukaryotic initiation factor 4E binding);GO:0008286(insulin receptor signaling pathway);GO:0019933(cAMP-mediated signaling);GO:0030371(translation repressor activity);GO:0031929(TOR signaling);GO:0035176(social behavior);GO:0045947(negative regulation of tran…	03013(RNA transport);04213(Longevity regulating pathway - multiple species)	K18644	NA	eukaryotic translation initiation factor 4E binding protein 2, isoform CRA_a [Rattus norvegicus]	16.1823	14.5352	20.003	14.4488	11.4641	10.5317	11.1697	12.4959	1.42723	0.513218	0.0112589	0.331732	up	no
ENSRNOG00000004312	Tmbim4	ENSRNOT00000005694	GO:0005795(Golgi stack);GO:0016021(integral component of membrane);GO:0043066(negative regulation of apoptotic process);GO:0050848(regulation of calcium-mediated signaling)	05014(Amyotrophic lateral sclerosis (ALS))	K07607	NA	protein lifeguard 4 [Rattus norvegicus]	32.8053	27.5273	25.4895	22.7775	35.8635	38.8145	36.1006	36.8141	0.735806	-0.442602	0.0112834	0.331732	down	no
ENSRNOG00000002289	Ildr1	ENSRNOT00000003137	GO:0005886(plasma membrane);GO:0006898(receptor-mediated endocytosis);GO:0016021(integral component of membrane);GO:0070506(high-density lipoprotein particle receptor activity);GO:0090277(positive regulation of peptide hormone secretion)	NA	NA	NA	immunoglobulin-like domain-containing receptor 1 precursor [Rattus norvegicus]	0.225663	0.077676	0	0.045769	0.190767	0.487036	0.273976	0.400738	0.258117	-1.9539	0.0112892	0.331732	down	yes
ENSRNOG00000013570	Rad54l2	ENSRNOT00000018475	GO:0003712(transcription cofactor activity);GO:0005524(ATP binding);GO:0005634(nucleus);GO:0016607(nuclear speck);GO:0016887(ATPase activity);GO:0019901(protein kinase binding);GO:0045944(positive regulation of transcription from RNA polymerase II promoter)	03440(Homologous recombination)	K10875	EC:3.6.4.-	helicase ARIP4 [Mus musculus]	1.90007	1.86139	1.19476	2.20731	0.975671	0.925321	1.0617	1.01018	1.80311	0.850487	0.0113203	0.331732	up	no
ENSRNOG00000022305	Abcc1	ENSRNOT00000044108	GO:0005524(ATP binding);GO:0005887(integral component of plasma membrane);GO:0016323(basolateral plasma membrane);GO:0016491(oxidoreductase activity);GO:0042626(ATPase activity, coupled to transmembrane movement of substances);GO:0055085(transmembrane transport);GO:0055114(oxidation-reduction process);GO:0070062(extracellular exosome)	02010(ABC transporters);04071(Sphingolipid signaling pathway);04977(Vitamin digestion and absorption);05206(MicroRNAs in cancer)	K05665	NA	multidrug resistance-associated protein 1 [Rattus norvegicus]	5.21127	3.99697	3.94358	4.6998	3.43653	2.58063	2.85425	3.10611	1.49043	0.575726	0.0113209	0.331732	up	no
ENSRNOG00000019697	Ankrd28	ENSRNOT00000026680	GO:0005575(cellular_component);GO:0005634(nucleus);GO:0008150(biological_process)	NA	NA	NA	PREDICTED: serine/threonine-protein phosphatase 6 regulatory ankyrin repeat subunit A isoform X3 [Rattus norvegicus]	9.94773	9.30834	8.49068	10.5042	7.36909	6.32791	7.54856	6.13255	1.39714	0.482473	0.0113555	0.331865	up	no
ENSRNOG00000001352	Hectd4	ENSRNOT00000001826	GO:0004842(ubiquitin-protein transferase activity);GO:0005634(nucleus);GO:0005737(cytoplasm);GO:0006006(glucose metabolic process);GO:0016874(ligase activity);GO:0042593(glucose homeostasis);GO:0042787(protein ubiquitination involved in ubiquitin-dependent protein catabolic process)	04120(Ubiquitin mediated proteolysis)	K10594	EC:2.3.2.26	PREDICTED: probable E3 ubiquitin-protein ligase HECTD4 isoform X1 [Rattus norvegicus]	17.8505	16.0885	14.3642	20.8367	12.6089	11.1337	13.1524	14.4069	1.34771	0.430506	0.0113696	0.331865	up	no
ENSRNOG00000050651	LOC102555083	ENSRNOT00000075636	GO:0003676(nucleic acid binding);GO:0003700(transcription factor activity, sequence-specific DNA binding);GO:0005622(intracellular);GO:0006355(regulation of transcription, DNA-templated);GO:0046872(metal ion binding)	04390(Hippo signaling pathway)	K16682	NA	PREDICTED: zinc finger protein 250 [Rattus norvegicus]	1.04592	0.785546	1.20644	0.996921	0.328078	0.544531	0.16727	0.5163	2.59278	1.3745	0.0114879	0.334666	up	yes
ENSRNOG00000019934	Paip2	ENSRNOT00000026989	GO:0000900(translation repressor activity, nucleic acid binding);GO:0003729(mRNA binding);GO:0005737(cytoplasm);GO:0006417(regulation of translation);GO:0007283(spermatogenesis);GO:0007613(memory);GO:0008143(poly(A) binding);GO:0017148(negative regulation of translation);GO:0030371(translation repressor activity);GO:0045947(negative regulation of translational initiation);GO:1900271(regulation of…	NA	NA	NA	polyadenylate-binding protein-interacting protein 2, isoform CRA_b, partial [Mus musculus]	69.0993	68.3604	68.1466	53.4317	70.7711	94.2779	86.5624	83.1839	0.773721	-0.370115	0.0116982	0.339431	down	no
ENSRNOG00000011335	Gpr50	ENSRNOT00000015147	GO:0004930(G-protein coupled receptor activity);GO:0005887(integral component of plasma membrane);GO:0007166(cell surface receptor signaling pathway);GO:0007186(G-protein coupled receptor signaling pathway);GO:0008502(melatonin receptor activity);GO:0016021(integral component of membrane);GO:0042802(identical protein binding)	04080(Neuroactive ligand-receptor interaction)	K04287	NA	melatonin-related receptor [Rattus norvegicus]	0.127856	0.519129	2.03503	0.688194	0.122007	0.257563	0.062606	0.414513	3.93399	1.976	0.0117319	0.339431	up	yes
ENSRNOG00000031643	Dchs1	ENSRNOT00000042865	GO:0001658(branching involved in ureteric bud morphogenesis);GO:0001822(kidney development);GO:0003007(heart morphogenesis);GO:0003183(mitral valve morphogenesis);GO:0003192(mitral valve formation);GO:0003273(cell migration involved in endocardial cushion formation);GO:0005509(calcium ion binding);GO:0005622(intracellular);GO:0005886(plasma membrane);GO:0007156(homophilic cell adhesion via plasma…	04391(Hippo signaling pathway -fly)	K16507	NA	protocadherin-16 precursor [Rattus norvegicus]	4.89151	5.68854	8.01618	6.19359	4.46981	3.14881	5.4852	4.53146	1.40569	0.491282	0.0117372	0.339431	up	no
ENSRNOG00000046231	Cacna1s	ENSRNOT00000074366	GO:0001501(skeletal system development);GO:0001503(ossification);GO:0002074(extraocular skeletal muscle development);GO:0005245(voltage-gated calcium channel activity);GO:0005737(cytoplasm);GO:0005886(plasma membrane);GO:0005891(voltage-gated calcium channel complex);GO:0006816(calcium ion transport);GO:0006936(muscle contraction);GO:0006941(striated muscle contraction);GO:0007029(endoplasmic ret…	04010(MAPK signaling pathway);04020(Calcium signaling pathway);04024(cAMP signaling pathway);04022(cGMP - PKG signaling pathway);04911(Insulin secretion);04912(GnRH signaling pathway);04921(Oxytocin signaling pathway);04924(Renin secretion);04925(Aldosterone synthesis and secretion);04260(Cardiac muscle contraction);04261(Adrenergic signaling in cardiomyocytes);04270(Vascular smooth muscle contra…	K04857	NA	voltage-dependent L-type calcium channel subunit alpha-1S [Rattus norvegicus]	0.148085	0.033343	0.035715	0.012913	0.255057	0.341085	0.134149	0.074241	0.28595	-1.80616	0.0117511	0.339431	down	yes
ENSRNOG00000053680	Kansl1	ENSRNOT00000089029	GO:0000123(histone acetyltransferase complex);GO:0005634(nucleus);GO:0043981(histone H4-K5 acetylation);GO:0043982(histone H4-K8 acetylation);GO:0043984(histone H4-K16 acetylation);GO:0043995(histone acetyltransferase activity (H4-K5 specific));GO:0043996(histone acetyltransferase activity (H4-K8 specific));GO:0046972(histone acetyltransferase activity (H4-K16 specific));GO:0071339(MLL1 complex)	NA	NA	NA	PREDICTED: KAT8 regulatory NSL complex subunit 1 isoform X4 [Rattus norvegicus]	6.14196	6.13923	5.70105	10.7301	3.95102	4.28175	5.32394	5.06174	1.54214	0.624937	0.0117985	0.339431	up	no
ENSRNOG00000007998	Ssb	ENSRNOT00000011174	GO:0000166(nucleotide binding);GO:0000784(nuclear chromosome, telomeric region);GO:0003723(RNA binding);GO:0005634(nucleus);GO:0006396(RNA processing);GO:0008033(tRNA processing);GO:0030529(intracellular ribonucleoprotein complex);GO:0044822(poly(A) RNA binding);GO:0075522(IRES-dependent viral translational initiation);GO:1903608(protein localization to cytoplasmic stress granule)	05322(Systemic lupus erythematosus)	K11090	NA	lupus La protein homolog [Rattus norvegicus]	64.8463	65.0277	40.9347	42.2214	75.9161	83.5065	66.1812	67.7813	0.726111	-0.461738	0.0118073	0.339431	down	no
ENSRNOG00000008425	Nav1	ENSRNOT00000064758;ENSRNOT00000037100;ENSRNOT00000011801	GO:0001578(microtubule bundle formation);GO:0001764(neuron migration);GO:0005524(ATP binding);GO:0015630(microtubule cytoskeleton);GO:0015630(microtubule cytoskeleton)	NA	NA	NA	PREDICTED: neuron navigator 1 isoform X4 [Rattus norvegicus]	16.2574	13.1307	12.5163	17.0419	10.2393	8.90531	11.0451	12.9585	1.36614	0.450102	0.0118098	0.339431	up	no
ENSRNOG00000007133	Plxnb2	ENSRNOT00000010467;ENSRNOT00000088623	GO:0001843(neural tube closure);GO:0001932(regulation of protein phosphorylation);GO:0002116(semaphorin receptor complex);GO:0005887(integral component of plasma membrane);GO:0007162(negative regulation of cell adhesion);GO:0007405(neuroblast proliferation);GO:0007420(brain development);GO:0008360(regulation of cell shape);GO:0009986(cell surface);GO:0017154(semaphorin receptor activity);GO:00303…	04360(Axon guidance);04360(Axon guidance)	K06821	NA	plexin-B2 precursor [Rattus norvegicus]	19.487	19.3422	25.8245	19.7998	14.998	12.649	19.6311	15.8299	1.33824	0.420335	0.0118826	0.340869	up	no
ENSRNOG00000040257	Chmp2b	ENSRNOT00000000904	GO:0000815(ESCRT III complex);GO:0000920(cell separation after cytokinesis);GO:0005634(nucleus);GO:0005739(mitochondrion);GO:0005764(lysosome);GO:0005770(late endosome);GO:0005829(cytosol);GO:0005886(plasma membrane);GO:0006997(nucleus organization);GO:0007032(endosome organization);GO:0007034(vacuolar transport);GO:0007080(mitotic metaphase plate congression);GO:0010824(regulation of centrosome …	04144(Endocytosis)	K12192	NA	PREDICTED: charged multivesicular body protein 2b [Ictidomys tridecemlineatus]	26.1735	22.5466	20.7512	19.086	25.4111	29.3825	28.7492	31.0586	0.772741	-0.371944	0.0119216	0.341193	down	no
ENSRNOG00000001488	Psmb1	ENSRNOT00000002037	GO:0000502(proteasome complex);GO:0004298(threonine-type endopeptidase activity);GO:0005634(nucleus);GO:0005737(cytoplasm);GO:0005839(proteasome core complex);GO:0051603(proteolysis involved in cellular protein catabolic process);GO:0070062(extracellular exosome)	03050(Proteasome)	K02732	EC:3.4.25.1	PREDICTED: proteasome subunit beta type-1 isoform X1 [Rattus norvegicus]	140.546	129.6	134.865	129.904	158.021	168.134	178.301	162.121	0.802481	-0.317461	0.0119712	0.341193	down	no
ENSRNOG00000015903	Add2	ENSRNOT00000021491;ENSRNOT00000081173	GO:0003779(actin binding);GO:0005198(structural molecule activity);GO:0005200(structural constituent of cytoskeleton);GO:0005516(calmodulin binding);GO:0005856(cytoskeleton);GO:0005886(plasma membrane);GO:0006461(protein complex assembly);GO:0006811(ion transport);GO:0008290(F-actin capping protein complex);GO:0014069(postsynaptic density);GO:0016020(membrane);GO:0016023(cytoplasmic, membrane-bou…	NA	NA	NA	beta-adducin isoform b [Rattus norvegicus]	17.7628	18.1389	14.9741	22.9287	12.6308	10.2029	15.4492	15.3417	1.37632	0.460813	0.0119981	0.341193	up	no
ENSRNOG00000050419	Avil	ENSRNOT00000073237	GO:0003779(actin binding);GO:0005737(cytoplasm);GO:0005856(cytoskeleton);GO:0007010(cytoskeleton organization);GO:0007399(nervous system development);GO:0010976(positive regulation of neuron projection development);GO:0030424(axon);GO:0042995(cell projection);GO:0043005(neuron projection);GO:0051693(actin filament capping);GO:0060271(cilium morphogenesis)	04810(Regulation of actin cytoskeleton)	K05768	NA	advillin [Rattus norvegicus]	0.348011	0.946465	1.16311	0.896649	0.379696	0.357168	0.235439	0.396072	2.45125	1.29352	0.0119993	0.341193	up	yes
ENSRNOG00000005223	Hnmt	ENSRNOT00000007471	GO:0001887(selenium compound metabolic process);GO:0002347(response to tumor cell);GO:0005654(nucleoplasm);GO:0005737(cytoplasm);GO:0005829(cytosol);GO:0006972(hyperosmotic response);GO:0007420(brain development);GO:0008170(N-methyltransferase activity);GO:0014075(response to amine);GO:0032259(methylation);GO:0035902(response to immobilization stress);GO:0042220(response to cocaine);GO:0043005(ne…	00340(Histidine metabolism)	K00546	EC:2.1.1.8	histamine N-methyltransferase [Rattus norvegicus]	6.2698	4.69882	5.0134	4.17132	7.63079	9.09071	6.81532	7.78517	0.643424	-0.636157	0.0120179	0.341193	down	no
ENSRNOG00000017723	Cept1	ENSRNOT00000036551	GO:0004142(diacylglycerol cholinephosphotransferase activity);GO:0004307(ethanolaminephosphotransferase activity);GO:0005789(endoplasmic reticulum membrane);GO:0006646(phosphatidylethanolamine biosynthetic process);GO:0006656(phosphatidylcholine biosynthetic process);GO:0006657(CDP-choline pathway);GO:0016021(integral component of membrane);GO:0016780(phosphotransferase activity, for other substi…	00564(Glycerophospholipid metabolism);00566(Ether lipid metabolism)	K13644	EC:2.7.8.1;EC:2.7.8.2	PREDICTED: choline/ethanolaminephosphotransferase 1 [Nannospalax galili]	10.5222	10.3575	9.27543	8.84846	12.4339	14.5809	11.6527	14.4666	0.734061	-0.446029	0.0120303	0.341193	down	no
ENSRNOG00000004517	Igf1	ENSRNOT00000081822;ENSRNOT00000038780;ENSRNOT00000005995;ENSRNOT00000085680	GO:0001775(cell activation);GO:0005158(insulin receptor binding);GO:0005159(insulin-like growth factor receptor binding);GO:0005178(integrin binding);GO:0005179(hormone activity);GO:0005615(extracellular space);GO:0005622(intracellular);GO:0008083(growth factor activity);GO:0008284(positive regulation of cell proliferation);GO:0009408(response to heat);GO:0010560(positive regulation of glycoprote…	04014(Ras signaling pathway);04015(Rap1 signaling pathway);04066(HIF-1 signaling pathway);04068(FoxO signaling pathway);04151(PI3K-Akt signaling pathway);04152(AMPK signaling pathway);04150(mTOR signaling pathway);04114(Oocyte meiosis);04115(p53 signaling pathway);04510(Focal adhesion);04550(Signaling pathways regulating pluripotency of stem cells);04913(Ovarian Steroidogenesis);04914(Progesteron…	K05459	NA	insulin-like growth factor 1, isoform CRA_a [Rattus norvegicus]	3.20581	3.3882	2.77728	3.29968	6.37834	7.91385	3.46903	4.16083	0.578001	-0.790856	0.0120628	0.34128	down	no
ENSRNOG00000019584	Dlk1	ENSRNOT00000085933;ENSRNOT00000006339	GO:0003674(molecular_function);GO:0005509(calcium ion binding);GO:0005575(cellular_component);GO:0005615(extracellular space);GO:0009791(post-embryonic development);GO:0009897(external side of plasma membrane);GO:0010468(regulation of gene expression);GO:0016021(integral component of membrane);GO:0030154(cell differentiation);GO:0045599(negative regulation of fat cell differentiation);GO:0045746(…	NA	NA	NA	protein delta homolog 1 precursor [Rattus norvegicus]	3.54301	7.50911	8.34431	8.06697	2.5476	3.08255	4.23293	5.07142	1.83892	0.87886	0.012131	0.34128	up	no
ENSRNOG00000003691	Tmed7	ENSRNOT00000004942	GO:0005783(endoplasmic reticulum);GO:0005789(endoplasmic reticulum membrane);GO:0005793(endoplasmic reticulum-Golgi intermediate compartment);GO:0005794(Golgi apparatus);GO:0012507(ER to Golgi transport vesicle membrane);GO:0015031(protein transport);GO:0016021(integral component of membrane);GO:0030663(COPI-coated vesicle membrane);GO:0033116(endoplasmic reticulum-Golgi intermediate compartment …	NA	NA	NA	transmembrane emp24 domain-containing protein 7 precursor [Rattus norvegicus]	16.7256	14.4173	11.6973	7.84215	17.6392	20.6477	19.2754	14.7768	0.700621	-0.513294	0.0121569	0.34128	down	no
ENSRNOG00000013388	Pgap1	ENSRNOT00000017967	GO:0004518(nuclease activity);GO:0005783(endoplasmic reticulum);GO:0005789(endoplasmic reticulum membrane);GO:0006506(GPI anchor biosynthetic process);GO:0007605(sensory perception of sound);GO:0009880(embryonic pattern specification);GO:0009948(anterior/posterior axis specification);GO:0015031(protein transport);GO:0015798(myo-inositol transport);GO:0016021(integral component of membrane);GO:002…	00563(Glycosylphosphatidylinositol(GPI)-anchor biosynthesis)	K05294	EC:3.-.-.-	GPI inositol-deacylase [Rattus norvegicus]	5.2874	4.78815	6.58108	5.59068	3.39735	3.44293	1.83948	4.47719	1.69092	0.757806	0.0121584	0.34128	up	no
ENSRNOG00000004292	Sptssa	ENSRNOT00000005825	GO:0004758(serine C-palmitoyltransferase activity);GO:0005783(endoplasmic reticulum);GO:0006629(lipid metabolic process);GO:0006665(sphingolipid metabolic process);GO:0016020(membrane);GO:0016021(integral component of membrane);GO:0017059(serine C-palmitoyltransferase complex);GO:0046513(ceramide biosynthetic process)	NA	NA	NA	PREDICTED: serine palmitoyltransferase small subunit A [Capra hircus]	25.7691	18.1416	24.0866	20.6242	31.2494	31.1319	29.1954	26.9595	0.747633	-0.419598	0.0121778	0.34128	down	no
ENSRNOG00000061121	Wdfy3	ENSRNOT00000088047;ENSRNOT00000092709	GO:0003831(beta-N-acetylglucosaminylglycopeptide beta-1,4-galactosyltransferase activity);GO:0005545(1-phosphatidylinositol binding);GO:0005635(nuclear envelope);GO:0005737(cytoplasm);GO:0005776(autophagosome);GO:0016234(inclusion body);GO:0016239(positive regulation of macroautophagy);GO:0016605(PML body);GO:0019898(extrinsic component of membrane);GO:0034274(Atg12-Atg5-Atg16 complex);GO:0035973…	04071(Sphingolipid signaling pathway);04071(Sphingolipid signaling pathway)	K18953	NA	WD repeat and FYVE domain-containing protein 3 [Rattus norvegicus]	10.166	9.41756	7.84907	10.9914	6.92115	5.54661	7.96864	7.90557	1.35573	0.439068	0.0121781	0.34128	up	no
ENSRNOG00000037911	LOC680227	ENSRNOT00000057623;ENSRNOT00000076538;ENSRNOT00000075940	NA	NA	NA	NA	uncharacterized protein LOC680227 [Rattus norvegicus]	0.328563	0.253533	0.0609065	0.19951	0.531142	0.119905	0.875426	1.29909	0.298175	-1.74577	0.0121926	0.34128	down	yes
ENSRNOG00000027126	Dpy30	ENSRNOT00000039132;ENSRNOT00000087805	GO:0005634(nucleus);GO:0005654(nucleoplasm);GO:0005794(Golgi apparatus);GO:0005802(trans-Golgi network);GO:0006348(chromatin silencing at telomere);GO:0006351(transcription, DNA-templated);GO:0006355(regulation of transcription, DNA-templated);GO:0016197(endosomal transport);GO:0016568(chromatin modification);GO:0035097(histone methyltransferase complex);GO:0042800(histone methyltransferase activ…	NA	NA	NA	Protein dpy-30-like protein, partial [Bos mutus]	36.7558	35.042	32.9167	27.1954	46.581	49.8077	40.1416	42.4254	0.73711	-0.440049	0.0122569	0.34167	down	no
ENSRNOG00000009545	Polr1a	ENSRNOT00000013587	GO:0001054(RNA polymerase I activity);GO:0003677(DNA binding);GO:0003899(DNA-directed RNA polymerase activity);GO:0005634(nucleus);GO:0005730(nucleolus);GO:0005736(DNA-directed RNA polymerase I complex);GO:0005737(cytoplasm);GO:0006351(transcription, DNA-templated);GO:0006360(transcription from RNA polymerase I promoter);GO:0008270(zinc ion binding);GO:0009303(rRNA transcription)	00230(Purine metabolism);00240(Pyrimidine metabolism);03020(RNA polymerase)	K02999	EC:2.7.7.6	RNA polymerase 1-4 [Rattus norvegicus]	5.36532	5.19988	7.08668	7.66094	4.56877	4.00393	4.91502	4.44937	1.4112	0.496922	0.0122646	0.34167	up	no
ENSRNOG00000055225	RF02266	ENSRNOT00000084181	NA	NA	NA	NA		5.1752	0	0	0	3.61582	0	47.8107	37.3743	0.0582787	-4.10089	0.0123056	0.34167	down	yes
ENSRNOG00000013963	Il6st	ENSRNOT00000018877	GO:0004896(cytokine receptor activity);GO:0004897(ciliary neurotrophic factor receptor activity);GO:0004915(interleukin-6 receptor activity);GO:0004921(interleukin-11 receptor activity);GO:0004923(leukemia inhibitory factor receptor activity);GO:0004924(oncostatin-M receptor activity);GO:0005127(ciliary neurotrophic factor receptor binding);GO:0005138(interleukin-6 receptor binding);GO:0005615(ex…	04630(Jak-STAT signaling pathway);04060(Cytokine-cytokine receptor interaction);04550(Signaling pathways regulating pluripotency of stem cells);05203(Viral carcinogenesis)	K05060	NA	PREDICTED: interleukin-6 receptor subunit beta isoform X1 [Rattus norvegicus]	11.1275	11.9962	10.71	11.2347	7.59663	7.39285	8.80477	9.0283	1.37309	0.457425	0.0123269	0.34167	up	no
ENSRNOG00000014819	Hap1	ENSRNOT00000090702;ENSRNOT00000020603	GO:0005102(receptor binding);GO:0005515(protein binding);GO:0005634(nucleus);GO:0005739(mitochondrion);GO:0005764(lysosome);GO:0005769(early endosome);GO:0005770(late endosome);GO:0005776(autophagosome);GO:0005783(endoplasmic reticulum);GO:0005813(centrosome);GO:0005814(centriole);GO:0005829(cytosol);GO:0005856(cytoskeleton);GO:0006887(exocytosis);GO:0006914(autophagy);GO:0008021(synaptic vesicle…	04727(GABAergic synapse);05016(Huntington's disease);05016(Huntington's disease)	K04647	NA	huntingtin-associated protein 1 isoform B [Rattus norvegicus]	52.1683	117.799	136.008	87.6148	48.1839	58.225	80.9681	69.9641	1.52945	0.613013	0.0123814	0.34167	up	no
ENSRNOG00000005480	Ybx3	ENSRNOT00000068185;ENSRNOT00000007427	GO:0000122(negative regulation of transcription from RNA polymerase II promoter);GO:0000977(RNA polymerase II regulatory region sequence-specific DNA binding);GO:0001227(transcriptional repressor activity, RNA polymerase II transcription regulatory region sequence-specific binding);GO:0001701(in utero embryonic development);GO:0003677(DNA binding);GO:0003697(single-stranded DNA binding);GO:000373…	04530(Tight junction);04530(Tight junction)	K06099	NA	RYB-a [Rattus norvegicus]	29.7051	20.1844	21.3367	21.1416	28.2186	31.1916	35.2159	27.2569	0.75784	-0.400034	0.0123888	0.34167	down	no
ENSRNOG00000008553	Mthfr	ENSRNOT00000011384	GO:0001666(response to hypoxia);GO:0004489(methylenetetrahydrofolate reductase (NAD(P)H) activity);GO:0005829(cytosol);GO:0006555(methionine metabolic process);GO:0006730(one-carbon metabolic process);GO:0009086(methionine biosynthetic process);GO:0031060(regulation of histone methylation);GO:0032403(protein complex binding);GO:0033274(response to vitamin B2);GO:0035999(tetrahydrofolate interconv…	01200(Carbon metabolism);00670(One carbon pool by folate)	K00297	EC:1.5.1.20	PREDICTED: methylenetetrahydrofolate reductase isoform X1 [Rattus norvegicus]	2.05973	1.76067	2.69561	2.44264	1.08904	1.1649	1.38702	1.34442	1.79699	0.845581	0.0123922	0.34167	up	no
ENSRNOG00000026994	Afg3l1	ENSRNOT00000030399	GO:0004176(ATP-dependent peptidase activity);GO:0004222(metalloendopeptidase activity);GO:0005524(ATP binding);GO:0005743(mitochondrial inner membrane);GO:0006461(protein complex assembly);GO:0008053(mitochondrial fusion);GO:0008237(metallopeptidase activity);GO:0008270(zinc ion binding);GO:0016021(integral component of membrane);GO:0034982(mitochondrial protein processing);GO:0042407(cristae for…	03050(Proteasome)	K03061	NA	AFG3(ATPase family gene 3)-like 1 [Rattus norvegicus]	11.1779	8.15725	12.8649	12.6241	7.84513	6.13887	9.92894	6.84463	1.45734	0.543336	0.0123935	0.34167	up	no
ENSRNOG00000059622	Pigb	ENSRNOT00000088562	GO:0000030(mannosyltransferase activity);GO:0005789(endoplasmic reticulum membrane);GO:0006506(GPI anchor biosynthetic process);GO:0016021(integral component of membrane);GO:0097502(mannosylation)	00563(Glycosylphosphatidylinositol(GPI)-anchor biosynthesis)	K05286	EC:2.4.1.-	GPI mannosyltransferase 3 [Rattus norvegicus]	0.730852	0.413183	1.36169	1.39176	0.270175	0.537726	0.053213	0.351409	3.21436	1.68453	0.0124115	0.34167	up	yes
ENSRNOG00000049761	Htr6	ENSRNOT00000070865;ENSRNOT00000078028	GO:0004993(G-protein coupled serotonin receptor activity);GO:0005886(plasma membrane);GO:0005929(cilium);GO:0007187(G-protein coupled receptor signaling pathway, coupled to cyclic nucleotide second messenger);GO:0007210(serotonin receptor signaling pathway);GO:0007420(brain development);GO:0007612(learning);GO:0014050(negative regulation of glutamate secretion);GO:0014053(negative regulation of g…	04020(Calcium signaling pathway);04024(cAMP signaling pathway);04080(Neuroactive ligand-receptor interaction);04726(Serotonergic synapse);04726(Serotonergic synapse)	K04162	NA	serotonin receptor [Rattus norvegicus]	4.48092	7.42785	7.07856	6.56585	4.35978	2.45019	3.64046	4.59323	1.6986	0.764347	0.0125312	0.343153	up	no
ENSRNOG00000059883	LOC100912578	ENSRNOT00000079460;ENSRNOT00000088478	GO:0005515(protein binding);GO:0005524(ATP binding);GO:0005730(nucleolus);GO:0005737(cytoplasm);GO:0005739(mitochondrion);GO:0005925(focal adhesion);GO:0006457(protein folding);GO:0006611(protein export from nucleus);GO:0009636(response to toxic substance);GO:0017134(fibroblast growth factor binding);GO:0019899(enzyme binding);GO:0030097(hemopoiesis);GO:0031072(heat shock protein binding);GO:0031…	03018(RNA degradation);05152(Tuberculosis);05152(Tuberculosis)	K04043	NA	RecName: Full=Stress-70 protein, mitochondrial; AltName: Full=75 kDa glucose-regulated protein; Short=GRP-75; AltName: Full=Heat shock 70 kDa protein 9; AltName: Full=Mortalin; AltName: Full=Peptide-binding protein 74; Short=PBP74; AltName: Full=mtHSP70; Flags: Precursor	26.7748	21.9652	19.9326	22.947	29.0864	31.063	28.531	29.3809	0.776034	-0.365809	0.012537	0.343153	down	no
ENSRNOG00000052688	Dnah2	ENSRNOT00000090809	GO:0003777(microtubule motor activity);GO:0005524(ATP binding);GO:0007018(microtubule-based movement);GO:0016887(ATPase activity);GO:0030286(dynein complex);GO:0031512(motile primary cilium)	05016(Huntington's disease)	K10408	NA	PREDICTED: dynein heavy chain 2, axonemal isoform X1 [Rattus norvegicus]	0.729592	0.762874	1.36235	0.947478	0.48438	0.515628	0.632747	0.663918	1.65556	0.727323	0.0125839	0.343153	up	no
ENSRNOG00000060956	Zfp706	ENSRNOT00000084114	GO:0005634(nucleus);GO:0005737(cytoplasm);GO:0006417(regulation of translation);GO:0045892(negative regulation of transcription, DNA-templated);GO:0046872(metal ion binding);GO:1902455(negative regulation of stem cell population maintenance)	NA	NA	NA	zinc finger protein 706, isoform CRA_b, partial [Homo sapiens]	77.3777	76.6983	78.4561	67.2083	95.276	100.594	85.1246	97.3981	0.792141	-0.33617	0.012641	0.343153	down	no
ENSRNOG00000056658	Xylt1	ENSRNOT00000082738	GO:0000139(Golgi membrane);GO:0003674(molecular_function);GO:0005575(cellular_component);GO:0005789(endoplasmic reticulum membrane);GO:0006024(glycosaminoglycan biosynthetic process);GO:0008375(acetylglucosaminyltransferase activity);GO:0015012(heparan sulfate proteoglycan biosynthetic process);GO:0030158(protein xylosyltransferase activity);GO:0030166(proteoglycan biosynthetic process);GO:003020…	00532(Glycosaminoglycan biosynthesis - chondroitin sulfate / dermatan sulfate);00534(Glycosaminoglycan biosynthesis - heparan sulfate / heparin);04080(Neuroactive ligand-receptor interaction);04727(GABAergic synapse);04723(Retrograde endocannabinoid signaling);04742(Taste transduction);05032(Morphine addiction);05033(Nicotine addiction)	K00771	EC:2.4.2.26	PREDICTED: LOW QUALITY PROTEIN: xylosyltransferase 1 isoform X1 [Rattus norvegicus]	6.11482	5.50823	3.98366	8.00595	2.65196	2.42307	4.68805	4.19566	1.6916	0.758393	0.0126606	0.343153	up	no
ENSRNOG00000028404	Ppp1r1b	ENSRNOT00000037752	GO:0001975(response to amphetamine);GO:0004864(protein phosphatase inhibitor activity);GO:0004865(protein serine/threonine phosphatase inhibitor activity);GO:0005634(nucleus);GO:0005737(cytoplasm);GO:0005829(cytosol);GO:0006351(transcription, DNA-templated);GO:0006469(negative regulation of protein kinase activity);GO:0007621(negative regulation of female receptivity);GO:0008542(visual learning);…	04024(cAMP signaling pathway);04728(Dopaminergic synapse);05030(Cocaine addiction);05031(Amphetamine addiction);05034(Alcoholism)	K15494	NA	protein phosphatase 1 regulatory subunit 1B [Rattus norvegicus]	206.686	488.739	549.359	389.372	296.048	208.303	266.255	290.664	1.53981	0.622753	0.012664	0.343153	up	no
ENSRNOG00000015813	Ubr2	ENSRNOT00000081621;ENSRNOT00000021158	GO:0000151(ubiquitin ligase complex);GO:0000785(chromatin);GO:0005654(nucleoplasm);GO:0005737(cytoplasm);GO:0005886(plasma membrane);GO:0006342(chromatin silencing);GO:0007141(male meiosis I);GO:0007283(spermatogenesis);GO:0008270(zinc ion binding);GO:0030163(protein catabolic process);GO:0032007(negative regulation of TOR signaling);GO:0033522(histone H2A ubiquitination);GO:0061630(ubiquitin pro…	NA	NA	NA	E3 ubiquitin-protein ligase UBR2 [Rattus norvegicus]	7.7927	8.54745	9.67897	10.2202	6.88259	5.54122	7.53598	6.57549	1.3657	0.449642	0.0126684	0.343153	up	no
ENSRNOG00000004773	Yaf2	ENSRNOT00000006621	GO:0003713(transcription coactivator activity);GO:0003714(transcription corepressor activity);GO:0005634(nucleus);GO:0005654(nucleoplasm);GO:0005737(cytoplasm);GO:0008270(zinc ion binding);GO:0045892(negative regulation of transcription, DNA-templated);GO:0045893(positive regulation of transcription, DNA-templated)	NA	NA	NA	YY1-associated factor 2 [Rattus norvegicus]	40.7715	27.1564	29.195	26.7195	40.8205	51.7398	32.3864	44.6505	0.730215	-0.453608	0.0127048	0.343153	down	no
ENSRNOG00000049076	Vwc2	ENSRNOT00000071558	GO:0005578(proteinaceous extracellular matrix);GO:0005604(basement membrane);GO:0005614(interstitial matrix);GO:0005615(extracellular space);GO:0010811(positive regulation of cell-substrate adhesion);GO:0030514(negative regulation of BMP signaling pathway);GO:0032281(AMPA glutamate receptor complex);GO:0045666(positive regulation of neuron differentiation)	NA	NA	NA	brorin precursor [Rattus norvegicus]	2.56061	1.97537	1.85422	1.05749	2.13391	4.49708	3.25476	3.25466	0.566777	-0.819146	0.0127194	0.343153	down	no
ENSRNOG00000013780	Nf1	ENSRNOT00000046262;ENSRNOT00000089538	GO:0000165(MAPK cascade);GO:0001649(osteoblast differentiation);GO:0001656(metanephros development);GO:0001666(response to hypoxia);GO:0001889(liver development);GO:0001937(negative regulation of endothelial cell proliferation);GO:0001938(positive regulation of endothelial cell proliferation);GO:0001952(regulation of cell-matrix adhesion);GO:0001953(negative regulation of cell-matrix adhesion);GO…	04014(Ras signaling pathway);04010(MAPK signaling pathway);04010(MAPK signaling pathway)	K08052	NA	PREDICTED: neurofibromin isoform X3 [Mus musculus]	6.48048	6.74438	6.72613	6.65947	4.63784	5.0235	3.95482	5.78584	1.37153	0.455789	0.0127293	0.343153	up	no
ENSRNOG00000032398	RGD1562136	ENSRNOT00000045749	GO:0005737(cytoplasm);GO:0010764(negative regulation of fibroblast migration);GO:0035869(ciliary transition zone);GO:1900016(negative regulation of cytokine production involved in inflammatory response)	NA	NA	NA	UNC119-binding protein C5orf30 homolog [Rattus norvegicus]	14.2297	13.4399	12.5557	12.1903	15.6302	19.3277	16.0752	17.6866	0.762746	-0.390725	0.0127334	0.343153	down	no
ENSRNOG00000015756	AABR07053687.1	ENSRNOT00000067727	GO:0003674(molecular_function);GO:0005575(cellular_component);GO:0005737(cytoplasm);GO:0005911(cell-cell junction);GO:0008150(biological_process);GO:0030030(cell projection organization);GO:0031514(motile cilium);GO:0032391(photoreceptor connecting cilium);GO:0034613(cellular protein localization);GO:0035845(photoreceptor cell outer segment organization);GO:0035869(ciliary transition zone);GO:004…	04630(Jak-STAT signaling pathway);04068(FoxO signaling pathway);04320(Dorso-ventral axis formation)	K04364	NA	nephronophthisis 1 (juvenile) homolog (human) (predicted) [Rattus norvegicus]	11.2312	9.82266	13.2319	10.9421	13.7752	14.3419	15.5653	15.0161	0.770513	-0.37611	0.0127399	0.343153	down	no
ENSRNOG00000046393	LOC100360647	ENSRNOT00000048726	GO:0003735(structural constituent of ribosome);GO:0005840(ribosome);GO:0006412(translation)	03010(Ribosome)	K02983	NA	40S ribosomal protein S30 precursor [Rattus norvegicus]	94.3124	202.822	171.325	183.846	148.433	451.584	158.372	356.199	0.585243	-0.772892	0.0129286	0.347612	down	no
ENSRNOG00000061299	LOC100134871	ENSRNOT00000090745	GO:0005344(oxygen transporter activity);GO:0005506(iron ion binding);GO:0005833(hemoglobin complex);GO:0015671(oxygen transport);GO:0019825(oxygen binding);GO:0020037(heme binding)	05144(Malaria);05143(African trypanosomiasis)	K13823	NA	hemoglobin subunit beta-2 [Rattus norvegicus]	1.63386	1.50604	2.52373	15.1841	4.79326	6.77796	72.173	6.79202	0.23027	-2.1186	0.0130199	0.349441	down	yes
ENSRNOG00000022395	Tnrc6c	ENSRNOT00000040629	GO:0000166(nucleotide binding);GO:0001706(endoderm formation);GO:0003676(nucleic acid binding);GO:0007492(endoderm development);GO:0035162(embryonic hemopoiesis);GO:0035195(gene silencing by miRNA);GO:0048568(embryonic organ development);GO:0060213(positive regulation of nuclear-transcribed mRNA poly(A) tail shortening);GO:0060964(regulation of gene silencing by miRNA);GO:1900153(positive regulat…	NA	NA	NA	PREDICTED: trinucleotide repeat-containing gene 6C protein isoform X2 [Rattus norvegicus]	9.62173	9.31149	9.51295	11.7551	7.79265	6.29593	7.46328	8.30001	1.34669	0.42942	0.0130599	0.349735	up	no
ENSRNOG00000013658	Nefl	ENSRNOT00000018599	GO:0000226(microtubule cytoskeleton organization);GO:0005200(structural constituent of cytoskeleton);GO:0005737(cytoplasm);GO:0005882(intermediate filament);GO:0005883(neurofilament);GO:0008022(protein C-terminus binding);GO:0008089(anterograde axonal transport);GO:0008090(retrograde axonal transport);GO:0009636(response to toxic substance);GO:0010033(response to organic substance);GO:0014012(per…	05014(Amyotrophic lateral sclerosis (ALS))	K04572	NA	neurofilament light polypeptide [Rattus norvegicus]	224.04	158.238	86.0789	113.028	208.677	233.427	229.803	187.604	0.676414	-0.564022	0.0130993	0.349735	down	no
ENSRNOG00000027988	Zhx3	ENSRNOT00000032588	GO:0000122(negative regulation of transcription from RNA polymerase II promoter);GO:0003677(DNA binding);GO:0003700(transcription factor activity, sequence-specific DNA binding);GO:0003714(transcription corepressor activity);GO:0005634(nucleus);GO:0005654(nucleoplasm);GO:0005737(cytoplasm);GO:0006351(transcription, DNA-templated);GO:0030154(cell differentiation);GO:0042803(protein homodimerizatio…	NA	NA	NA	zinc fingers and homeoboxes protein 3 [Rattus norvegicus]	10.8286	12.2805	11.9226	13.4055	7.60659	8.32095	8.47605	10.6679	1.3811	0.465818	0.0131015	0.349735	up	no
ENSRNOG00000043102	Bahcc1	ENSRNOT00000066736	GO:0000785(chromatin);GO:0000976(transcription regulatory region sequence-specific DNA binding);GO:0003682(chromatin binding);GO:0005677(chromatin silencing complex);GO:0006342(chromatin silencing);GO:0031507(heterochromatin assembly)	NA	NA	NA	PREDICTED: LOW QUALITY PROTEIN: BAH and coiled-coil domain-containing protein 1 isoform X1 [Rattus norvegicus]	2.99642	3.51187	3.10451	3.41283	2.30747	1.54405	2.50015	2.63374	1.44964	0.535698	0.0131241	0.349735	up	no
ENSRNOG00000016429	Grm5	ENSRNOT00000022060;ENSRNOT00000050639	GO:0000185(activation of MAPKKK activity);GO:0001639(PLC activating G-protein coupled glutamate receptor activity);GO:0002029(desensitization of G-protein coupled receptor protein signaling pathway);GO:0004930(G-protein coupled receptor activity);GO:0005515(protein binding);GO:0005516(calmodulin binding);GO:0005737(cytoplasm);GO:0005886(plasma membrane);GO:0005887(integral component of plasma mem…	04020(Calcium signaling pathway);04072(Phospholipase D signaling pathway);04080(Neuroactive ligand-receptor interaction);04540(Gap junction);04724(Glutamatergic synapse);04720(Long-term potentiation);04723(Retrograde endocannabinoid signaling);05016(Huntington's disease);05016(Huntington's disease)	K04604	NA	PREDICTED: metabotropic glutamate receptor 5 isoform X1 [Rattus norvegicus]	9.39529	11.6003	13.0829	15.2954	7.82291	7.52369	8.13374	10.7305	1.44322	0.529293	0.0131678	0.350277	up	no
ENSRNOG00000061731	Plxnb3	ENSRNOT00000080088	GO:0001938(positive regulation of endothelial cell proliferation);GO:0002116(semaphorin receptor complex);GO:0005887(integral component of plasma membrane);GO:0007162(negative regulation of cell adhesion);GO:0008360(regulation of cell shape);GO:0010593(negative regulation of lamellipodium assembly);GO:0017154(semaphorin receptor activity);GO:0019904(protein domain specific binding);GO:0030336(neg…	04360(Axon guidance)	K06821	NA	plexin-B3 precursor [Rattus norvegicus]	9.62163	8.83153	13.0424	8.47515	7.78098	5.5469	8.92255	6.4098	1.39464	0.479894	0.0132304	0.350721	up	no
ENSRNOG00000050578	Rheb	ENSRNOT00000071737	GO:0005525(GTP binding);GO:0005681(spliceosomal complex);GO:0007264(small GTPase mediated signal transduction);GO:0016020(membrane);GO:0019901(protein kinase binding);GO:0032008(positive regulation of TOR signaling);GO:0048714(positive regulation of oligodendrocyte differentiation);GO:0070062(extracellular exosome);GO:2000074(regulation of type B pancreatic cell development)	04072(Phospholipase D signaling pathway);04151(PI3K-Akt signaling pathway);04152(AMPK signaling pathway);04150(mTOR signaling pathway);04910(Insulin signaling pathway);04919(Thyroid hormone signaling pathway);04211(Longevity regulating pathway - mammal);05231(Choline metabolism in cancer)	K07208	NA	GTP-binding protein Rheb precursor [Rattus norvegicus]	113.433	89.3075	95.3174	77.1865	112.819	137.601	117.104	116.876	0.774659	-0.368366	0.013242	0.350721	down	no
ENSRNOG00000011460	Arfgef3	ENSRNOT00000015927	GO:0005086(ARF guanyl-nucleotide exchange factor activity);GO:0010923(negative regulation of phosphatase activity);GO:0032012(regulation of ARF protein signal transduction);GO:0043547(positive regulation of GTPase activity)	NA	NA	NA	PREDICTED: brefeldin A-inhibited guanine nucleotide-exchange protein 3 isoform X2 [Rattus norvegicus]	3.3515	2.32724	2.33549	3.85592	1.59852	1.46009	1.45055	2.7689	1.63095	0.705712	0.0133129	0.350721	up	no
ENSRNOG00000006899	Akap14	ENSRNOT00000009123	GO:0005737(cytoplasm);GO:0007283(spermatogenesis);GO:0035686(sperm fibrous sheath);GO:0051018(protein kinase A binding)	NA	NA	NA	A-kinase anchor protein 14 [Rattus norvegicus]	0.943876	0.489114	0.790186	0.443454	1.01806	1.29601	1.42685	2.03954	0.461318	-1.11617	0.0133146	0.350721	down	yes
ENSRNOG00000025269	Slc25a44	ENSRNOT00000068360;ENSRNOT00000092257;ENSRNOT00000092612	GO:0003735(structural constituent of ribosome);GO:0005739(mitochondrion);GO:0006412(translation);GO:0016021(integral component of membrane);GO:0055085(transmembrane transport);GO:0055085(transmembrane transport)	04020(Calcium signaling pathway);04020(Calcium signaling pathway)	K05863	NA	solute carrier family 25 member 44 [Rattus norvegicus]	13.3339	12.0418	12.5565	13.7622	9.52386	7.19942	8.78249	10.1276	1.45073	0.536783	0.0133268	0.350721	up	no
ENSRNOG00000000522	Cpne5	ENSRNOT00000000629	GO:0043005(neuron projection);GO:0043025(neuronal cell body);GO:0070062(extracellular exosome)	NA	NA	NA	copine-5 [Rattus norvegicus]	48.2794	69.5704	85.1851	70.7343	50.4126	45.7087	48.6432	54.3242	1.37511	0.459548	0.013327	0.350721	up	no
ENSRNOG00000022732	Tmem126b	ENSRNOT00000038279	GO:0003674(molecular_function);GO:0005575(cellular_component);GO:0008150(biological_process);GO:0016021(integral component of membrane);GO:0031966(mitochondrial membrane)	NA	NA	NA	RecName: Full=Complex I assembly factor TMEM126B, mitochondrial; AltName: Full=Transmembrane protein 126B	10.0323	9.24905	8.64545	9.47749	11.6507	15.3556	9.54152	17.0758	0.697536	-0.519661	0.0133481	0.350721	down	no
ENSRNOG00000007272	Rnf103	ENSRNOT00000064374;ENSRNOT00000088018	GO:0004842(ubiquitin-protein transferase activity);GO:0005783(endoplasmic reticulum);GO:0005789(endoplasmic reticulum membrane);GO:0008270(zinc ion binding);GO:0016021(integral component of membrane);GO:0016567(protein ubiquitination);GO:0016874(ligase activity);GO:0030433(ER-associated ubiquitin-dependent protein catabolic process);GO:0030433(ER-associated ubiquitin-dependent protein catabolic p…	04144(Endocytosis);04144(Endocytosis)	K12193	NA	ring finger protein 103, isoform CRA_c, partial [Mus musculus]	10.9921	7.64107	9.91517	8.50257	11.2285	13.067	13.1587	11.5112	0.756675	-0.402254	0.0134342	0.352078	down	no
ENSRNOG00000015397	Cpne7	ENSRNOT00000068231;ENSRNOT00000077701	GO:0005634(nucleus);GO:0005737(cytoplasm);GO:0005886(plasma membrane);GO:0070062(extracellular exosome);GO:0071277(cellular response to calcium ion);GO:0071277(cellular response to calcium ion)	NA	NA	NA	PREDICTED: copine-7 isoform X1 [Rattus norvegicus]	32.6933	27.3477	19.6666	19.986	24.556	50.0253	30.1233	41.0085	0.684178	-0.547557	0.0135049	0.352078	down	no
ENSRNOG00000011621	Hnrnpc	ENSRNOT00000090378;ENSRNOT00000060514	GO:0000166(nucleotide binding);GO:0000398(mRNA splicing, via spliceosome);GO:0000790(nuclear chromatin);GO:0000978(RNA polymerase II core promoter proximal region sequence-specific DNA binding);GO:0000980(RNA polymerase II distal enhancer sequence-specific DNA binding);GO:0001649(osteoblast differentiation);GO:0003676(nucleic acid binding);GO:0003723(RNA binding);GO:0003729(mRNA binding);GO:00037…	03040(Spliceosome);03040(Spliceosome)	K12884	NA	PREDICTED: heterogeneous nuclear ribonucleoproteins C1/C2 isoform X4 [Canis lupus familiaris]	33.9326	37.8018	36.4795	37.7642	39.2312	45.8789	52.9725	45.9425	0.79325	-0.334152	0.0135065	0.352078	down	no
ENSRNOG00000030862	Atp6v1h	ENSRNOT00000085654;ENSRNOT00000065402	GO:0000221(vacuolar proton-transporting V-type ATPase, V1 domain);GO:0005765(lysosomal membrane);GO:0006897(endocytosis);GO:0015991(ATP hydrolysis coupled proton transport);GO:0046961(proton-transporting ATPase activity, rotational mechanism);GO:0070062(extracellular exosome);GO:0070062(extracellular exosome)	00190(Oxidative phosphorylation);04145(Phagosome);04142(Lysosome);04721(Synaptic vesicle cycle);05323(Rheumatoid arthritis);05152(Tuberculosis);05152(Tuberculosis)	K02144	NA	V-type proton ATPase subunit H [Rattus norvegicus]	35.9222	30.1789	27.3984	26.5578	35.0882	36.9178	43.4061	38.1694	0.781717	-0.355282	0.01354	0.352078	down	no
ENSRNOG00000020525	Col5a3	ENSRNOT00000027897	GO:0005201(extracellular matrix structural constituent);GO:0005588(collagen type V trimer);GO:0007160(cell-matrix adhesion);GO:0008201(heparin binding);GO:0031012(extracellular matrix);GO:0043394(proteoglycan binding);GO:0070062(extracellular exosome)	04974(Protein digestion and absorption)	K19721	NA	collagen alpha-3(V) chain precursor [Rattus norvegicus]	16.7779	23.7212	28.6907	25.0609	15.5251	15.346	20.9383	17.405	1.36172	0.445431	0.0135689	0.352078	up	no
ENSRNOG00000016768	Oprl1	ENSRNOT00000045845;ENSRNOT00000031328	GO:0001626(nociceptin receptor activity);GO:0001934(positive regulation of protein phosphorylation);GO:0004930(G-protein coupled receptor activity);GO:0005829(cytosol);GO:0005887(integral component of plasma membrane);GO:0007187(G-protein coupled receptor signaling pathway, coupled to cyclic nucleotide second messenger);GO:0007193(adenylate cyclase-inhibiting G-protein coupled receptor signaling …	04080(Neuroactive ligand-receptor interaction);04080(Neuroactive ligand-receptor interaction)	K04216	NA	nociceptin receptor isoform 2 [Rattus norvegicus]	7.27322	7.66544	8.24694	8.37259	4.74061	5.7267	6.02666	5.99215	1.40345	0.488979	0.0135941	0.352078	up	no
ENSRNOG00000039388	Prrt4	ENSRNOT00000060362	GO:0016021(integral component of membrane)	NA	NA	NA	PREDICTED: proline-rich transmembrane protein 4 isoform X1 [Rattus norvegicus]	4.3534	6.33063	11.192	8.01783	4.1695	3.39466	5.99076	4.92633	1.61752	0.693784	0.0135954	0.352078	up	no
ENSRNOG00000039454	AABR07031734.10	ENSRNOT00000060461	GO:0005509(calcium ion binding);GO:0005886(plasma membrane);GO:0007156(homophilic cell adhesion via plasma membrane adhesion molecules);GO:0016021(integral component of membrane)	04391(Hippo signaling pathway -fly)	K16669	NA	protocadherin gamma-B7 precursor [Rattus norvegicus]	3.91626	5.29176	6.35107	3.97684	2.80472	2.18424	2.81268	3.77563	1.68744	0.754834	0.0136104	0.352078	up	no
ENSRNOG00000007100	Ccdc136	ENSRNOT00000060309	GO:0005739(mitochondrion);GO:0016021(integral component of membrane)	NA	NA	NA	PREDICTED: coiled-coil domain-containing protein 136 isoform X1 [Rattus norvegicus]	29.3646	25.3268	11.5812	12.8564	22.8321	44.9871	27.1825	32.2258	0.621949	-0.685132	0.013611	0.352078	down	no
ENSRNOG00000003104	Trpv2	ENSRNOT00000004248	GO:0005261(cation channel activity);GO:0005262(calcium channel activity);GO:0005515(protein binding);GO:0005622(intracellular);GO:0005737(cytoplasm);GO:0005886(plasma membrane);GO:0006915(apoptotic process);GO:0008285(negative regulation of cell proliferation);GO:0009266(response to temperature stimulus);GO:0009408(response to heat);GO:0009986(cell surface);GO:0012505(endomembrane system);GO:0016…	04750(Inflammatory mediator regulation of TRP channels)	K04971	NA	transient receptor potential cation channel subfamily V member 2 [Rattus norvegicus]	8.40273	6.7363	8.71208	11.0279	9.7018	13.3055	12.2551	12.6426	0.728086	-0.457818	0.0136389	0.352193	down	no
ENSRNOG00000014975	Zfp483	ENSRNOT00000020207	GO:0003676(nucleic acid binding);GO:0003700(transcription factor activity, sequence-specific DNA binding);GO:0005634(nucleus);GO:0006351(transcription, DNA-templated);GO:0006355(regulation of transcription, DNA-templated);GO:0046872(metal ion binding)	04722(Neurotrophin signaling pathway)	K12458	NA	zinc finger protein 483 [Rattus norvegicus]	10.3706	14.7138	11.653	13.3914	8.22585	8.23114	6.71094	10.6438	1.48259	0.568115	0.0137719	0.354148	up	no
ENSRNOG00000006833	Rb1cc1	ENSRNOT00000061884	GO:0000045(autophagosome assembly);GO:0000407(pre-autophagosomal structure);GO:0001889(liver development);GO:0001934(positive regulation of protein phosphorylation);GO:0003674(molecular_function);GO:0005575(cellular_component);GO:0005634(nucleus);GO:0005737(cytoplasm);GO:0006914(autophagy);GO:0007254(JNK cascade);GO:0007507(heart development);GO:0008150(biological_process);GO:0010506(regulation o…	04211(Longevity regulating pathway - mammal)	K17589	NA	RB1-inducible coiled-coil protein 1 [Rattus norvegicus]	8.43352	7.38326	5.95044	6.0503	8.71068	9.74335	8.41605	9.55235	0.763747	-0.388834	0.0138415	0.354148	down	no
ENSRNOG00000032492	Usp22	ENSRNOT00000050061	GO:0000124(SAGA complex);GO:0003674(molecular_function);GO:0003713(transcription coactivator activity);GO:0004843(thiol-dependent ubiquitin-specific protease activity);GO:0005575(cellular_component);GO:0006355(regulation of transcription, DNA-templated);GO:0006511(ubiquitin-dependent protein catabolic process);GO:0008150(biological_process);GO:0008270(zinc ion binding);GO:0010485(H4 histone acety…	04144(Endocytosis)	K11839	EC:3.4.19.12	mKIAA1063 protein, partial [Mus musculus]	92.3524	89.0053	81.6484	93.9004	62.2441	60.7873	79.8772	71.6487	1.29993	0.378439	0.0138827	0.354148	up	no
ENSRNOG00000003809	Sat1	ENSRNOT00000068078	GO:0001525(angiogenesis);GO:0004145(diamine N-acetyltransferase activity);GO:0042127(regulation of cell proliferation);GO:0005622(intracellular);GO:0005829(cytosol);GO:0006595(polyamine metabolic process);GO:0006598(polyamine catabolic process);GO:0008080(N-acetyltransferase activity);GO:0019809(spermidine binding);GO:0032918(spermidine acetylation);GO:0032919(spermine acetylation)	00330(Arginine and proline metabolism)	K00657	EC:2.3.1.57	Ab2-402 [Rattus norvegicus]	45.7953	40.3354	45.0521	38.4016	57.3327	57.2095	48.9054	52.4934	0.785328	-0.348633	0.0138828	0.354148	down	no
ENSRNOG00000025448	Limd2	ENSRNOT00000035973	GO:0008270(zinc ion binding)	NA	NA	NA	PREDICTED: LIM domain-containing protein 2 isoform X2 [Cricetulus griseus]	46.8515	40.6718	47.9741	78.7173	38.5673	33.4235	43.7833	33.3771	1.43623	0.522283	0.0139147	0.354148	up	no
ENSRNOG00000016807	Oat	ENSRNOT00000022628	GO:0003992(N2-acetyl-L-ornithine:2-oxoglutarate 5-aminotransferase activity);GO:0004587(ornithine-oxo-acid transaminase activity);GO:0005737(cytoplasm);GO:0005739(mitochondrion);GO:0005759(mitochondrial matrix);GO:0006591(ornithine metabolic process);GO:0010121(arginine catabolic process to proline via ornithine);GO:0019544(arginine catabolic process to glutamate);GO:0030170(pyridoxal phosphate b…	00330(Arginine and proline metabolism)	K00819	EC:2.6.1.13	ornithine aminotransferase, mitochondrial precursor [Rattus norvegicus]	35.4371	28.5578	26.1192	28.5559	37.0276	38.0818	40.3362	35.5125	0.786112	-0.347194	0.013926	0.354148	down	no
ENSRNOG00000016213	Ssbp2	ENSRNOT00000021857	GO:0003697(single-stranded DNA binding);GO:0005737(cytoplasm)	NA	NA	NA	PREDICTED: single-stranded DNA-binding protein 2 isoform X9 [Rattus norvegicus]	26.3373	46.1735	39.1964	40.6551	30.5428	25.1946	22.0921	27.7103	1.44365	0.529718	0.0139486	0.354148	up	no
ENSRNOG00000028630	Ksr2	ENSRNOT00000071074;ENSRNOT00000046190	GO:0004672(protein kinase activity);GO:0005078(MAP-kinase scaffold activity);GO:0005524(ATP binding);GO:0005622(intracellular);GO:0005829(cytosol);GO:0005886(plasma membrane);GO:0006468(protein phosphorylation);GO:0019722(calcium-mediated signaling);GO:0031434(mitogen-activated protein kinase kinase binding);GO:0035556(intracellular signal transduction);GO:0043410(positive regulation of MAPK casc…	04014(Ras signaling pathway);04014(Ras signaling pathway)	K18529	EC:2.7.11.1	PREDICTED: kinase suppressor of Ras 2 isoform X1 [Rattus norvegicus]	2.36831	1.98962	1.80551	3.6783	1.39963	1.27858	0.767307	1.51749	1.98302	0.987699	0.0139643	0.354148	up	no
ENSRNOG00000018674	Ntrk3	ENSRNOT00000046849;ENSRNOT00000025536;ENSRNOT00000041839	GO:0000166(nucleotide binding);GO:0000187(activation of MAPK activity);GO:0001764(neuron migration);GO:0001933(negative regulation of protein phosphorylation);GO:0002039(p53 binding);GO:0004672(protein kinase activity);GO:0004713(protein tyrosine kinase activity);GO:0004714(transmembrane receptor protein tyrosine kinase activity);GO:0005004(GPI-linked ephrin receptor activity);GO:0005030(neurotro…	04722(Neurotrophin signaling pathway);05230(Central carbon metabolism in cancer);05230(Central carbon metabolism in cancer)	K05101	EC:2.7.10.1	NT-3 growth factor receptor isoform b precursor [Mus musculus]	6.88578	7.35101	8.816	7.19634	5.13687	4.81737	4.56746	6.36808	1.44803	0.534096	0.0139881	0.354148	up	no
ENSRNOG00000032517	Cntn6	ENSRNOT00000051645	GO:0005112(Notch binding);GO:0007155(cell adhesion);GO:0007219(Notch signaling pathway);GO:0030182(neuron differentiation);GO:0046658(anchored component of plasma membrane)	04514(Cell adhesion molecules (CAMs))	K06760	NA	contactin-6 precursor [Rattus norvegicus]	6.1498	3.81504	2.04177	3.19286	6.03087	6.63931	6.30606	5.3807	0.624031	-0.68031	0.0139933	0.354148	down	no
ENSRNOG00000022975	Nfam1	ENSRNOT00000037681	GO:0004888(transmembrane signaling receptor activity);GO:0005622(intracellular);GO:0007165(signal transduction);GO:0009986(cell surface);GO:0016021(integral component of membrane);GO:0030183(B cell differentiation);GO:0035556(intracellular signal transduction);GO:0045121(membrane raft);GO:0045577(regulation of B cell differentiation);GO:0050853(B cell receptor signaling pathway);GO:0050861(positi…	NA	NA	NA	PREDICTED: NFAT activation molecule 1 isoform X1 [Rattus norvegicus]	6.79961	8.40192	7.51523	10.0971	5.42848	5.24213	6.08537	6.34603	1.42039	0.506286	0.0140042	0.354148	up	no
ENSRNOG00000001199	Pop5	ENSRNOT00000001591	GO:0003674(molecular_function);GO:0004526(ribonuclease P activity);GO:0005575(cellular_component);GO:0005655(nucleolar ribonuclease P complex);GO:0008033(tRNA processing);GO:0008150(biological_process);GO:0090502(RNA phosphodiester bond hydrolysis, endonucleolytic)	03013(RNA transport);03008(Ribosome biogenesis in eukaryotes)	K03537	EC:3.1.26.5	ribonuclease P/MRP protein subunit POP5 [Rattus norvegicus]	17.3138	19.3188	22.2621	20.0531	12.4461	11.8068	18.5608	13.399	1.40445	0.490002	0.014023	0.354148	up	no
ENSRNOG00000018736	LOC100911615	ENSRNOT00000025319	GO:0004806(triglyceride lipase activity);GO:0005515(protein binding);GO:0005811(lipid particle);GO:0005829(cytosol);GO:0005886(plasma membrane);GO:0010891(negative regulation of sequestering of triglyceride);GO:0010898(positive regulation of triglyceride catabolic process);GO:0016021(integral component of membrane);GO:0019433(triglyceride catabolic process);GO:0019915(lipid storage);GO:0034389(li…	00561(Glycerolipid metabolism);04923(Regulation of lipolysis in adipocyte)	K16816	EC:3.1.1.3	patatin-like phospholipase domain-containing protein 2 [Rattus norvegicus]	7.55979	7.35828	7.91162	6.35402	4.78182	4.41531	5.51064	4.91959	1.48689	0.572297	0.0140264	0.354148	up	no
ENSRNOG00000025244	Trrap	ENSRNOT00000030545;ENSRNOT00000091346;ENSRNOT00000076323	GO:0000812(Swr1 complex);GO:0003682(chromatin binding);GO:0003712(transcription cofactor activity);GO:0003713(transcription coactivator activity);GO:0005634(nucleus);GO:0005654(nucleoplasm);GO:0005667(transcription factor complex);GO:0005794(Golgi apparatus);GO:0006355(regulation of transcription, DNA-templated);GO:0007093(mitotic cell cycle checkpoint);GO:0008150(biological_process);GO:0016578(h…	05166(HTLV-I infection);05166(HTLV-I infection)	K08874	NA	PREDICTED: transformation/transcription domain-associated protein isoform X5 [Mus musculus]	11.5638	12.9361	12.1601	16.5187	10.2226	7.5991	11.2281	10.3867	1.34846	0.431316	0.0140725	0.354148	up	no
ENSRNOG00000056855	LOC100360413	ENSRNOT00000085224	GO:0003746(translation elongation factor activity);GO:0003924(GTPase activity);GO:0005525(GTP binding);GO:0005622(intracellular);GO:0005737(cytoplasm);GO:0006414(translational elongation)	03013(RNA transport);05134(Legionellosis)	K03231	NA	PREDICTED: elongation factor 1-alpha 1-like isoform X1 [Ovis aries]	96.5318	93.2733	284.383	135.717	177.602	198.227	276.893	320.98	0.626378	-0.674895	0.01408	0.354148	down	no
ENSRNOG00000059008	Socs7	ENSRNOT00000080935	GO:0003674(molecular_function);GO:0005575(cellular_component);GO:0005737(cytoplasm);GO:0008150(biological_process);GO:0008286(insulin receptor signaling pathway);GO:0016567(protein ubiquitination);GO:0021799(cerebral cortex radially oriented cell migration);GO:0021819(layer formation in cerebral cortex);GO:0021942(radial glia guided migration of Purkinje cell);GO:0035556(intracellular signal tran…	04630(Jak-STAT signaling pathway);04917(Prolactin signaling pathway)	K04699	NA	PREDICTED: LOW QUALITY PROTEIN: suppressor of cytokine signaling 7 isoform X1 [Rattus norvegicus]	10.9616	11.1541	8.54883	14.6966	6.70041	7.66419	6.81745	8.59448	1.52339	0.607282	0.0141516	0.354148	up	no
ENSRNOG00000054879	Zic2	ENSRNOT00000089455	GO:0000977(RNA polymerase II regulatory region sequence-specific DNA binding);GO:0000978(RNA polymerase II core promoter proximal region sequence-specific DNA binding);GO:0001077(transcriptional activator activity, RNA polymerase II core promoter proximal region sequence-specific binding);GO:0001843(neural tube closure);GO:0003676(nucleic acid binding);GO:0003677(DNA binding);GO:0003700(transcrip…	04340(Hedgehog signaling pathway)	K06235	NA	Zic family member 2 (odd-paired homolog, Drosophila) (predicted) [Rattus norvegicus]	15.0123	6.82733	4.40263	3.87191	9.99169	16.8082	14.6531	13.2479	0.550525	-0.86112	0.0141584	0.354148	down	no
ENSRNOG00000004332	Egfr	ENSRNOT00000006087	GO:0001892(embryonic placenta development);GO:0003682(chromatin binding);GO:0004716(receptor signaling protein tyrosine kinase activity);GO:0005524(ATP binding);GO:0005925(focal adhesion);GO:0007173(epidermal growth factor receptor signaling pathway);GO:0007435(salivary gland morphogenesis);GO:0007611(learning or memory);GO:0008283(cell proliferation);GO:0016021(integral component of membrane);GO…	04014(Ras signaling pathway);04015(Rap1 signaling pathway);04010(MAPK signaling pathway);04012(ErbB signaling pathway);04066(HIF-1 signaling pathway);04068(FoxO signaling pathway);04020(Calcium signaling pathway);04072(Phospholipase D signaling pathway);04151(PI3K-Akt signaling pathway);04060(Cytokine-cytokine receptor interaction);04144(Endocytosis);04810(Regulation of actin cytoskeleton);04510(…	K04361	EC:2.7.10.1	epidermal growth factor receptor, isoform CRA_b [Rattus norvegicus]	1.23858	1.28213	1.77284	1.61716	0.750037	0.744772	0.820402	0.935453	1.81831	0.862597	0.0141843	0.354148	up	no
ENSRNOG00000028879	Slc4a8	ENSRNOT00000065379;ENSRNOT00000040890	GO:0005215(transporter activity);GO:0005452(inorganic anion exchanger activity);GO:0005886(plasma membrane);GO:0005887(integral component of plasma membrane);GO:0006810(transport);GO:0006811(ion transport);GO:0006814(sodium ion transport);GO:0006820(anion transport);GO:0008509(anion transmembrane transporter activity);GO:0009790(embryo development);GO:0015297(antiporter activity);GO:0015301(anion…	04972(Pancreatic secretion);04976(Bile secretion);04964(Proximal tubule bicarbonate reclamation);04964(Proximal tubule bicarbonate reclamation)	K13575	NA	electroneutral sodium bicarbonate exchanger 1 isoform 2 [Rattus norvegicus]	2.59455	1.77269	2.1113	3.45713	1.35131	1.0152	1.26468	1.88438	1.80139	0.849107	0.0141846	0.354148	up	no
ENSRNOG00000014528	Zswim6	ENSRNOT00000064292;ENSRNOT00000078884	GO:0016021(integral component of membrane);GO:0048812(neuron projection morphogenesis);GO:2001222(regulation of neuron migration);GO:2001222(regulation of neuron migration)	NA	NA	NA	Ab2-064 [Rattus norvegicus]	5.99787	5.42211	9.05923	7.10295	4.4072	3.39204	4.7292	5.20031	1.55579	0.637644	0.0141867	0.354148	up	no
ENSRNOG00000027233	Trpc5	ENSRNOT00000091423	GO:0005262(calcium channel activity);GO:0005887(integral component of plasma membrane);GO:0006828(manganese ion transport);GO:0015279(store-operated calcium channel activity);GO:0034704(calcium channel complex);GO:0070588(calcium ion transmembrane transport);GO:0070679(inositol 1,4,5 trisphosphate binding);GO:0003779(actin binding);GO:0005515(protein binding);GO:0005737(cytoplasm);GO:0007204(posi…	04360(Axon guidance)	K04968	NA	short transient receptor potential channel 5 [Rattus norvegicus]	1.5131	2.22268	2.46478	3.2987	1.38981	0.869287	1.47748	1.54288	1.79929	0.847424	0.0143235	0.356347	up	no
ENSRNOG00000009995	Rapgef6	ENSRNOT00000013481	GO:0005085(guanyl-nucleotide exchange factor activity);GO:0005622(intracellular);GO:0005829(cytosol);GO:0005886(plasma membrane);GO:0007264(small GTPase mediated signal transduction);GO:0016324(apical plasma membrane);GO:0017016(Ras GTPase binding);GO:0030033(microvillus assembly);GO:0030139(endocytic vesicle);GO:0030742(GTP-dependent protein binding);GO:0043547(positive regulation of GTPase acti…	04015(Rap1 signaling pathway)	K08020	NA	rap guanine nucleotide exchange factor 6 [Rattus norvegicus]	2.71277	3.18039	3.40333	2.80677	2.02481	2.13398	1.88136	2.09723	1.48737	0.57276	0.0143449	0.356347	up	no
ENSRNOG00000028782	RGD1565498	ENSRNOT00000043581	GO:0015630(microtubule cytoskeleton);GO:0045171(intercellular bridge)	NA	NA	NA	UPF0536 protein C12orf66 homolog isoform 1 [Rattus norvegicus]	1.9125	1.75887	1.84482	1.70999	2.68142	2.77429	3.40968	2.51323	0.635066	-0.655021	0.014346	0.356347	down	no
ENSRNOG00000011340	Ankrd13c	ENSRNOT00000015170	GO:0005102(receptor binding);GO:0005783(endoplasmic reticulum);GO:0006621(protein retention in ER lumen);GO:0010869(regulation of receptor biosynthetic process);GO:0048471(perinuclear region of cytoplasm);GO:2000209(regulation of anoikis)	04215(Apoptosis - multiple species)	K16943	NA	ankyrin repeat domain-containing protein 13C [Rattus norvegicus]	30.8253	28.3617	27.9743	25.5971	35.0588	40.125	34.3236	33.0029	0.791229	-0.337833	0.0143981	0.357048	down	no
ENSRNOG00000013707	Spata13	ENSRNOT00000018407	GO:0003674(molecular_function);GO:0005085(guanyl-nucleotide exchange factor activity);GO:0005089(Rho guanyl-nucleotide exchange factor activity);GO:0005575(cellular_component);GO:0005622(intracellular);GO:0005654(nucleoplasm);GO:0005737(cytoplasm);GO:0008150(biological_process);GO:0016477(cell migration);GO:0030027(lamellipodium);GO:0030032(lamellipodium assembly);GO:0030175(filopodium);GO:003033…	04810(Regulation of actin cytoskeleton)	K05769	NA	PREDICTED: spermatogenesis-associated protein 13 isoform X1 [Rattus norvegicus]	6.40989	7.08155	9.19406	8.21493	6.14042	4.28897	6.07628	6.09342	1.36733	0.451361	0.0144762	0.358392	up	no
ENSRNOG00000029370	Abhd3	ENSRNOT00000041878	GO:0003674(molecular_function);GO:0004623(phospholipase A2 activity);GO:0005575(cellular_component);GO:0008150(biological_process);GO:0008970(phosphatidylcholine 1-acylhydrolase activity);GO:0016021(integral component of membrane);GO:0046470(phosphatidylcholine metabolic process)	NA	NA	NA	abhydrolase domain containing 3, partial [Mus musculus]	37.9493	33.4784	28.2743	22.9145	34.0198	43.7113	50.2405	36.4882	0.745571	-0.423583	0.0145198	0.358436	down	no
ENSRNOG00000009892	Adamts15	ENSRNOT00000013341	GO:0004175(endopeptidase activity);GO:0004222(metalloendopeptidase activity);GO:0005578(proteinaceous extracellular matrix);GO:0005615(extracellular space);GO:0006508(proteolysis);GO:0007229(integrin-mediated signaling pathway);GO:0008201(heparin binding);GO:0008270(zinc ion binding);GO:0009986(cell surface);GO:0050840(extracellular matrix binding)	00510(N-Glycan biosynthesis);00514(Other types of O-glycan biosynthesis);00533(Glycosaminoglycan biosynthesis - keratan sulfate);00601(Glycosphingolipid biosynthesis - lacto and neolacto series)	K07968	EC:2.4.1.90;EC:2.4.1.38	A disintegrin and metalloproteinase with thrombospondin motifs 15 precursor [Rattus norvegicus]	2.66124	1.61093	1.13872	1.10058	1.5176	4.48165	2.38332	3.32263	0.556289	-0.846093	0.0145257	0.358436	down	no
ENSRNOG00000021560	Cass4	ENSRNOT00000035245	GO:0005737(cytoplasm);GO:0005856(cytoskeleton);GO:0007155(cell adhesion);GO:0030054(cell junction)	NA	NA	NA	PREDICTED: cas scaffolding protein family member 4 isoform X1 [Rattus norvegicus]	0.22597	0.068588	0.084182	0.131285	0.284248	0.305568	0.326786	0.292247	0.42191	-1.24499	0.0146123	0.359712	down	yes
ENSRNOG00000001713	Il13ra1	ENSRNOT00000002330	GO:0016021(integral component of membrane);GO:0035772(interleukin-13-mediated signaling pathway)	04630(Jak-STAT signaling pathway);04060(Cytokine-cytokine receptor interaction)	K05076	NA	interleukin-13 receptor subunit alpha-1 precursor [Rattus norvegicus]	1.41671	1.47267	1.05461	0.735594	1.76231	2.13262	2.53851	1.81572	0.56728	-0.817868	0.0146254	0.359712	down	no
ENSRNOG00000004719	Pp2d1	ENSRNOT00000006325	GO:0004722(protein serine/threonine phosphatase activity);GO:0006470(protein dephosphorylation)	04014(Ras signaling pathway);04144(Endocytosis);04145(Phagosome);04962(Vasopressin-regulated water reabsorption);05014(Amyotrophic lateral sclerosis (ALS));05152(Tuberculosis);05146(Amoebiasis)	K07887	NA	protein phosphatase 2C-like domain-containing protein 1 [Rattus norvegicus]	13.788	9.34206	10.2404	8.64931	14.5518	17.1244	11.4826	14.095	0.733921	-0.446303	0.0147088	0.360514	down	no
ENSRNOG00000004234	Mgat2	ENSRNOT00000005608	GO:0000139(Golgi membrane);GO:0005794(Golgi apparatus);GO:0005795(Golgi stack);GO:0006487(protein N-linked glycosylation);GO:0008455(alpha-1,6-mannosylglycoprotein 2-beta-N-acetylglucosaminyltransferase activity);GO:0009312(oligosaccharide biosynthetic process);GO:0016020(membrane);GO:0016021(integral component of membrane);GO:0018279(protein N-linked glycosylation via asparagine);GO:0030246(carb…	00510(N-Glycan biosynthesis)	K00736	EC:2.4.1.143	alpha-1,6-mannosyl-glycoprotein 2-beta-N-acetylglucosaminyltransferase [Rattus norvegicus]	9.83333	7.67036	7.21309	7.87936	10.486	11.7114	10.941	10.8639	0.740782	-0.432879	0.0147195	0.360514	down	no
ENSRNOG00000021168	Anp32e	ENSRNOT00000028744	GO:0005634(nucleus);GO:0005737(cytoplasm);GO:0016023(cytoplasmic, membrane-bounded vesicle);GO:0016568(chromatin modification);GO:0019212(phosphatase inhibitor activity)	NA	NA	NA	acidic (leucine-rich) nuclear phosphoprotein 32 family, member E, isoform CRA_b, partial [Mus musculus]	23.301	25.4949	24.9666	20.9104	27.8819	31.4929	32.9985	27.3152	0.790994	-0.338262	0.0147301	0.360514	down	no
ENSRNOG00000052017	Dio3	ENSRNOT00000078113	GO:0001666(response to hypoxia);GO:0004800(thyroxine 5'-deiodinase activity);GO:0005575(cellular_component);GO:0005886(plasma membrane);GO:0010008(endosome membrane);GO:0016021(integral component of membrane);GO:0033798(thyroxine 5-deiodinase activity);GO:0040018(positive regulation of multicellular organism growth);GO:0042403(thyroid hormone metabolic process);GO:0042404(thyroid hormone cataboli…	04919(Thyroid hormone signaling pathway)	K07754	EC:1.21.99.3	thyroxine 5-deiodinase [Rattus norvegicus]	1.01535	0.799737	1.52236	1.28498	0.183037	0.555252	0.66837	0.535782	2.3797	1.25078	0.0148048	0.361753	up	yes
ENSRNOG00000022421	Crtc1	ENSRNOT00000038057	GO:0003674(molecular_function);GO:0005634(nucleus);GO:0005654(nucleoplasm);GO:0005737(cytoplasm);GO:0005886(plasma membrane);GO:0006351(transcription, DNA-templated);GO:0007613(memory);GO:0008140(cAMP response element binding protein binding);GO:0030425(dendrite);GO:0032793(positive regulation of CREB transcription factor activity);GO:0043025(neuronal cell body);GO:0043153(entrainment of circadia…	05166(HTLV-I infection)	K15309	NA	CREB-regulated transcription coactivator 1 [Rattus norvegicus]	32.9031	31.6068	31.9293	42.5081	26.4133	20.435	23.3434	30.8407	1.37527	0.45972	0.0148469	0.362192	up	no
ENSRNOG00000049442	AABR07026317.1	ENSRNOT00000025380	GO:0003735(structural constituent of ribosome);GO:0006364(rRNA processing);GO:0006407(rRNA export from nucleus);GO:0006412(translation);GO:0022627(cytosolic small ribosomal subunit);GO:0042274(ribosomal small subunit biogenesis);GO:0044822(poly(A) RNA binding);GO:0070062(extracellular exosome)	03010(Ribosome)	K02979	NA	40S ribosomal protein S28 [Homo sapiens]	154.73	163.667	158.99	132.117	215.549	199.416	172.965	213.907	0.760135	-0.395673	0.0148967	0.362464	down	no
ENSRNOG00000017444	Nrsn1	ENSRNOT00000023519	GO:0007399(nervous system development);GO:0016021(integral component of membrane);GO:0030133(transport vesicle);GO:0030426(growth cone);GO:0043025(neuronal cell body)	NA	NA	NA	neurensin 1, isoform CRA_b, partial [Mus musculus]	97.454	63.5071	56.1995	59.6532	77.7557	130.711	82.6494	96.8015	0.713589	-0.486834	0.0149064	0.362464	down	no
ENSRNOG00000003947	Ntn1	ENSRNOT00000005255	GO:0001764(neuron migration);GO:0005515(protein binding);GO:0005576(extracellular region);GO:0005578(proteinaceous extracellular matrix);GO:0005604(basement membrane);GO:0005737(cytoplasm);GO:0006915(apoptotic process);GO:0006930(substrate-dependent cell migration, cell extension);GO:0007265(Ras protein signal transduction);GO:0007409(axonogenesis);GO:0007411(axon guidance);GO:0008284(positive re…	04360(Axon guidance)	K06843	NA	netrin-1 precursor [Rattus norvegicus]	7.666	11.9087	9.09981	7.92706	5.97701	4.15272	7.3845	6.06988	1.55196	0.634092	0.0150354	0.364787	up	no
ENSRNOG00000033119	Plcb4	ENSRNOT00000045393;ENSRNOT00000042853;ENSRNOT00000049855	GO:0004435(phosphatidylinositol phospholipase C activity);GO:0004871(signal transducer activity);GO:0005509(calcium ion binding);GO:0005622(intracellular);GO:0005634(nucleus);GO:0005790(smooth endoplasmic reticulum);GO:0014069(postsynaptic density);GO:0016042(lipid catabolic process);GO:0030425(dendrite);GO:0035556(intracellular signal transduction);GO:0005737(cytoplasm);GO:0007602(phototransduct…	00562(Inositol phosphate metabolism);04015(Rap1 signaling pathway);04310(Wnt signaling pathway);04020(Calcium signaling pathway);04070(Phosphatidylinositol signaling system);04072(Phospholipase D signaling pathway);04071(Sphingolipid signaling pathway);04022(cGMP - PKG signaling pathway);04540(Gap junction);04611(Platelet activation);04062(Chemokine signaling pathway);04911(Insulin secretion);049…	K05858	EC:3.1.4.11	PREDICTED: 1-phosphatidylinositol 4,5-bisphosphate phosphodiesterase beta-4 isoform X1 [Rattus norvegicus]	9.41368	12.5651	5.40232	3.30279	9.93312	18.7125	10.1789	13.7682	0.583424	-0.777384	0.0150688	0.364787	down	no
ENSRNOG00000005826	RGD1562420	ENSRNOT00000007683	GO:0003735(structural constituent of ribosome);GO:0006412(translation);GO:0022625(cytosolic large ribosomal subunit)	03010(Ribosome)	K02885	NA	60S ribosomal protein L19 [Gallus gallus]	103.559	57.4627	69.8776	57.3608	132.96	52.5402	123.84	131.429	0.653995	-0.612648	0.0150748	0.364787	down	no
ENSRNOG00000005924	Dstn	ENSRNOT00000007794	GO:0003779(actin binding);GO:0005737(cytoplasm);GO:0015629(actin cytoskeleton);GO:0030042(actin filament depolymerization);GO:0030836(positive regulation of actin filament depolymerization);GO:0030864(cortical actin cytoskeleton);GO:0051014(actin filament severing);GO:0070062(extracellular exosome)	04810(Regulation of actin cytoskeleton);04666(Fc gamma R-mediated phagocytosis);04360(Axon guidance);05133(Pertussis)	K05765	NA	destrin [Rattus norvegicus]	128.924	96.5573	108.226	78.5787	124.084	128.495	147.897	130.756	0.776093	-0.365699	0.0152695	0.368716	down	no
ENSRNOG00000006858	Pyurf	ENSRNOT00000008973	GO:0000506(glycosylphosphatidylinositol-N-acetylglucosaminyltransferase (GPI-GnT) complex);GO:0005739(mitochondrion);GO:0005789(endoplasmic reticulum membrane);GO:0006506(GPI anchor biosynthetic process);GO:0009893(positive regulation of metabolic process)	00563(Glycosylphosphatidylinositol(GPI)-anchor biosynthesis)	K11001	NA	protein preY, mitochondrial precursor [Rattus norvegicus]	8.18213	7.42995	6.20461	8.92326	9.8788	11.2368	11.7115	9.2472	0.730613	-0.452821	0.0152864	0.368716	down	no
ENSRNOG00000009771	Cdh10	ENSRNOT00000013152	GO:0005509(calcium ion binding);GO:0005886(plasma membrane);GO:0007156(homophilic cell adhesion via plasma membrane adhesion molecules);GO:0016021(integral component of membrane);GO:0016337(single organismal cell-cell adhesion)	04514(Cell adhesion molecules (CAMs))	K06533	NA	cadherin-10 precursor [Rattus norvegicus]	8.17797	8.31071	5.96862	6.69158	8.72694	10.283	10.469	9.3283	0.751121	-0.412883	0.0154	0.370283	down	no
ENSRNOG00000002934	Atp1b1	ENSRNOT00000003932;ENSRNOT00000076578;ENSRNOT00000075948	GO:0001666(response to hypoxia);GO:0001671(ATPase activator activity);GO:0001824(blastocyst development);GO:0002230(positive regulation of defense response to virus by host);GO:0005391(sodium:potassium-exchanging ATPase activity);GO:0005524(ATP binding);GO:0005622(intracellular);GO:0005886(plasma membrane);GO:0005890(sodium:potassium-exchanging ATPase complex);GO:0005901(caveola);GO:0006813(potas…	04024(cAMP signaling pathway);04022(cGMP - PKG signaling pathway);04911(Insulin secretion);04918(Thyroid hormone synthesis);04919(Thyroid hormone signaling pathway);04260(Cardiac muscle contraction);04261(Adrenergic signaling in cardiomyocytes);04970(Salivary secretion);04971(Gastric acid secretion);04972(Pancreatic secretion);04976(Bile secretion);04973(Carbohydrate digestion and absorption);049…	K01540	NA	sodium/potassium-transporting ATPase subunit beta-1 [Rattus norvegicus]	532.624	444.873	363.035	402.495	536.465	571.106	580.844	540.227	0.782102	-0.354571	0.0154438	0.370283	down	no
ENSRNOG00000051238	Mphosph8	ENSRNOT00000028145;ENSRNOT00000076474	GO:0000788(nuclear nucleosome);GO:0005634(nucleus);GO:0005720(nuclear heterochromatin);GO:0005730(nucleolus);GO:0005737(cytoplasm);GO:0005886(plasma membrane);GO:0006351(transcription, DNA-templated);GO:0035064(methylated histone binding);GO:0044030(regulation of DNA methylation);GO:0045892(negative regulation of transcription, DNA-templated);GO:0070062(extracellular exosome);GO:0000151(ubiquitin…	00310(Lysine degradation);00310(Lysine degradation)	K11419	EC:2.1.1.43	PREDICTED: M-phase phosphoprotein 8 isoform X3 [Panthera pardus]	21.389	24.2036	17.1104	18.0123	24.1141	30.368	23.4103	28.0092	0.762171	-0.391813	0.0154487	0.370283	down	no
ENSRNOG00000011413	Scp2	ENSRNOT00000015420;ENSRNOT00000088049;ENSRNOT00000015466	GO:0005518(collagen binding);GO:0005615(extracellular space);GO:0005737(cytoplasm);GO:0008285(negative regulation of cell proliferation);GO:0030336(negative regulation of cell migration);GO:0000062(fatty-acyl-CoA binding);GO:0003988(acetyl-CoA C-acyltransferase activity);GO:0005102(receptor binding);GO:0005634(nucleus);GO:0005654(nucleoplasm);GO:0005739(mitochondrion);GO:0005777(peroxisome);GO:00…	00120(Primary bile acid biosynthesis);04146(Peroxisome);03320(PPAR signaling pathway);03320(PPAR signaling pathway)	K08764	EC:2.3.1.176	60 kDa protein [Rattus norvegicus]	36.2423	35.5596	34.3508	31.3423	39.9983	43.8078	43.1241	44.1766	0.803563	-0.315518	0.0154501	0.370283	down	no
ENSRNOG00000013312	Kcnt2	ENSRNOT00000083693;ENSRNOT00000017884	GO:0005228(intracellular sodium activated potassium channel activity);GO:0005249(voltage-gated potassium channel activity);GO:0005524(ATP binding);GO:0008076(voltage-gated potassium channel complex);GO:0015269(calcium-activated potassium channel activity);GO:0016021(integral component of membrane);GO:0071805(potassium ion transmembrane transport);GO:0071805(potassium ion transmembrane transport)	NA	NA	NA	PREDICTED: potassium channel subfamily T member 2 isoform X4 [Rattus norvegicus]	1.42187	1.21396	0.477438	1.04871	1.56348	2.19516	1.50019	2.16221	0.560834	-0.834353	0.015549	0.370956	down	no
ENSRNOG00000022248	Fbxl16	ENSRNOT00000039777	GO:0005737(cytoplasm)	NA	NA	NA	F-box/LRR-repeat protein 16 [Rattus norvegicus]	126.306	140.821	154.387	170.307	106.315	91.5987	132.525	119.691	1.31478	0.394818	0.0155653	0.370956	up	no
ENSRNOG00000029886	Hba-a2	ENSRNOT00000051483	GO:0001701(in utero embryonic development);GO:0003674(molecular_function);GO:0004601(peroxidase activity);GO:0005344(oxygen transporter activity);GO:0005506(iron ion binding);GO:0005515(protein binding);GO:0005833(hemoglobin complex);GO:0010942(positive regulation of cell death);GO:0015671(oxygen transport);GO:0016020(membrane);GO:0019825(oxygen binding);GO:0020037(heme binding);GO:0022627(cytoso…	05144(Malaria);05143(African trypanosomiasis)	K13822	NA	hemoglobin subunit alpha-1/2 [Rattus norvegicus]	9.17545	13.3524	12.0474	55.9988	20.099	15.8447	278.117	21.5359	0.269889	-1.88956	0.0155877	0.370956	down	yes
ENSRNOG00000012178	Lmbrd1	ENSRNOT00000016887	GO:0005158(insulin receptor binding);GO:0005764(lysosome);GO:0005765(lysosomal membrane);GO:0005886(plasma membrane);GO:0016020(membrane);GO:0016021(integral component of membrane);GO:0031419(cobalamin binding);GO:0038016(insulin receptor internalization);GO:0043408(regulation of MAPK cascade);GO:0045334(clathrin-coated endocytic vesicle);GO:0046325(negative regulation of glucose import);GO:00466…	04977(Vitamin digestion and absorption)	K14617	NA	probable lysosomal cobalamin transporter [Rattus norvegicus]	35.8204	25.8509	27.4046	24.9227	36.9206	32.7665	40.0812	36.6902	0.778368	-0.361476	0.0155924	0.370956	down	no
ENSRNOG00000047218	Clic5	ENSRNOT00000073667	GO:0002021(response to dietary excess);GO:0002024(diet induced thermogenesis);GO:0004364(glutathione transferase activity);GO:0005244(voltage-gated ion channel activity);GO:0005254(chloride channel activity);GO:0005634(nucleus);GO:0005737(cytoplasm);GO:0005794(Golgi apparatus);GO:0005815(microtubule organizing center);GO:0006749(glutathione metabolic process);GO:0006821(chloride transport);GO:000…	NA	NA	NA	chloride intracellular channel protein 5 [Rattus norvegicus]	0.956762	0.614532	0.493695	0.646714	1.00339	1.76507	0.675369	1.87977	0.509374	-0.973204	0.015619	0.370956	down	no
ENSRNOG00000054890	Flna	ENSRNOT00000079889	GO:0001525(angiogenesis);GO:0001664(G-protein coupled receptor binding);GO:0001837(epithelial to mesenchymal transition);GO:0001948(glycoprotein binding);GO:0001974(blood vessel remodeling);GO:0003007(heart morphogenesis);GO:0004871(signal transducer activity);GO:0005080(protein kinase C binding);GO:0005515(protein binding);GO:0005634(nucleus);GO:0005730(nucleolus);GO:0005737(cytoplasm);GO:000580…	04010(MAPK signaling pathway);04510(Focal adhesion);05205(Proteoglycans in cancer);05132(Salmonella infection)	K04437	NA	filamin-A [Rattus norvegicus]	12.2579	10.5022	16.6539	14.7024	10.5739	9.0984	10.232	10.1271	1.35185	0.434934	0.0156265	0.370956	up	no
ENSRNOG00000008656	Snca	ENSRNOT00000039247	GO:0000287(magnesium ion binding);GO:0001774(microglial cell activation);GO:0001921(positive regulation of receptor recycling);GO:0001933(negative regulation of protein phosphorylation);GO:0001956(positive regulation of neurotransmitter secretion);GO:0001963(synaptic transmission, dopaminergic);GO:0005504(fatty acid binding);GO:0005507(copper ion binding);GO:0005509(calcium ion binding);GO:000551…	05010(Alzheimer's disease);05012(Parkinson's disease)	K04528	NA	alpha-synuclein [Rattus norvegicus]	160.355	149.318	128.709	189.24	185.455	219.874	212.071	186.694	0.780533	-0.357469	0.015723	0.372076	down	no
ENSRNOG00000021671	Rtl6	ENSRNOT00000039588	GO:0003674(molecular_function);GO:0005575(cellular_component);GO:0008150(biological_process)	NA	NA	NA	PREDICTED: protein LDOC1L [Rattus norvegicus]	37.3099	34.2397	38.0463	44.7895	28.8048	22.9174	26.5037	31.432	1.40788	0.493528	0.0157458	0.372076	up	no
ENSRNOG00000020032	Impdh1	ENSRNOT00000027173	GO:0000166(nucleotide binding);GO:0003674(molecular_function);GO:0003676(nucleic acid binding);GO:0003677(DNA binding);GO:0003938(IMP dehydrogenase activity);GO:0005575(cellular_component);GO:0005634(nucleus);GO:0005654(nucleoplasm);GO:0005737(cytoplasm);GO:0006164(purine nucleotide biosynthetic process);GO:0006177(GMP biosynthetic process);GO:0009409(response to cold);GO:0030054(cell junction);G…	00230(Purine metabolism);00983(Drug metabolism - other enzymes)	K00088	EC:1.1.1.205	inosine 5'-phosphate dehydrogenase 1, isoform CRA_b, partial [Mus musculus]	45.0673	38.3882	30.8788	37.8532	38.1482	50.8608	62.9164	48.0501	0.761031	-0.393973	0.0157481	0.372076	down	no
ENSRNOG00000005108	Wfs1	ENSRNOT00000034730	GO:0000122(negative regulation of transcription from RNA polymerase II promoter);GO:0000502(proteasome complex);GO:0001822(kidney development);GO:0003091(renal water homeostasis);GO:0007601(visual perception);GO:0007605(sensory perception of sound);GO:0030176(integral component of endoplasmic reticulum membrane);GO:0030433(ER-associated ubiquitin-dependent protein catabolic process);GO:0030968(en…	04141(Protein processing in endoplasmic reticulum)	K14020	NA	Wolfram syndrome 1 homolog (human) [Rattus norvegicus]	33.928	58.0566	37.0415	53.158	30.0039	24.516	42.4377	32.5395	1.40686	0.492477	0.015812	0.373	up	no
ENSRNOG00000047067	LOC100363537	ENSRNOT00000071701	GO:0000470(maturation of LSU-rRNA);GO:0003723(RNA binding);GO:0003735(structural constituent of ribosome);GO:0005730(nucleolus);GO:0005925(focal adhesion);GO:0006412(translation);GO:0016020(membrane);GO:0022625(cytosolic large ribosomal subunit);GO:0044822(poly(A) RNA binding);GO:0070062(extracellular exosome)	03010(Ribosome)	K02865	NA	PREDICTED: LOW QUALITY PROTEIN: 60S ribosomal protein L10a-like isoform X1 [Rattus norvegicus]	18.3918	23.7362	45.8494	40.7552	17.6216	24.1995	16.242	19.7265	1.65488	0.726728	0.0158722	0.373581	up	no
ENSRNOG00000006338	Lrp6	ENSRNOT00000082102;ENSRNOT00000066575	GO:0001702(gastrulation with mouth forming second);GO:0001756(somitogenesis);GO:0001843(neural tube closure);GO:0001933(negative regulation of protein phosphorylation);GO:0001947(heart looping);GO:0002009(morphogenesis of an epithelium);GO:0002053(positive regulation of mesenchymal cell proliferation);GO:0003344(pericardium morphogenesis);GO:0003401(axis elongation);GO:0003674(molecular_function)…	04310(Wnt signaling pathway);04310(Wnt signaling pathway)	K03068	NA	PREDICTED: low-density lipoprotein receptor-related protein 6 isoform X1 [Rattus norvegicus]	4.32079	3.40217	3.79675	4.25369	3.15403	2.09323	2.32404	3.10183	1.47786	0.563512	0.0158865	0.373581	up	no
ENSRNOG00000061213	Mrps36	ENSRNOT00000083089;ENSRNOT00000084294	GO:0005763(mitochondrial small ribosomal subunit);GO:0005739(mitochondrion);GO:0005739(mitochondrion)	NA	NA	NA	28S ribosomal protein S36, mitochondrial [Rattus norvegicus]	18.0168	13.9181	16.8593	15.5223	20.0761	23.246	17.3958	22.4152	0.773655	-0.370237	0.0160208	0.375273	down	no
ENSRNOG00000059880	Rubcn	ENSRNOT00000082435;ENSRNOT00000082594	GO:0003674(molecular_function);GO:0005575(cellular_component);GO:0005654(nucleoplasm);GO:0005737(cytoplasm);GO:0005769(early endosome);GO:0005770(late endosome);GO:0005794(Golgi apparatus);GO:0008150(biological_process);GO:0010507(negative regulation of autophagy);GO:0043231(intracellular membrane-bounded organelle);GO:0043553(negative regulation of phosphatidylinositol 3-kinase activity);GO:0045…	NA	NA	NA	PREDICTED: run domain Beclin-1-interacting and cysteine-rich domain-containing protein isoform X3 [Rattus norvegicus]	14.2239	11.6197	15.0882	17.2077	10.0363	8.66992	12.3652	11.3138	1.37169	0.455958	0.0160723	0.375273	up	no
ENSRNOG00000010053	Calcr	ENSRNOT00000013910;ENSRNOT00000013937	GO:0001669(acrosomal vesicle);GO:0004872(receptor activity);GO:0004948(calcitonin receptor activity);GO:0005886(plasma membrane);GO:0005929(cilium);GO:0007166(cell surface receptor signaling pathway);GO:0007186(G-protein coupled receptor signaling pathway);GO:0007188(adenylate cyclase-modulating G-protein coupled receptor signaling pathway);GO:0007189(adenylate cyclase-activating G-protein couple…	04080(Neuroactive ligand-receptor interaction);04380(Osteoclast differentiation);04380(Osteoclast differentiation)	K04576	NA	calcitonin receptor isoform 1a precursor [Rattus norvegicus]	3.9803	6.66177	14.0701	5.7804	3.485	3.6629	5.08016	5.56355	1.71387	0.777259	0.0160743	0.375273	up	no
ENSRNOG00000020624	Acadsb	ENSRNOT00000027999	GO:0000062(fatty-acyl-CoA binding);GO:0003995(acyl-CoA dehydrogenase activity);GO:0005739(mitochondrion);GO:0005759(mitochondrial matrix);GO:0006631(fatty acid metabolic process);GO:0006635(fatty acid beta-oxidation);GO:0006637(acyl-CoA metabolic process);GO:0009055(electron carrier activity);GO:0016937(short-branched-chain-acyl-CoA dehydrogenase activity);GO:0033539(fatty acid beta-oxidation usi…	01212(Fatty acid metabolism);00071(Fatty acid degradation);00280(Valine, leucine and isoleucine degradation)	K09478	EC:1.3.99.12	short/branched chain specific acyl-CoA dehydrogenase, mitochondrial [Rattus norvegicus]	10.5938	6.82995	8.7254	9.67693	6.55626	6.04057	4.41432	5.97235	1.55877	0.640411	0.0160946	0.375273	up	no
ENSRNOG00000011588	Rnf146	ENSRNOT00000015421	GO:0004842(ubiquitin-protein transferase activity);GO:0005634(nucleus);GO:0005829(cytosol);GO:0008270(zinc ion binding);GO:0016055(Wnt signaling pathway);GO:0016874(ligase activity);GO:0042787(protein ubiquitination involved in ubiquitin-dependent protein catabolic process);GO:0051865(protein autoubiquitination);GO:0070936(protein K48-linked ubiquitination);GO:0072572(poly-ADP-D-ribose binding);G…	NA	NA	NA	E3 ubiquitin-protein ligase RNF146 [Rattus norvegicus]	19.3242	14.841	19.0452	15.3946	18.7813	24.406	22.012	25.0765	0.759949	-0.396025	0.0161127	0.375273	down	no
ENSRNOG00000008837	Ass1	ENSRNOT00000093365;ENSRNOT00000012075;ENSRNOT00000093400	GO:0000050(urea cycle);GO:0000052(citrulline metabolic process);GO:0000053(argininosuccinate metabolic process);GO:0001822(kidney development);GO:0001889(liver development);GO:0004055(argininosuccinate synthase activity);GO:0005524(ATP binding);GO:0005634(nucleus);GO:0005737(cytoplasm);GO:0005739(mitochondrion);GO:0005741(mitochondrial outer membrane);GO:0005764(lysosome);GO:0005783(endoplasmic r…	01230(Biosynthesis of amino acids);00250(Alanine, aspartate and glutamate metabolism);00220(Arginine biosynthesis);00220(Arginine biosynthesis)	K01940	EC:6.3.4.5	argininosuccinate synthase [Rattus norvegicus]	15.4538	15.5608	11.2029	12.3526	13.8419	22.1621	17.5339	21.8209	0.724139	-0.465661	0.0161343	0.375273	down	no
ENSRNOG00000021954	Spg11	ENSRNOT00000080253	GO:0005730(nucleolus);GO:0005737(cytoplasm);GO:0005765(lysosomal membrane);GO:0005829(cytosol);GO:0005886(plasma membrane);GO:0007268(chemical synaptic transmission);GO:0008088(axo-dendritic transport);GO:0030424(axon);GO:0030425(dendrite);GO:0031410(cytoplasmic vesicle);GO:0045202(synapse);GO:0048489(synaptic vesicle transport);GO:0048675(axon extension);GO:0070062(extracellular exosome)	NA	NA	NA	spatacsin [Rattus norvegicus]	4.13598	4.22642	4.30846	4.43012	3.14984	2.696	3.10937	3.55148	1.36735	0.451379	0.0161509	0.375273	up	no
ENSRNOG00000011302	Rab11a	ENSRNOT00000015598	GO:0000910(cytokinesis);GO:0000922(spindle pole);GO:0003924(GTPase activity);GO:0005525(GTP binding);GO:0005739(mitochondrion);GO:0005771(multivesicular body);GO:0005802(trans-Golgi network);GO:0005813(centrosome);GO:0005828(kinetochore microtubule);GO:0007080(mitotic metaphase plate congression);GO:0007264(small GTPase mediated signal transduction);GO:0008017(microtubule binding);GO:0010634(posi…	04144(Endocytosis);04972(Pancreatic secretion);04962(Vasopressin-regulated water reabsorption);04961(Endocrine and other factor-regulated calcium reabsorption)	K07904	NA	unnamed protein product [Homo sapiens]	60.5844	46.4976	46.2478	45.8619	59.2481	68.9867	59.6629	65.5416	0.785954	-0.347483	0.0161585	0.375273	down	no
ENSRNOG00000013281	Mib1	ENSRNOT00000018025;ENSRNOT00000092027	GO:0001568(blood vessel development);GO:0001701(in utero embryonic development);GO:0001756(somitogenesis);GO:0001841(neural tube formation);GO:0001947(heart looping);GO:0003674(molecular_function);GO:0004842(ubiquitin-protein transferase activity);GO:0005737(cytoplasm);GO:0005813(centrosome);GO:0006897(endocytosis);GO:0007219(Notch signaling pathway);GO:0007507(heart development);GO:0008150(biolo…	04120(Ubiquitin mediated proteolysis);04120(Ubiquitin mediated proteolysis)	K10595	EC:2.3.2.26	E3 ubiquitin-protein ligase MIB1 [Rattus norvegicus]	9.94337	8.12936	6.74454	10.7363	6.28807	5.24624	6.16012	7.23323	1.42627	0.512245	0.0162059	0.37558	up	no
ENSRNOG00000026974	Dbndd1	ENSRNOT00000014090	GO:0005737(cytoplasm)	NA	NA	NA	dysbindin domain-containing protein 1 [Rattus norvegicus]	16.6865	16.0594	13.6568	12.0838	15.4749	24.4134	18.548	22.3272	0.724168	-0.465603	0.0162362	0.37558	down	no
ENSRNOG00000004831	Arid2	ENSRNOT00000006970	GO:0003674(molecular_function);GO:0003677(DNA binding);GO:0005575(cellular_component);GO:0005654(nucleoplasm);GO:0005886(plasma membrane);GO:0006337(nucleosome disassembly);GO:0006355(regulation of transcription, DNA-templated);GO:0008150(biological_process);GO:0046872(metal ion binding);GO:0090544(BAF-type complex)	NA	NA	NA	PREDICTED: AT-rich interactive domain-containing protein 2 isoform X1 [Rattus norvegicus]	5.37431	5.6791	6.41243	6.09162	4.37127	4.32472	3.57291	4.60192	1.39634	0.481653	0.0162469	0.37558	up	no
ENSRNOG00000017969	Olfm3	ENSRNOT00000024243	GO:0005515(protein binding);GO:0005576(extracellular region);GO:0005615(extracellular space);GO:0005794(Golgi apparatus);GO:0030054(cell junction);GO:0032281(AMPA glutamate receptor complex);GO:0042462(eye photoreceptor cell development);GO:0045202(synapse)	NA	NA	NA	noelin-3 precursor [Rattus norvegicus]	9.26482	10.3552	6.84458	6.46623	13.2196	12.7339	8.65149	11.693	0.71128	-0.49151	0.0163104	0.37647	down	no
ENSRNOG00000006019	G0s2	ENSRNOT00000007879	GO:0005739(mitochondrion);GO:0097191(extrinsic apoptotic signaling pathway);GO:2001238(positive regulation of extrinsic apoptotic signaling pathway)	NA	NA	NA	G0/G1 switch protein 2 [Rattus norvegicus]	3.90305	2.83593	2.71916	4.99885	5.26384	6.11955	7.72569	7.75585	0.538136	-0.893957	0.0164641	0.378169	down	no
ENSRNOG00000012550	Uqcrh	ENSRNOT00000016751	GO:0005739(mitochondrion);GO:0005743(mitochondrial inner membrane);GO:0005750(mitochondrial respiratory chain complex III);GO:0006122(mitochondrial electron transport, ubiquinol to cytochrome c);GO:0008121(ubiquinol-cytochrome-c reductase activity);GO:0032403(protein complex binding);GO:0051291(protein heterooligomerization);GO:1902600(hydrogen ion transmembrane transport)	00190(Oxidative phosphorylation);04260(Cardiac muscle contraction);05010(Alzheimer's disease);05012(Parkinson's disease);05016(Huntington's disease);04932(Non-alcoholic fatty liver disease (NAFLD))	K00416	NA	cytochrome b-c1 complex subunit 6, mitochondrial [Rattus norvegicus]	438.401	456.319	391.525	434.411	535.744	542.97	521.408	540.887	0.803666	-0.315332	0.0164677	0.378169	down	no
ENSRNOG00000010680	Med12l	ENSRNOT00000083504;ENSRNOT00000077334;ENSRNOT00000084020;ENSRNOT00000014470;ENSRNOT00000082962;ENSRNOT00000090538;ENSRNOT00000074764;ENSRNOT00000089865	GO:0001104(RNA polymerase II transcription cofactor activity);GO:0001105(RNA polymerase II transcription coactivator activity);GO:0003674(molecular_function);GO:0005575(cellular_component);GO:0006357(regulation of transcription from RNA polymerase II promoter);GO:0008013(beta-catenin binding);GO:0008134(transcription factor binding);GO:0008150(biological_process);GO:0016592(mediator complex);GO:0…	04919(Thyroid hormone signaling pathway);04919(Thyroid hormone signaling pathway)	K15162	NA	rCG50054, isoform CRA_a [Rattus norvegicus]	2.21769	2.70962	2.71387	2.89331	2.01667	1.58416	1.58947	2.14573	1.43599	0.522048	0.0164707	0.378169	up	no
ENSRNOG00000007608	Fezf1	ENSRNOT00000010019	GO:0000122(negative regulation of transcription from RNA polymerase II promoter);GO:0000978(RNA polymerase II core promoter proximal region sequence-specific DNA binding);GO:0001227(transcriptional repressor activity, RNA polymerase II transcription regulatory region sequence-specific binding);GO:0001764(neuron migration);GO:0007411(axon guidance);GO:0008285(negative regulation of cell proliferat…	NA	NA	NA	hypothetical protein A6R68_17545, partial [Neotoma lepida]	0.123699	0.508773	3.10248	0.246453	0.224486	0.28902	0.075554	0.347902	4.24927	2.08722	0.0165272	0.378169	up	yes
ENSRNOG00000045779	AABR07039210.2	ENSRNOT00000073685	GO:0003674(molecular_function);GO:0005575(cellular_component);GO:0008150(biological_process)	NA	NA	NA	PREDICTED: retrotransposon gag domain-containing protein 4 [Rattus norvegicus]	10.6271	21.4828	20.1536	15.8546	11.3844	9.2158	12.9471	12.3431	1.48436	0.569845	0.0165522	0.378169	up	no
ENSRNOG00000060010	Ss18l1	ENSRNOT00000085718	GO:0000776(kinetochore);GO:0000777(condensed chromosome kinetochore);GO:0000780(condensed nuclear chromosome, centromeric region);GO:0005515(protein binding);GO:0005634(nucleus);GO:0006351(transcription, DNA-templated);GO:0016358(dendrite development);GO:0016568(chromatin modification);GO:0016604(nuclear body);GO:0045893(positive regulation of transcription, DNA-templated);GO:0050773(regulation o…	05202(Transcriptional misregulation in cancers)	K15623	NA	calcium-responsive transcription coactivator [Rattus norvegicus]	11.3734	12.4352	13.561	14.9904	7.94281	8.22137	10.1438	9.36052	1.46796	0.553816	0.0165968	0.378169	up	no
ENSRNOG00000016636	Lpin3	ENSRNOT00000022403	GO:0003713(transcription coactivator activity);GO:0005634(nucleus);GO:0008195(phosphatidate phosphatase activity);GO:0009062(fatty acid catabolic process);GO:0016311(dephosphorylation);GO:0019432(triglyceride biosynthetic process);GO:0045944(positive regulation of transcription from RNA polymerase II promoter)	00561(Glycerolipid metabolism);00564(Glycerophospholipid metabolism)	K15728	EC:3.1.3.4	phosphatidate phosphatase LPIN3 [Rattus norvegicus]	3.75767	4.8668	9.9222	6.47012	3.88399	3.99866	2.93565	4.19109	1.66674	0.737031	0.0166002	0.378169	up	no
ENSRNOG00000008812	Tmem214	ENSRNOT00000011838	GO:0005737(cytoplasm);GO:0005783(endoplasmic reticulum);GO:0005789(endoplasmic reticulum membrane);GO:0005794(Golgi apparatus);GO:0005881(cytoplasmic microtubule);GO:0006915(apoptotic process);GO:0016021(integral component of membrane)	NA	NA	NA	transmembrane protein 214 [Rattus norvegicus]	23.166	23.7696	30.6498	27.8269	20.5692	20.4497	15.3611	20.4845	1.37141	0.455656	0.0166105	0.378169	up	no
ENSRNOG00000060061	Sowaha	ENSRNOT00000089495	GO:0003674(molecular_function);GO:0005575(cellular_component);GO:0008150(biological_process)	04530(Tight junction)	K18625	NA	PREDICTED: ankyrin repeat domain-containing protein SOWAHA [Rattus norvegicus]	10.6978	14.5983	15.0822	17.0147	9.42174	6.12593	13.9722	8.61664	1.50494	0.589704	0.0166109	0.378169	up	no
ENSRNOG00000001608	Nxpe3	ENSRNOT00000002188;ENSRNOT00000079598	GO:0005576(extracellular region);GO:0005576(extracellular region)	04068(FoxO signaling pathway);04068(FoxO signaling pathway)	K15010	NA	NXPE family member 3 [Rattus norvegicus]	2.13438	2.48679	2.61224	1.81364	3.30337	3.63015	3.28826	3.57215	0.655871	-0.608515	0.0167257	0.380012	down	no
ENSRNOG00000015288	Dip2c	ENSRNOT00000020634	GO:0003824(catalytic activity)	NA	NA	NA	disco-interacting protein 2 homolog C [Rattus norvegicus]	10.624	10.367	9.34605	10.9774	7.47455	7.28493	8.68293	8.26578	1.30296	0.381791	0.0167662	0.380012	up	no
ENSRNOG00000027191	Birc6	ENSRNOT00000006830;ENSRNOT00000083128	GO:0000922(spindle pole);GO:0001890(placenta development);GO:0004842(ubiquitin-protein transferase activity);GO:0004869(cysteine-type endopeptidase inhibitor activity);GO:0005768(endosome);GO:0005802(trans-Golgi network);GO:0005815(microtubule organizing center);GO:0006915(apoptotic process);GO:0008284(positive regulation of cell proliferation);GO:0010951(negative regulation of endopeptidase acti…	04120(Ubiquitin mediated proteolysis);04215(Apoptosis - multiple species);04215(Apoptosis - multiple species)	K10586	EC:2.3.2.23	rCG62043 [Rattus norvegicus]	4.51485	2.73273	2.83145	3.97806	2.35448	2.00393	2.18685	3.10275	1.45699	0.542995	0.0167678	0.380012	up	no
ENSRNOG00000042690	Zmat4	ENSRNOT00000048602	GO:0002039(p53 binding);GO:0003723(RNA binding);GO:0005622(intracellular);GO:0008270(zinc ion binding);GO:0072332(intrinsic apoptotic signaling pathway by p53 class mediator)	04115(p53 signaling pathway)	K10137	NA	zinc finger matrin-type protein 4 [Rattus norvegicus]	7.27409	6.77225	3.71827	1.95042	5.58475	14.2728	6.86015	8.73445	0.556102	-0.846579	0.0167968	0.380095	down	no
ENSRNOG00000017882	Camk1d	ENSRNOT00000024099	GO:0000166(nucleotide binding);GO:0003824(catalytic activity);GO:0004672(protein kinase activity);GO:0004674(protein serine/threonine kinase activity);GO:0004683(calmodulin-dependent protein kinase activity);GO:0005516(calmodulin binding);GO:0005524(ATP binding);GO:0005634(nucleus);GO:0005737(cytoplasm);GO:0006468(protein phosphorylation);GO:0006954(inflammatory response);GO:0007399(nervous syste…	04921(Oxytocin signaling pathway);04925(Aldosterone synthesis and secretion)	K08794	EC:2.7.11.17	calcium/calmodulin-dependent protein kinase type 1D isoform a [Mus musculus]	14.1592	13.2728	11.2027	14.8113	10.6149	9.41369	8.19412	10.8311	1.36852	0.452622	0.0168647	0.380345	up	no
ENSRNOG00000011817	Rpl22l1	ENSRNOT00000015756	GO:0002181(cytoplasmic translation);GO:0003735(structural constituent of ribosome);GO:0005622(intracellular);GO:0005840(ribosome);GO:0006412(translation);GO:0022625(cytosolic large ribosomal subunit);GO:0030529(intracellular ribonucleoprotein complex)	03010(Ribosome)	K02891	NA	PREDICTED: 60S ribosomal protein L22-like 1 isoform X1 [Peromyscus maniculatus bairdii]	122.729	80.4989	120.524	80.9786	133.079	148.616	105.212	156.165	0.745261	-0.424183	0.0169007	0.380345	down	no
ENSRNOG00000017060	Ryr2	ENSRNOT00000067949;ENSRNOT00000023601	GO:0001666(response to hypoxia);GO:0002027(regulation of heart rate);GO:0003143(embryonic heart tube morphogenesis);GO:0003220(left ventricular cardiac muscle tissue morphogenesis);GO:0003300(cardiac muscle hypertrophy);GO:0005219(ryanodine-sensitive calcium-release channel activity);GO:0005262(calcium channel activity);GO:0005509(calcium ion binding);GO:0005513(detection of calcium ion);GO:00055…	04020(Calcium signaling pathway);04024(cAMP signaling pathway);04911(Insulin secretion);04921(Oxytocin signaling pathway);04260(Cardiac muscle contraction);04261(Adrenergic signaling in cardiomyocytes);04972(Pancreatic secretion);04713(Circadian entrainment);05410(Hypertrophic cardiomyopathy (HCM));05412(Arrhythmogenic right ventricular cardiomyopathy (ARVC));05414(Dilated cardiomyopathy (DCM));0…	K04962	NA	ryanodine receptor 2 isoform 2 [Rattus norvegicus]	2.90437	2.33478	2.05595	3.70812	1.95587	1.39374	1.91879	2.25971	1.46162	0.547565	0.0169084	0.380345	up	no
[truncated: 23,284 more rows]

## Sheet: F1 SAL v F1 IUO
gene_id	gene_name	transcript_id	GO	KEGG	KO_ENTRY	EC	Description	FPKM.F1S1	FPKM.F1S2	FPKM.F1S3	FPKM.F1S4	FPKM.F1AO1	FPKM.F1AO2	FPKM.F1AO3	FPKM.F1AO4	fc	log2(fc)	pval	qval	regulation	significant
[truncated: 23,950 more rows]

## Sheet: F1 IUO v F1 PNO
gene_id	gene_name	transcript_id	GO	KEGG	KO_ENTRY	EC	Description	FPKM.F1AO1	FPKM.F1AO2	FPKM.F1AO3	FPKM.F1AO4	FPKM.F1NO1	FPKM.F1NO2	FPKM.F1NO3	FPKM.F1NO4	fc	log2(fc)	pval	qval	regulation	significant
[truncated: 23,950 more rows]

## Sheet: F2 SAL v F2 PNO
gene_id	gene_name	transcript_id	GO	KEGG	KO_ENTRY	EC	Description	FPKM.F2S1	FPKM.F2S2	FPKM.F2S3	FPKM.F2S4	FPKM.F2NO1	FPKM.F2NO2	FPKM.F2NO3	FPKM.F2NO4	fc	log2(fc)	pval	qval	regulation	significant
[truncated: 23,950 more rows]

[truncated: 2 more sheets: F2 SAL v F2 IUO, F2 IUO v F2 PNO]
