# Supplementary material for: Characterization of the intergenerational impact of in utero and postnatal oxycodone exposure
Source: Transl Psychiatry. 2020 Sep 23;10:329. doi: 10.1038/s41398-020-01012-z (PMC7511347; doi:10.1038/s41398-020-01012-z)
Supplement: Supplementary file 9 — Supplementary Table 3 [file 41398_2020_1012_MOESM9_ESM.xls]

## Sheet: F1 SAL v F1 PNO
GOID	GOTerm	Ontology Source	Term PValue	Term PValue Corrected with Benjamini-Hochberg	Group PValue	Group PValue Corrected with Benjamini-Hochberg	GOLevels	GOGroups	% Associated Genes	Nr. Genes	Associated Genes Found
GO:0006835	dicarboxylic acid transport	GO_BiologicalProcess-GOA_08.04.2016_08h58	0.0010881	0.00170987	0.0010881	0.00163215	[6, 7, 8, 9]	Group0	5.47945	4	[Avp, Grm2, Prkcd, Slc17a6]
GO:0022600	digestive system process	GO_BiologicalProcess-GOA_08.04.2016_08h58	0.00265625	0.00265625	0.00265625	0.00265625	[3, 4]	Group1	4.30108	4	[Oxt, Ptger3, Tlr9, Vdr]
GO:0031644	regulation of neurological system process	GO_BiologicalProcess-GOA_08.04.2016_08h58	0.000163539	0.000299821	0.000163539	0.000327077	[4, 5]	Group2	6.0241	5	[Acpp, Avp, Chrnb4, Hba1, Oxt]
GO:0035282	segmentation	GO_BiologicalProcess-GOA_08.04.2016_08h58	0.0022635	0.0027665	0.0022635	0.0027162	[5, 6]	Group3	4.49438	4	[Irx2, Irx3, Lef1, Ripply2]
GO:0021872	forebrain generation of neurons	GO_BiologicalProcess-GOA_08.04.2016_08h58	4.71272e-05	0.00010368	4.71272e-05	0.000282763	[4, 5, 6, 7, 8, 9]	Group4	7.8125	5	[Gbx2, Lef1, Lhx5, Otp, Ptger3]
GO:0021879	forebrain neuron differentiation	GO_BiologicalProcess-GOA_08.04.2016_08h58	2.67831e-05	9.82045e-05	4.71272e-05	0.000282763	[5, 6, 7, 8, 9, 10]	Group4	8.77193	5	[Gbx2, Lef1, Lhx5, Otp, Ptger3]
GO:0015837	amine transport	GO_BiologicalProcess-GOA_08.04.2016_08h58	0.00255399	0.00280939	0.000144898	0.000434693	[4, 5]	Group5	4.34783	4	[Agtr2, Avp, Oxt, Ptger3]
GO:0098801	regulation of renal system process	GO_BiologicalProcess-GOA_08.04.2016_08h58	3.07552e-06	3.38307e-05	0.000144898	0.000434693	[4, 5]	Group5	13.5135	5	[Agtr2, Avp, Olr59, Oxt, Ptger3]
GO:0006939	smooth muscle contraction	GO_BiologicalProcess-GOA_08.04.2016_08h58	0.00265625	0.00265625	0.000144898	0.000434693	[5]	Group5	4.30108	4	[Avp, Chrnb4, Oxt, Ptger3]
GO:0051952	regulation of amine transport	GO_BiologicalProcess-GOA_08.04.2016_08h58	0.00217198	0.00298647	0.000144898	0.000434693	[4, 5, 6]	Group5	4.54545	4	[Agtr2, Avp, Oxt, Ptger3]
GO:0044062	regulation of excretion	GO_BiologicalProcess-GOA_08.04.2016_08h58	2.18187e-05	0.000120003	0.000144898	0.000434693	[4, 5, 6, 7]	Group5	14.8148	4	[Agtr2, Avp, Oxt, Ptger3]
GO:0046717	acid secretion	GO_BiologicalProcess-GOA_08.04.2016_08h58	2.87624e-05	7.90966e-05	0.000144898	0.000434693	[5, 6]	Group5	6.25	6	[Agtr2, Avp, Grm2, Nmb, Oxt, Ptger3]

## Sheet: F1 SAL v F1 IUO
GOID	GOTerm	Ontology Source	Term PValue	Term PValue Corrected with Benjamini-Hochberg	Group PValue	Group PValue Corrected with Benjamini-Hochberg	GOLevels	GOGroups	% Associated Genes	Nr. Genes	Associated Genes Found
GO:0006835	dicarboxylic acid transport	GO_BiologicalProcess-GOA_08.04.2016_08h58	0.00158043	0.00158043	0.00158043	0.00158043	[6, 7, 8, 9]	Group0	4.10959	3	[Avp, Npy5r, Slc22a6]
GO:0055078	sodium ion homeostasis	GO_BiologicalProcess-GOA_08.04.2016_08h58	0.000409574	0.000591607	0.000409574	0.000737234	[8]	Group1	6.52174	3	[Avp, Oxt, Tfap2b]
GO:0008217	regulation of blood pressure	GO_BiologicalProcess-GOA_08.04.2016_08h58	9.98928e-07	6.49303e-06	9.98928e-07	8.99035e-06	[3, 5]	Group2	4.11765	7	[Aoc3, Avp, Hba1, Hsd11b2, Olr59, Oxt, Pmch]
GO:0031644	regulation of neurological system process	GO_BiologicalProcess-GOA_08.04.2016_08h58	0.000135091	0.000351237	0.000135091	0.000303955	[4, 5]	Group3	4.81928	4	[Avp, Hba1, Hcrt, Oxt]
GO:0042755	eating behavior	GO_BiologicalProcess-GOA_08.04.2016_08h58	1.09283e-05	4.73558e-05	1.09283e-05	3.27848e-05	[3]	Group4	9.09091	4	[Aoc3, Hcrt, Npy5r, Oxt]
GO:0045776	negative regulation of blood pressure	GO_BiologicalProcess-GOA_08.04.2016_08h58	0.000657441	0.000776975	0.000657441	0.000739621	[4, 6]	Group5	5.55556	3	[Hba1, Oxt, Pmch]
GO:0030104	water homeostasis	GO_BiologicalProcess-GOA_08.04.2016_08h58	0.000524147	0.000681391	0.000524147	0.000673903	[5]	Group6	6	3	[Avp, Sfn, Tfap2b]
GO:0050891	multicellular organismal water homeostasis	GO_BiologicalProcess-GOA_08.04.2016_08h58	0.000250453	0.000406985	0.000524147	0.000673903	[4, 5, 6]	Group6	7.69231	3	[Avp, Sfn, Tfap2b]
GO:0032890	regulation of organic acid transport	GO_BiologicalProcess-GOA_08.04.2016_08h58	0.00103172	0.0011177	0.000487521	0.000731281	[4, 5, 6]	Group7	4.7619	3	[Avp, Npy5r, Oxt]
GO:0046717	acid secretion	GO_BiologicalProcess-GOA_08.04.2016_08h58	0.00023694	0.000440031	0.000487521	0.000731281	[5, 6]	Group7	4.16667	4	[Avp, Npy5r, Oxt, Slc9a4]
GO:0003014	renal system process	GO_BiologicalProcess-GOA_08.04.2016_08h58	4.84969e-07	6.30459e-06	2.4751e-06	1.1138e-05	[3]	Group8	6.38298	6	[Avp, Hsd11b2, Olr59, Oxt, Slc22a6, Tfap2b]
GO:0098801	regulation of renal system process	GO_BiologicalProcess-GOA_08.04.2016_08h58	0.000213886	0.000463419	2.4751e-06	1.1138e-05	[4, 5]	Group8	8.10811	3	[Avp, Olr59, Oxt]
GO:0045777	positive regulation of blood pressure	GO_BiologicalProcess-GOA_08.04.2016_08h58	1.68589e-05	5.47914e-05	2.4751e-06	1.1138e-05	[4, 6]	Group8	8.16327	4	[Avp, Hsd11b2, Olr59, Oxt]

## Sheet: F1 IUO v F1 PNO
GOID	GOTerm	Ontology Source	Term PValue	Term PValue Corrected with Benjamini-Hochberg	Group PValue	Group PValue Corrected with Benjamini-Hochberg	GOLevels	GOGroups	% Associated Genes	Nr. Genes	Associated Genes Found
GO:0006865	amino acid transport	GO_BiologicalProcess-GOA_08.04.2016_08h58	0.00107558	0.00137809	0.00107558	0.00161337	[5, 6, 7, 8, 9]	Group00	4.96454	7	[Avp, Npy5r, Slc17a6, Slc1a5, Slc6a13, Slc6a20, Trh]
GO:1903036	positive regulation of response to wounding	GO_BiologicalProcess-GOA_08.04.2016_08h58	0.00166027	0.0020021	0.00166027	0.00226401	[3, 4, 5, 6]	Group01	4.60526	7	[Ace, Anxa1, Egfr, Foxc2, Lbp, Npy5r, Tlr9]
GO:0007218	neuropeptide signaling pathway	GO_BiologicalProcess-GOA_08.04.2016_08h58	0.000665739	0.000941217	0.000665739	0.00142658	[5, 6]	Group02	6.38298	6	[Hcrt, Hcrtr2, Nmbr, Npy5r, Oprd1, Pmch]
GO:0007270	neuron-neuron synaptic transmission	GO_BiologicalProcess-GOA_08.04.2016_08h58	0.000282057	0.000462573	0.000282057	0.00084617	[7, 8]	Group03	5.36913	8	[Egfr, Erbb4, Npy5r, Pmch, Shc3, Slc6a20, Slc6a4, Tnr]
GO:0009913	epidermal cell differentiation	GO_BiologicalProcess-GOA_08.04.2016_08h58	0.00575544	0.00575544	0.00575544	0.00575544	[6]	Group04	4.16667	6	[Anxa1, Bcl11b, Cd109, Clic5, Slitrk6, Ush2a]
GO:0031100	organ regeneration	GO_BiologicalProcess-GOA_08.04.2016_08h58	0.00452547	0.00488275	0.00452547	0.0052217	[4, 5, 6]	Group05	4.37956	6	[Ace, Adh1, Egfr, Lef1, Ptpn3, Wnt1]
GO:0043271	negative regulation of ion transport	GO_BiologicalProcess-GOA_08.04.2016_08h58	0.00324322	0.00359384	0.00324322	0.00405403	[3, 4, 5, 6, 7]	Group06	4.6875	6	[Ace, Agtr2, Clic2, Hcrt, Npy5r, Trh]
GO:0046717	acid secretion	GO_BiologicalProcess-GOA_08.04.2016_08h58	0.000744131	0.00101698	0.000744131	0.00139525	[5, 6]	Group07	6.25	6	[Agtr2, Anxa1, Avp, Npy5r, Oxt, Trh]
GO:0071773	cellular response to BMP stimulus	GO_BiologicalProcess-GOA_08.04.2016_08h58	0.00485492	0.0049763	0.00485492	0.0052017	[4, 6]	Group08	4.31655	6	[Bmp15, Hipk2, Kcnd3, Lef1, Tfap2b, Wnt1]
GO:0030902	hindbrain development	GO_BiologicalProcess-GOA_08.04.2016_08h58	0.000368162	0.000580563	0.000162065	0.000607743	[3, 4, 5, 6, 7, 8]	Group09	5.16129	8	[Agtr2, Aldh1a2, Gbx2, Kif14, Lef1, Lhx5, Slc6a4, Wnt1]
GO:0021536	diencephalon development	GO_BiologicalProcess-GOA_08.04.2016_08h58	4.7535e-05	0.000129929	0.000162065	0.000607743	[3, 4, 5, 6, 7, 8, 9]	Group09	8.23529	7	[Aldh1a2, Cdh1, Gbx2, Lef1, Otp, Slc6a4, Wnt1]
GO:0055067	monovalent inorganic cation homeostasis	GO_BiologicalProcess-GOA_08.04.2016_08h58	0.000391825	0.000594994	0.000391825	0.000979563	[7]	Group10	5.88235	7	[Agtr2, Avp, Nox1, Oxt, Rab20, Slc4a8, Tfap2b]
GO:0030004	cellular monovalent inorganic cation homeostasis	GO_BiologicalProcess-GOA_08.04.2016_08h58	0.000261078	0.000446008	0.000391825	0.000979563	[7, 8]	Group10	7.59494	6	[Agtr2, Avp, Nox1, Rab20, Slc4a8, Tfap2b]
GO:0060041	retina development in camera-type eye	GO_BiologicalProcess-GOA_08.04.2016_08h58	0.00468807	0.00492848	9.99777e-05	0.000499889	[3, 6, 7, 8, 9]	Group11	4.34783	6	[Hipk2, Irx2, Irx5, Slc17a6, Tfap2b, Ush2a]
GO:0043010	camera-type eye development	GO_BiologicalProcess-GOA_08.04.2016_08h58	9.99777e-05	0.000227727	9.99777e-05	0.000499889	[5, 6, 7, 8]	Group11	4.18118	12	[Aldh1a2, Bcl11b, Egfr, Foxc2, Hipk2, Irx2, Irx5, Mab21l2, Slc17a6, Slitrk6, Tfap2b, Ush2a]
GO:0030900	forebrain development	GO_BiologicalProcess-GOA_08.04.2016_08h58	6.27653e-06	6.43345e-05	3.51074e-05	0.000263305	[3, 4, 5, 6, 7, 8]	Group12	4.21053	16	[Aldh1a2, Bcl11b, Cdh1, Egfr, Erbb4, Gbx2, Kif14, Lef1, Lhx5, Otp, Plxna4, Slc17a6, Slc6a4, Tnr, Uncx, Wnt1]
GO:0021872	forebrain generation of neurons	GO_BiologicalProcess-GOA_08.04.2016_08h58	7.29408e-06	5.98114e-05	3.51074e-05	0.000263305	[4, 5, 6, 7, 8, 9]	Group12	10.9375	7	[Bcl11b, Erbb4, Gbx2, Lef1, Lhx5, Otp, Uncx]
GO:0021953	central nervous system neuron differentiation	GO_BiologicalProcess-GOA_08.04.2016_08h58	7.85295e-05	0.000201232	3.51074e-05	0.000263305	[5, 6, 7, 8, 9]	Group12	5.66038	9	[Bcl11b, Erbb4, Gbx2, Lef1, Lhx5, Otp, Plxna4, Uncx, Wnt1]
GO:0021879	forebrain neuron differentiation	GO_BiologicalProcess-GOA_08.04.2016_08h58	3.31669e-06	0.000135984	3.51074e-05	0.000263305	[5, 6, 7, 8, 9, 10]	Group12	12.2807	7	[Bcl11b, Erbb4, Gbx2, Lef1, Lhx5, Otp, Uncx]
GO:0048864	stem cell development	GO_BiologicalProcess-GOA_08.04.2016_08h58	0.00230155	0.00262121	0.00088449	0.00147415	[4, 5, 6]	Group13	4.34783	7	[Aldh1a2, Erbb4, Foxc2, Gbx2, Kitlg, Lef1, Tcf7l2]
GO:0048762	mesenchymal cell differentiation	GO_BiologicalProcess-GOA_08.04.2016_08h58	0.000762229	0.00100811	0.00088449	0.00147415	[5, 6, 7]	Group13	4.62428	8	[Aldh1a2, Erbb4, Foxc2, Gbx2, Kitlg, Lef1, Osr1, Tcf7l2]
GO:0014031	mesenchymal cell development	GO_BiologicalProcess-GOA_08.04.2016_08h58	0.00199647	0.00233872	0.00088449	0.00147415	[5, 6, 7, 8]	Group13	4.4586	7	[Aldh1a2, Erbb4, Foxc2, Gbx2, Kitlg, Lef1, Tcf7l2]
GO:0014033	neural crest cell differentiation	GO_BiologicalProcess-GOA_08.04.2016_08h58	0.000211122	0.000376349	0.00088449	0.00147415	[6, 7, 8]	Group13	7.89474	6	[Aldh1a2, Erbb4, Foxc2, Gbx2, Kitlg, Lef1]
GO:0014032	neural crest cell development	GO_BiologicalProcess-GOA_08.04.2016_08h58	0.000123525	0.000241169	0.00088449	0.00147415	[6, 7, 8, 9]	Group13	8.69565	6	[Aldh1a2, Erbb4, Foxc2, Gbx2, Kitlg, Lef1]
GO:0001822	kidney development	GO_BiologicalProcess-GOA_08.04.2016_08h58	1.53853e-05	9.01138e-05	1.39795e-05	0.000209693	[3, 4, 5, 6, 7]	Group14	4.69314	13	[Ace, Agtr2, Aldh1a2, Fgf1, Foxc2, Irx2, Kif26b, Lef1, Mme, Osr1, Tfap2b, Wnt1, Wnt6]
GO:0072001	renal system development	GO_BiologicalProcess-GOA_08.04.2016_08h58	5.85151e-06	7.99706e-05	1.39795e-05	0.000209693	[4, 5, 6]	Group14	4.77816	14	[Ace, Agtr2, Aldh1a2, Fgf1, Foxc2, Irx2, Kif26b, Lef1, Mme, Osr1, Tbx18, Tfap2b, Wnt1, Wnt6]
GO:0048754	branching morphogenesis of an epithelial tube	GO_BiologicalProcess-GOA_08.04.2016_08h58	0.00159868	0.00198624	1.39795e-05	0.000209693	[4, 5, 6, 7]	Group14	4.63576	7	[Agtr2, Fgf1, Foxc2, Gbx2, Lef1, Wnt1, Wnt6]
GO:0061326	renal tubule development	GO_BiologicalProcess-GOA_08.04.2016_08h58	1.56143e-05	8.00235e-05	1.39795e-05	0.000209693	[4, 5, 6, 7]	Group14	8.08081	8	[Agtr2, Fgf1, Irx2, Kif26b, Osr1, Tfap2b, Wnt1, Wnt6]
GO:0072006	nephron development	GO_BiologicalProcess-GOA_08.04.2016_08h58	2.04883e-05	9.33356e-05	1.39795e-05	0.000209693	[3, 4, 5, 6, 7, 8]	Group14	6.71642	9	[Agtr2, Fgf1, Foxc2, Irx2, Kif26b, Osr1, Tfap2b, Wnt1, Wnt6]
GO:0001656	metanephros development	GO_BiologicalProcess-GOA_08.04.2016_08h58	0.000468356	0.000685808	1.39795e-05	0.000209693	[4, 5, 6, 7, 8]	Group14	6.81818	6	[Agtr2, Foxc2, Irx2, Kif26b, Osr1, Tfap2b]
GO:0001823	mesonephros development	GO_BiologicalProcess-GOA_08.04.2016_08h58	0.000151541	0.000282417	1.39795e-05	0.000209693	[4, 5, 6, 7, 8]	Group14	6.86275	7	[Agtr2, Fgf1, Foxc2, Kif26b, Osr1, Wnt1, Wnt6]
GO:0060993	kidney morphogenesis	GO_BiologicalProcess-GOA_08.04.2016_08h58	9.05638e-05	0.000218419	1.39795e-05	0.000209693	[4, 5, 6, 7, 8]	Group14	7.44681	7	[Agtr2, Fgf1, Irx2, Kif26b, Osr1, Wnt1, Wnt6]
GO:0072028	nephron morphogenesis	GO_BiologicalProcess-GOA_08.04.2016_08h58	4.07464e-05	0.000119329	1.39795e-05	0.000209693	[3, 4, 5, 6, 7, 8, 9]	Group14	8.43373	7	[Agtr2, Fgf1, Irx2, Kif26b, Osr1, Wnt1, Wnt6]
GO:0072073	kidney epithelium development	GO_BiologicalProcess-GOA_08.04.2016_08h58	2.74298e-05	0.000102238	1.39795e-05	0.000209693	[4, 5, 6, 7, 8]	Group14	6.47482	9	[Agtr2, Fgf1, Foxc2, Irx2, Kif26b, Osr1, Tfap2b, Wnt1, Wnt6]
GO:0061333	renal tubule morphogenesis	GO_BiologicalProcess-GOA_08.04.2016_08h58	3.76634e-05	0.000118785	1.39795e-05	0.000209693	[5, 6, 7, 8]	Group14	8.53659	7	[Agtr2, Fgf1, Irx2, Kif26b, Osr1, Wnt1, Wnt6]
GO:0072009	nephron epithelium development	GO_BiologicalProcess-GOA_08.04.2016_08h58	3.80785e-06	7.8061e-05	1.39795e-05	0.000209693	[4, 5, 6, 7, 8, 9]	Group14	8.25688	9	[Agtr2, Fgf1, Foxc2, Irx2, Kif26b, Osr1, Tfap2b, Wnt1, Wnt6]
GO:0072088	nephron epithelium morphogenesis	GO_BiologicalProcess-GOA_08.04.2016_08h58	3.47746e-05	0.000118813	1.39795e-05	0.000209693	[4, 5, 6, 7, 8, 9, 10]	Group14	8.64198	7	[Agtr2, Fgf1, Irx2, Kif26b, Osr1, Wnt1, Wnt6]
GO:0072163	mesonephric epithelium development	GO_BiologicalProcess-GOA_08.04.2016_08h58	0.00011788	0.000241653	1.39795e-05	0.000209693	[5, 6, 7, 8, 9]	Group14	7.14286	7	[Agtr2, Fgf1, Foxc2, Kif26b, Osr1, Wnt1, Wnt6]
GO:0072164	mesonephric tubule development	GO_BiologicalProcess-GOA_08.04.2016_08h58	0.00011788	0.000241653	1.39795e-05	0.000209693	[4, 5, 6, 7, 8, 9, 10]	Group14	7.14286	7	[Agtr2, Fgf1, Foxc2, Kif26b, Osr1, Wnt1, Wnt6]
GO:0072080	nephron tubule development	GO_BiologicalProcess-GOA_08.04.2016_08h58	1.24449e-05	8.50405e-05	1.39795e-05	0.000209693	[5, 6, 7, 8, 9, 10]	Group14	8.33333	8	[Agtr2, Fgf1, Irx2, Kif26b, Osr1, Tfap2b, Wnt1, Wnt6]
GO:0001657	ureteric bud development	GO_BiologicalProcess-GOA_08.04.2016_08h58	0.000110495	0.000238436	1.39795e-05	0.000209693	[5, 6, 7, 8, 9, 10, 11]	Group14	7.2165	7	[Agtr2, Fgf1, Foxc2, Kif26b, Osr1, Wnt1, Wnt6]
GO:0072078	nephron tubule morphogenesis	GO_BiologicalProcess-GOA_08.04.2016_08h58	2.71792e-05	0.000111435	1.39795e-05	0.000209693	[5, 6, 7, 8, 9, 10, 11]	Group14	8.97436	7	[Agtr2, Fgf1, Irx2, Kif26b, Osr1, Wnt1, Wnt6]
GO:0072171	mesonephric tubule morphogenesis	GO_BiologicalProcess-GOA_08.04.2016_08h58	0.000123525	0.000241169	1.39795e-05	0.000209693	[5, 6, 7, 8, 9, 10, 11, 12]	Group14	8.69565	6	[Agtr2, Fgf1, Kif26b, Osr1, Wnt1, Wnt6]

## Sheet: F2 SAL v F2 PNO
GOID	GOTerm	Ontology Source	Term PValue	Term PValue Corrected with Benjamini-Hochberg	Group PValue	Group PValue Corrected with Benjamini-Hochberg	GOLevels	GOGroups	% Associated Genes	Nr. Genes	Associated Genes Found
GO:0006814	sodium ion transport	GO_BiologicalProcess-GOA_08.04.2016_08h58	0.00020081	0.000736304	0.00020081	0.000602431	[7, 8]	Group00	4.30108	8	[Nos1, Prss8, Scn5a, Scn7a, Slc10a4, Slc13a3, Slc38a4, Slc4a5]
GO:0015698	inorganic anion transport	GO_BiologicalProcess-GOA_08.04.2016_08h58	0.00107711	0.00236963	0.00107711	0.00215421	[6, 7]	Group01	4.44444	6	[Clcn2, Clic2, Clic6, Racgap1, Slc22a6, Slc4a5]
GO:0019233	sensory perception of pain	GO_BiologicalProcess-GOA_08.04.2016_08h58	1.78444e-05	9.81443e-05	1.78444e-05	7.13777e-05	[5]	Group02	6.06061	8	[Ace, Aqp1, Hba1, Il18, Ngfr, Nos1, Ntrk1, Tacr1]
GO:0035094	response to nicotine	GO_BiologicalProcess-GOA_08.04.2016_08h58	0.000429696	0.00135047	0.000429696	0.00103127	[5, 6]	Group03	6.75676	5	[Avp, Msx1, Nos1, Ntrk1, Tacr1]
GO:0045776	negative regulation of blood pressure	GO_BiologicalProcess-GOA_08.04.2016_08h58	6.52257e-06	4.78322e-05	6.52257e-06	3.91354e-05	[4, 6]	Group04	11.1111	6	[Drd5, Gja5, Hba1, Kl, Nos1, Pmch]
GO:0048660	regulation of smooth muscle cell proliferation	GO_BiologicalProcess-GOA_08.04.2016_08h58	0.00111901	0.00223802	0.00111901	0.0019183	[4, 5]	Group05	4.41176	6	[Esr1, Il18, Nox1, Ogn, Pdgfd, Tacr1]
GO:0006865	amino acid transport	GO_BiologicalProcess-GOA_08.04.2016_08h58	0.00134762	0.00228058	0.00134762	0.00202143	[5, 6, 7, 8, 9]	Group06	4.25532	6	[Avp, Folr1, Slc13a3, Slc38a4, Slc6a13, Slc6a20]
GO:0055067	monovalent inorganic cation homeostasis	GO_BiologicalProcess-GOA_08.04.2016_08h58	0.00358655	0.00375734	0.00358655	0.0039126	[7]	Group07	4.20168	5	[Avp, Nox1, Scn7a, Slc4a5, Tacr1]
GO:0007270	neuron-neuron synaptic transmission	GO_BiologicalProcess-GOA_08.04.2016_08h58	0.00178561	0.00245521	0.00178561	0.00238081	[7, 8]	Group08	4.02685	6	[Drd5, Ngfr, Ntrk1, Pmch, Slc6a20, Tacr1]
GO:0032941	secretion by tissue	GO_BiologicalProcess-GOA_08.04.2016_08h58	0.00140329	0.00220518	0.00191632	0.00229959	[3, 5, 6]	Group09	5.20833	5	[Aqp1, Cckar, Pmch, Slc4a5, Tacr1]
GO:0007589	body fluid secretion	GO_BiologicalProcess-GOA_08.04.2016_08h58	0.00191632	0.00247995	0.00191632	0.00229959	[4, 5, 6]	Group09	4.85437	5	[Aqp1, Cckar, Pmch, Slc4a5, Tacr1]
GO:0008217	regulation of blood pressure	GO_BiologicalProcess-GOA_08.04.2016_08h58	2.49684e-08	5.49304e-07	4.20222e-07	5.04267e-06	[3, 5]	Group10	7.05882	12	[Ace, Avp, Drd5, Gja5, Hba1, Kl, Nos1, Nox1, Pmch, Pomc, Slc4a5, Tacr1]
GO:1903524	positive regulation of blood circulation	GO_BiologicalProcess-GOA_08.04.2016_08h58	0.00287089	0.00350887	4.20222e-07	5.04267e-06	[3, 4, 5, 6]	Group10	4.42478	5	[Avp, Gja5, Nos1, Scn5a, Tacr1]
GO:0003073	regulation of systemic arterial blood pressure	GO_BiologicalProcess-GOA_08.04.2016_08h58	5.96235e-07	6.55859e-06	4.20222e-07	5.04267e-06	[4, 6]	Group10	9.52381	8	[Ace, Avp, Drd5, Gja5, Kl, Nox1, Slc4a5, Tacr1]
GO:0042310	vasoconstriction	GO_BiologicalProcess-GOA_08.04.2016_08h58	0.000164699	0.000724676	4.20222e-07	5.04267e-06	[6]	Group10	6.31579	6	[Ace, Avp, Drd5, Gja5, Nos1, Tacr1]
GO:0030808	regulation of nucleotide biosynthetic process	GO_BiologicalProcess-GOA_08.04.2016_08h58	0.00412966	0.00412966	0.00431745	0.00431745	[5, 6, 7, 8, 9]	Group11	4.06504	5	[Avp, Drd5, Nos1, Ntrk1, Tshr]
GO:0045981	positive regulation of nucleotide metabolic process	GO_BiologicalProcess-GOA_08.04.2016_08h58	0.00298228	0.00345317	0.00431745	0.00431745	[5, 6, 7, 8, 9]	Group11	4.38596	5	[Avp, Drd5, Nos1, Ntrk1, Tshr]
GO:0009190	cyclic nucleotide biosynthetic process	GO_BiologicalProcess-GOA_08.04.2016_08h58	0.00144843	0.00212436	0.00431745	0.00431745	[6, 7, 8, 9]	Group11	4.1958	6	[Aqp1, Avp, Drd5, Nos1, Ntrk1, Tshr]
GO:0030810	positive regulation of nucleotide biosynthetic process	GO_BiologicalProcess-GOA_08.04.2016_08h58	0.000901937	0.00220474	0.00431745	0.00431745	[5, 6, 7, 8, 9, 10]	Group11	5.74713	5	[Avp, Drd5, Nos1, Ntrk1, Tshr]
GO:0030801	positive regulation of cyclic nucleotide metabolic process	GO_BiologicalProcess-GOA_08.04.2016_08h58	0.00116019	0.00212701	0.00431745	0.00431745	[6, 7, 8, 9, 10]	Group11	5.43478	5	[Avp, Drd5, Nos1, Ntrk1, Tshr]
GO:0030802	regulation of cyclic nucleotide biosynthetic process	GO_BiologicalProcess-GOA_08.04.2016_08h58	0.00309676	0.00340643	0.00431745	0.00431745	[6, 7, 8, 9, 10]	Group11	4.34783	5	[Avp, Drd5, Nos1, Ntrk1, Tshr]
GO:1900371	regulation of purine nucleotide biosynthetic process	GO_BiologicalProcess-GOA_08.04.2016_08h58	0.00412966	0.00412966	0.00431745	0.00431745	[6, 7, 8, 9, 10]	Group11	4.06504	5	[Avp, Drd5, Nos1, Ntrk1, Tshr]
GO:1900544	positive regulation of purine nucleotide metabolic process	GO_BiologicalProcess-GOA_08.04.2016_08h58	0.00287089	0.00350887	0.00431745	0.00431745	[6, 7, 8, 9, 10]	Group11	4.42478	5	[Avp, Drd5, Nos1, Ntrk1, Tshr]
GO:0030804	positive regulation of cyclic nucleotide biosynthetic process	GO_BiologicalProcess-GOA_08.04.2016_08h58	0.000651545	0.00179175	0.00431745	0.00431745	[6, 7, 8, 9, 10, 11]	Group11	6.17284	5	[Avp, Drd5, Nos1, Ntrk1, Tshr]
GO:0052652	cyclic purine nucleotide metabolic process	GO_BiologicalProcess-GOA_08.04.2016_08h58	0.00134762	0.00228058	0.00431745	0.00431745	[7, 8, 9, 10]	Group11	4.25532	6	[Aqp1, Avp, Drd5, Nos1, Ntrk1, Tshr]
GO:1900373	positive regulation of purine nucleotide biosynthetic process	GO_BiologicalProcess-GOA_08.04.2016_08h58	0.000901937	0.00220474	0.00431745	0.00431745	[6, 7, 8, 9, 10, 11]	Group11	5.74713	5	[Avp, Drd5, Nos1, Ntrk1, Tshr]

## Sheet: F2 SAL v F2 IUO
GOID	GOTerm	Ontology Source	Term PValue	Term PValue Corrected with Benjamini-Hochberg	Group PValue	Group PValue Corrected with Benjamini-Hochberg	GOLevels	GOGroups	% Associated Genes	Nr. Genes	Associated Genes Found
GO:0001508	action potential	GO_BiologicalProcess-GOA_08.04.2016_08h58	0.00184362	0.00500412	0.00184362	0.00447737	[4]	Group00	4.06504	5	[Chrnb4, Kcne2, Kcnj2, Ntsr1, P2rx7]
GO:0002027	regulation of heart rate	GO_BiologicalProcess-GOA_08.04.2016_08h58	0.0025263	0.00533331	0.0025263	0.0047719	[3, 6, 7]	Group01	5	4	[Kcne2, Kcnj2, Pmch, Trpv4]
GO:0007193	adenylate cyclase-inhibiting G-protein coupled receptor signaling pathway	GO_BiologicalProcess-GOA_08.04.2016_08h58	0.00104358	0.00396561	0.00104358	0.00354817	[7, 8]	Group02	6.34921	4	[Adcy4, Chrm5, Htr1d, P2ry12]
GO:0007218	neuropeptide signaling pathway	GO_BiologicalProcess-GOA_08.04.2016_08h58	0.000551153	0.00523595	0.000551153	0.0046848	[5, 6]	Group03	5.31915	5	[Grp, Hcrt, Ntsr1, Pmch, Prokr1]
GO:0010107	potassium ion import	GO_BiologicalProcess-GOA_08.04.2016_08h58	3.7431e-05	0.000711189	3.7431e-05	0.000636327	[5, 8, 9, 10, 11]	Group04	14.8148	4	[Atp1a4, Kcne2, Kcnj13, Kcnj2]
GO:0018958	phenol-containing compound metabolic process	GO_BiologicalProcess-GOA_08.04.2016_08h58	0.00451525	0.00536185	0.00451525	0.00511728	[4]	Group05	4.25532	4	[Cyp11a1, Kl, Nr4a2, Ttr]
GO:0019226	transmission of nerve impulse	GO_BiologicalProcess-GOA_08.04.2016_08h58	0.00199489	0.00473787	0.00199489	0.00423915	[4]	Group06	5.33333	4	[Chrm5, Chrnb4, Hcrt, P2rx7]
GO:0021766	hippocampus development	GO_BiologicalProcess-GOA_08.04.2016_08h58	0.00542506	0.00542506	0.00542506	0.00576413	[3, 4, 5, 6, 7, 8, 9, 10, 11]	Group07	4.0404	4	[Cyp11a1, Fezf2, Mdk, Neurod6]
GO:0022600	digestive system process	GO_BiologicalProcess-GOA_08.04.2016_08h58	0.00434656	0.00550564	0.00434656	0.00527797	[3, 4]	Group08	4.30108	4	[Apoa1, Aqp1, Chrm5, Slc9a4]
GO:0030282	bone mineralization	GO_BiologicalProcess-GOA_08.04.2016_08h58	0.00371437	0.0054287	0.00371437	0.00526203	[4, 5, 6, 7]	Group09	4.49438	4	[Ibsp, Kl, P2rx7, Rspo2]
GO:0031644	regulation of neurological system process	GO_BiologicalProcess-GOA_08.04.2016_08h58	0.0028879	0.0049882	0.0028879	0.00446313	[4, 5]	Group10	4.81928	4	[Chrnb4, Hba1, Hcrt, Ntsr1]
GO:0042475	odontogenesis of dentin-containing tooth	GO_BiologicalProcess-GOA_08.04.2016_08h58	0.00264316	0.005022	0.00264316	0.00449337	[5, 6, 7, 8]	Group11	4.93827	4	[Eda, Msx1, Rspo2, Sostdc1]
GO:0045776	negative regulation of blood pressure	GO_BiologicalProcess-GOA_08.04.2016_08h58	0.000581912	0.00368544	0.000581912	0.0032975	[4, 6]	Group12	7.40741	4	[Hba1, Kl, Ntsr1, Pmch]
GO:0046717	acid secretion	GO_BiologicalProcess-GOA_08.04.2016_08h58	0.000606874	0.00288265	0.000606874	0.00257921	[5, 6]	Group13	5.20833	5	[Abcc3, Chrm5, Ntsr1, P2rx7, Slc9a4]
GO:0006835	dicarboxylic acid transport	GO_BiologicalProcess-GOA_08.04.2016_08h58	0.00180593	0.00571879	0.00180593	0.00511681	[6, 7, 8, 9]	Group14	5.47945	4	[Folr1, Ntsr1, P2rx7, Slc26a2]
GO:0015837	amine transport	GO_BiologicalProcess-GOA_08.04.2016_08h58	0.00418218	0.00567582	0.00418218	0.00546901	[4, 5]	Group15	4.34783	4	[Ntsr1, P2rx7, P2ry12, Sncg]
GO:0051952	regulation of amine transport	GO_BiologicalProcess-GOA_08.04.2016_08h58	0.0035667	0.00564728	0.00418218	0.00546901	[4, 5, 6]	Group15	4.54545	4	[Ntsr1, P2rx7, P2ry12, Sncg]
GO:0097553	calcium ion transmembrane import into cytosol	GO_BiologicalProcess-GOA_08.04.2016_08h58	0.00542506	0.00542506	0.0058209	0.0058209	[7, 8, 9, 10, 11, 12, 13, 14]	Group16	4.0404	4	[Hcrt, Ntsr1, P2rx7, Ryr1]
GO:0051282	regulation of sequestering of calcium ion	GO_BiologicalProcess-GOA_08.04.2016_08h58	0.00523408	0.00552486	0.0058209	0.0058209	[3, 4, 5, 6, 7, 10, 11]	Group16	4.08163	4	[Hcrt, Ntsr1, P2rx7, Ryr1]
GO:0051208	sequestering of calcium ion	GO_BiologicalProcess-GOA_08.04.2016_08h58	0.00542506	0.00542506	0.0058209	0.0058209	[4, 5, 9, 10]	Group16	4.0404	4	[Hcrt, Ntsr1, P2rx7, Ryr1]
GO:0051283	negative regulation of sequestering of calcium ion	GO_BiologicalProcess-GOA_08.04.2016_08h58	0.00504766	0.0056415	0.0058209	0.0058209	[3, 4, 5, 6, 7, 8, 10, 11, 12]	Group16	4.12371	4	[Hcrt, Ntsr1, P2rx7, Ryr1]
GO:0051209	release of sequestered calcium ion into cytosol	GO_BiologicalProcess-GOA_08.04.2016_08h58	0.00504766	0.0056415	0.0058209	0.0058209	[4, 5, 6, 7, 8, 9, 10, 11, 12, 13, 14, 15]	Group16	4.12371	4	[Hcrt, Ntsr1, P2rx7, Ryr1]
GO:1902656	calcium ion import into cytosol	GO_BiologicalProcess-GOA_08.04.2016_08h58	0.00542506	0.00542506	0.0058209	0.0058209	[6, 7, 10, 11, 12, 13]	Group16	4.0404	4	[Hcrt, Ntsr1, P2rx7, Ryr1]

## Sheet: F2 IUO v F2 PNO
GOID	GOTerm	Ontology Source	Term PValue	Term PValue Corrected with Benjamini-Hochberg	Group PValue	Group PValue Corrected with Benjamini-Hochberg	GOLevels	GOGroups	% Associated Genes	Nr. Genes	Associated Genes Found
GO:0000018	regulation of DNA recombination	GO_BiologicalProcess-GOA_08.04.2016_08h58	0.00255142	0.00345192	0.00255142	0.0031184	[5, 6, 7, 8]	Group00	5.88235	3	[Foxp3, Prdm9, Rad51]
GO:0007405	neuroblast proliferation	GO_BiologicalProcess-GOA_08.04.2016_08h58	0.00316527	0.00383165	0.00316527	0.0034818	[4, 7, 8]	Group01	5.45455	3	[Gh1, Otp, Racgap1]
GO:0033059	cellular pigmentation	GO_BiologicalProcess-GOA_08.04.2016_08h58	0.000926718	0.00304493	0.000926718	0.00254847	[3]	Group02	8.33333	3	[Pomc, Rab27a, Rab32]
GO:0060078	regulation of postsynaptic membrane potential	GO_BiologicalProcess-GOA_08.04.2016_08h58	0.001487	0.00310918	0.001487	0.00233671	[4]	Group03	4.34783	4	[Adcyap1, Hcrt, Ntsr1, Scn7a]
GO:0007218	neuropeptide signaling pathway	GO_BiologicalProcess-GOA_08.04.2016_08h58	1.09476e-05	0.000251796	1.09476e-05	0.000120424	[5, 6]	Group04	6.38298	6	[Adcyap1, Agrp, Hcrt, Hcrtr1, Ntsr1, Pomc]
GO:0021872	forebrain generation of neurons	GO_BiologicalProcess-GOA_08.04.2016_08h58	0.00485639	0.00507714	0.00485639	0.00485639	[4, 5, 6, 7, 8, 9]	Group05	4.6875	3	[Fezf2, Lhx5, Otp]
GO:0021879	forebrain neuron differentiation	GO_BiologicalProcess-GOA_08.04.2016_08h58	0.00350327	0.00383691	0.00485639	0.00485639	[5, 6, 7, 8, 9, 10]	Group05	5.26316	3	[Fezf2, Lhx5, Otp]
GO:0021536	diencephalon development	GO_BiologicalProcess-GOA_08.04.2016_08h58	0.00110851	0.00283285	0.00110851	0.00203226	[3, 4, 5, 6, 7, 8, 9]	Group06	4.70588	4	[Adcyap1, Otp, Otx1, Tbx19]
GO:0021983	pituitary gland development	GO_BiologicalProcess-GOA_08.04.2016_08h58	0.00177906	0.00340986	0.00110851	0.00203226	[4, 5, 6, 7, 8, 9, 10]	Group06	6.66667	3	[Adcyap1, Otp, Tbx19]
GO:0032675	regulation of interleukin-6 production	GO_BiologicalProcess-GOA_08.04.2016_08h58	0.00187633	0.00331965	0.00187633	0.00257995	[4, 5]	Group07	4.08163	4	[Adcyap1, Ddx58, Foxp3, Tirap]
GO:0032755	positive regulation of interleukin-6 production	GO_BiologicalProcess-GOA_08.04.2016_08h58	0.00507193	0.00507193	0.00187633	0.00257995	[4, 5, 6]	Group07	4.61538	3	[Adcyap1, Ddx58, Tirap]
GO:0002209	behavioral defense response	GO_BiologicalProcess-GOA_08.04.2016_08h58	0.00085277	0.00326895	0.00108653	0.00239036	[2, 4]	Group08	8.57143	3	[Adcyap1, Dpp4, Hcrt]
GO:0001662	behavioral fear response	GO_BiologicalProcess-GOA_08.04.2016_08h58	0.000782686	0.00360036	0.00108653	0.00239036	[3, 5]	Group08	8.82353	3	[Adcyap1, Dpp4, Hcrt]
GO:0042596	fear response	GO_BiologicalProcess-GOA_08.04.2016_08h58	0.00100461	0.00288825	0.00108653	0.00239036	[4]	Group08	8.10811	3	[Adcyap1, Dpp4, Hcrt]
GO:0050777	negative regulation of immune response	GO_BiologicalProcess-GOA_08.04.2016_08h58	0.00194745	0.00298608	0.000146011	0.000803061	[3, 4, 5]	Group09	4.0404	4	[Adcyap1, Alox15, Foxp3, Ptprc]
GO:0002456	T cell mediated immunity	GO_BiologicalProcess-GOA_08.04.2016_08h58	0.000533427	0.00306721	0.000146011	0.000803061	[5]	Group09	5.71429	4	[Dpp4, Foxp3, Ptprc, Rab27a]
GO:0002820	negative regulation of adaptive immune response	GO_BiologicalProcess-GOA_08.04.2016_08h58	0.000487234	0.00373546	0.000146011	0.000803061	[4, 5, 6]	Group09	10.3448	3	[Alox15, Foxp3, Ptprc]
GO:0002709	regulation of T cell mediated immunity	GO_BiologicalProcess-GOA_08.04.2016_08h58	0.00241057	0.0034652	0.000146011	0.000803061	[6, 7]	Group09	6	3	[Dpp4, Foxp3, Ptprc]
GO:0050728	negative regulation of inflammatory response	GO_BiologicalProcess-GOA_08.04.2016_08h58	0.00126123	0.00290083	0.000468356	0.00171731	[4, 5, 6, 7]	Group10	4.54545	4	[Adcyap1, Ffar4, Foxp3, Nov]
GO:0002792	negative regulation of peptide secretion	GO_BiologicalProcess-GOA_08.04.2016_08h58	0.00333164	0.00383138	0.000468356	0.00171731	[4, 5, 6, 7, 8, 9]	Group10	5.35714	3	[Ndufaf2, Nov, Sytl4]
GO:0050709	negative regulation of protein secretion	GO_BiologicalProcess-GOA_08.04.2016_08h58	0.00022538	0.00259187	0.000468356	0.00171731	[4, 5, 6, 7, 8, 9]	Group10	4.85437	5	[Ffar4, Foxp3, Ndufaf2, Nov, Sytl4]
GO:0090278	negative regulation of peptide hormone secretion	GO_BiologicalProcess-GOA_08.04.2016_08h58	0.00300412	0.0038386	0.000468356	0.00171731	[4, 5, 6, 7, 8, 9, 10, 11]	Group10	5.55556	3	[Ndufaf2, Nov, Sytl4]
GO:0046676	negative regulation of insulin secretion	GO_BiologicalProcess-GOA_08.04.2016_08h58	0.00189588	0.00311465	0.000468356	0.00171731	[5, 6, 7, 8, 9, 10, 11, 12]	Group10	6.52174	3	[Ndufaf2, Nov, Sytl4]
