# Supplementary material for: Characterization of the intergenerational impact of in utero and postnatal oxycodone exposure
Source: Transl Psychiatry. 2020 Sep 23;10:329. doi: 10.1038/s41398-020-01012-z (PMC7511347; doi:10.1038/s41398-020-01012-z)
Supplement: Supplementary file 10 — Supplementary Table 4 [file 41398_2020_1012_MOESM10_ESM.xlsx]

## Sheet: gene
F1_salineVSF1_PNO		F2_salineVSF2_PNO			15 common elements in "F1_salineVSF1_PNO" and "F2_salineVSF2_PNO":
ENSRNOG00000057755		ENSRNOG00000060994			ENSRNOG00000053185
ENSRNOG00000039848		ENSRNOG00000061096			ENSRNOG00000016292
ENSRNOG00000051494		ENSRNOG00000020625			ENSRNOG00000032401
ENSRNOG00000014090		ENSRNOG00000046051			ENSRNOG00000021229
ENSRNOG00000047158		ENSRNOG00000050994			ENSRNOG00000058555
ENSRNOG00000055234		ENSRNOG00000061297			ENSRNOG00000017328
ENSRNOG00000002412		ENSRNOG00000047786			ENSRNOG00000047321
ENSRNOG00000054459		ENSRNOG00000005826			ENSRNOG00000049639
ENSRNOG00000053675		ENSRNOG00000001742			ENSRNOG00000061299
ENSRNOG00000053185		ENSRNOG00000059586			ENSRNOG00000029886
ENSRNOG00000049895		ENSRNOG00000051325			ENSRNOG00000055947
ENSRNOG00000033748		ENSRNOG00000055947			ENSRNOG00000051179
ENSRNOG00000029938		ENSRNOG00000055956			ENSRNOG00000020625
ENSRNOG00000000987		ENSRNOG00000056755			ENSRNOG00000001392
ENSRNOG00000051307		ENSRNOG00000054493			ENSRNOG00000047098
ENSRNOG00000050767		ENSRNOG00000062245
ENSRNOG00000047790		ENSRNOG00000037897
ENSRNOG00000045583		ENSRNOG00000006365
ENSRNOG00000062160		ENSRNOG00000048049
ENSRNOG00000009470		ENSRNOG00000012686
ENSRNOG00000016999		ENSRNOG00000011207
ENSRNOG00000051831		ENSRNOG00000012119
ENSRNOG00000013829		ENSRNOG00000046707
ENSRNOG00000016292		ENSRNOG00000058555
ENSRNOG00000039048		ENSRNOG00000061358
ENSRNOG00000037435		ENSRNOG00000060896
ENSRNOG00000018780		ENSRNOG00000062158
ENSRNOG00000032401		ENSRNOG00000058083
ENSRNOG00000009388		ENSRNOG00000048598
ENSRNOG00000053260		ENSRNOG00000016975
ENSRNOG00000058902		ENSRNOG00000050545
ENSRNOG00000010121		ENSRNOG00000036362
ENSRNOG00000023226		ENSRNOG00000029886
ENSRNOG00000021229		ENSRNOG00000048993
ENSRNOG00000032882		ENSRNOG00000060518
ENSRNOG00000009144		ENSRNOG00000010378
ENSRNOG00000015071		ENSRNOG00000029078
ENSRNOG00000027658		ENSRNOG00000029377
ENSRNOG00000058555		ENSRNOG00000031591
ENSRNOG00000014427		ENSRNOG00000006876
ENSRNOG00000031136		ENSRNOG00000048426
ENSRNOG00000007552		ENSRNOG00000061254
ENSRNOG00000000010		ENSRNOG00000016275
ENSRNOG00000037951		ENSRNOG00000019118
ENSRNOG00000013171		ENSRNOG00000047351
ENSRNOG00000010065		ENSRNOG00000047040
ENSRNOG00000017328		ENSRNOG00000058301
ENSRNOG00000014871		ENSRNOG00000008074
ENSRNOG00000003348		ENSRNOG00000047991
ENSRNOG00000049232		ENSRNOG00000053902
ENSRNOG00000026866		ENSRNOG00000039473
ENSRNOG00000016147		ENSRNOG00000005770
ENSRNOG00000057161		ENSRNOG00000058474
ENSRNOG00000013519		ENSRNOG00000004882
ENSRNOG00000026310		ENSRNOG00000004632
ENSRNOG00000010004		ENSRNOG00000049446
ENSRNOG00000027024		ENSRNOG00000026091
ENSRNOG00000030243		ENSRNOG00000061299
ENSRNOG00000002548		ENSRNOG00000023340
ENSRNOG00000010560		ENSRNOG00000049033
ENSRNOG00000047746		ENSRNOG00000001092
ENSRNOG00000043031		ENSRNOG00000003526
ENSRNOG00000029115		ENSRNOG00000060984
ENSRNOG00000014505		ENSRNOG00000008346
ENSRNOG00000018606		ENSRNOG00000042758
ENSRNOG00000056221		ENSRNOG00000014205
ENSRNOG00000058105		ENSRNOG00000013121
ENSRNOG00000011283		ENSRNOG00000056493
ENSRNOG00000023657		ENSRNOG00000047321
ENSRNOG00000030016		ENSRNOG00000050091
ENSRNOG00000027103		ENSRNOG00000050156
ENSRNOG00000025037		ENSRNOG00000055439
ENSRNOG00000052753		ENSRNOG00000039107
ENSRNOG00000049552		ENSRNOG00000042726
ENSRNOG00000047321		ENSRNOG00000019902
ENSRNOG00000010325		ENSRNOG00000027002
ENSRNOG00000055302		ENSRNOG00000033529
ENSRNOG00000049639		ENSRNOG00000003952
ENSRNOG00000006388		ENSRNOG00000011008
ENSRNOG00000023077		ENSRNOG00000051179
ENSRNOG00000014082		ENSRNOG00000015049
ENSRNOG00000021225		ENSRNOG00000030058
ENSRNOG00000047466		ENSRNOG00000018611
ENSRNOG00000054375		ENSRNOG00000015910
ENSRNOG00000002289		ENSRNOG00000049407
ENSRNOG00000050651		ENSRNOG00000016292
ENSRNOG00000011335		ENSRNOG00000018131
ENSRNOG00000046231		ENSRNOG00000050482
ENSRNOG00000050419		ENSRNOG00000038184
ENSRNOG00000037911		ENSRNOG00000007899
ENSRNOG00000055225		ENSRNOG00000001130
ENSRNOG00000059622		ENSRNOG00000005780
ENSRNOG00000061299		ENSRNOG00000053185
ENSRNOG00000006899		ENSRNOG00000026870
ENSRNOG00000021560		ENSRNOG00000023213
ENSRNOG00000052017		ENSRNOG00000007044
ENSRNOG00000029886		ENSRNOG00000049696
ENSRNOG00000007608		ENSRNOG00000015667
ENSRNOG00000055947		ENSRNOG00000039668
ENSRNOG00000013372		ENSRNOG00000047876
ENSRNOG00000025710		ENSRNOG00000012995
ENSRNOG00000006783		ENSRNOG00000053448
ENSRNOG00000006735		ENSRNOG00000009848
ENSRNOG00000039152		ENSRNOG00000009005
ENSRNOG00000033517		ENSRNOG00000028238
ENSRNOG00000050979		ENSRNOG00000018471
ENSRNOG00000018616		ENSRNOG00000009564
ENSRNOG00000021552		ENSRNOG00000050573
ENSRNOG00000005008		ENSRNOG00000060312
ENSRNOG00000019495		ENSRNOG00000011548
ENSRNOG00000051179		ENSRNOG00000054277
ENSRNOG00000016346		ENSRNOG00000015695
ENSRNOG00000056716		ENSRNOG00000043215
ENSRNOG00000007270		ENSRNOG00000004089
ENSRNOG00000060414		ENSRNOG00000027212
ENSRNOG00000019068		ENSRNOG00000008947
ENSRNOG00000061530		ENSRNOG00000036585
ENSRNOG00000000500		ENSRNOG00000031333
ENSRNOG00000050758		ENSRNOG00000033220
ENSRNOG00000021547		ENSRNOG00000060356
ENSRNOG00000048161		ENSRNOG00000051510
ENSRNOG00000011011		ENSRNOG00000061687
ENSRNOG00000012932		ENSRNOG00000054953
ENSRNOG00000010903		ENSRNOG00000025012
ENSRNOG00000000934		ENSRNOG00000017328
ENSRNOG00000034269		ENSRNOG00000014904
ENSRNOG00000015211		ENSRNOG00000042729
ENSRNOG00000011425		ENSRNOG00000005695
ENSRNOG00000054624		ENSRNOG00000049951
ENSRNOG00000046790		ENSRNOG00000052954
ENSRNOG00000047683		ENSRNOG00000018215
ENSRNOG00000011533		ENSRNOG00000053163
ENSRNOG00000009565		ENSRNOG00000008309
ENSRNOG00000006146		ENSRNOG00000002979
ENSRNOG00000018247		ENSRNOG00000033776
ENSRNOG00000028622		ENSRNOG00000058847
ENSRNOG00000054420		ENSRNOG00000054418
ENSRNOG00000020625		ENSRNOG00000021855
ENSRNOG00000001392		ENSRNOG00000005270
ENSRNOG00000046845		ENSRNOG00000013953
ENSRNOG00000002984		ENSRNOG00000009563
ENSRNOG00000017198		ENSRNOG00000032401
ENSRNOG00000061366		ENSRNOG00000013474
ENSRNOG00000050006		ENSRNOG00000049943
ENSRNOG00000040266		ENSRNOG00000046973
ENSRNOG00000056428		ENSRNOG00000023794
ENSRNOG00000011820		ENSRNOG00000003606
ENSRNOG00000028243		ENSRNOG00000009779
ENSRNOG00000031398		ENSRNOG00000029954
ENSRNOG00000010357		ENSRNOG00000016057
ENSRNOG00000047098		ENSRNOG00000003972
ENSRNOG00000051257		ENSRNOG00000012752
ENSRNOG00000030763		ENSRNOG00000026150
ENSRNOG00000018054		ENSRNOG00000048706
ENSRNOG00000010347		ENSRNOG00000050105
ENSRNOG00000039339		ENSRNOG00000010977
ENSRNOG00000060973		ENSRNOG00000005392
ENSRNOG00000016997		ENSRNOG00000048130
ENSRNOG00000054286		ENSRNOG00000019584
ENSRNOG00000000172		ENSRNOG00000022218
ENSRNOG00000012742		ENSRNOG00000021474
		ENSRNOG00000005996
		ENSRNOG00000033973
		ENSRNOG00000031216
		ENSRNOG00000000905
		ENSRNOG00000010720
		ENSRNOG00000043180
		ENSRNOG00000059618
		ENSRNOG00000046834
		ENSRNOG00000008225
		ENSRNOG00000004555
		ENSRNOG00000010076
		ENSRNOG00000058316
		ENSRNOG00000006653
		ENSRNOG00000012827
		ENSRNOG00000002866
		ENSRNOG00000013793
		ENSRNOG00000012876
		ENSRNOG00000046222
		ENSRNOG00000015677
		ENSRNOG00000039969
		ENSRNOG00000029678
		ENSRNOG00000055825
		ENSRNOG00000009061
		ENSRNOG00000048573
		ENSRNOG00000051404
		ENSRNOG00000029148
		ENSRNOG00000055547
		ENSRNOG00000026324
		ENSRNOG00000008642
		ENSRNOG00000019616
		ENSRNOG00000043124
		ENSRNOG00000026600
		ENSRNOG00000014692
		ENSRNOG00000047098
		ENSRNOG00000039183
		ENSRNOG00000013791
		ENSRNOG00000016377
		ENSRNOG00000009173
		ENSRNOG00000049639
		ENSRNOG00000049662
		ENSRNOG00000046132
		ENSRNOG00000030224
		ENSRNOG00000017766
		ENSRNOG00000005338
		ENSRNOG00000015310
		ENSRNOG00000017484
		ENSRNOG00000049388
		ENSRNOG00000027935
		ENSRNOG00000048704
		ENSRNOG00000012280
		ENSRNOG00000001392
		ENSRNOG00000048996
		ENSRNOG00000021900
		ENSRNOG00000029342
		ENSRNOG00000030800
		ENSRNOG00000023566
		ENSRNOG00000006010
		ENSRNOG00000059266
		ENSRNOG00000016085
		ENSRNOG00000028826
		ENSRNOG00000046675
		ENSRNOG00000019358
		ENSRNOG00000055308
		ENSRNOG00000048579
		ENSRNOG00000031523
		ENSRNOG00000006588
		ENSRNOG00000056817
		ENSRNOG00000018954
		ENSRNOG00000055976
		ENSRNOG00000014398
		ENSRNOG00000011979
		ENSRNOG00000021229
		ENSRNOG00000032429
		ENSRNOG00000005853
		ENSRNOG00000055672
		ENSRNOG00000062101
		ENSRNOG00000011648
		ENSRNOG00000056746
		ENSRNOG00000054487
		ENSRNOG00000000728
		ENSRNOG00000009787
		ENSRNOG00000051253
		ENSRNOG00000017922
		ENSRNOG00000013441
		ENSRNOG00000061429
		ENSRNOG00000005903
		ENSRNOG00000046717
		ENSRNOG00000006471
		ENSRNOG00000042410
		ENSRNOG00000004772
		ENSRNOG00000000455
		ENSRNOG00000005727
		ENSRNOG00000037406
		ENSRNOG00000028064
		ENSRNOG00000059897

## Sheet: F1_salineVSF1_PNO
gene_id	gene_name	transcript_id	GO	KEGG	KO_ENTRY	EC	Description	FPKM.F1S1	FPKM.F1S2	FPKM.F1S3	FPKM.F1S4	FPKM.F1PNO1	FPKM.F1PNO2	FPKM.F1PNO3	FPKM.F1PNO4	fc	log2(fc)	pval	qval	regulation	significant
ENSRNOG00000053185	AABR07006889.1	ENSRNOT00000084817	GO:0004402(histone acetyltransferase activity);GO:0005634(nucleus);GO:0005739(mitochondrion);GO:0005829(cytosol);GO:0006044(N-acetylglucosamine metabolic process);GO:0006517(protein deglycosylation);GO:0006612(protein targeting to membrane);GO:0007568(aging);GO:0010524(positive regulation of calcium ion transport into cytosol);GO:0010616(negative regulation of cardiac muscle adaptation);GO:001602…	04931(Insulin resistance)	K15719	EC:3.2.1.169;EC:2.3.1.48	PREDICTED: protein O-GlcNAcase-like isoform X2 [Rattus norvegicus]	0	0	0	0	0	0.514322	1.54682	0.035624	-inf	-inf	6.86769e-07	0.00103036	down	yes
ENSRNOG00000016292	Pdzd9	ENSRNOT00000044384	GO:0003674(molecular_function);GO:0005575(cellular_component);GO:0008150(biological_process)	00190(Oxidative phosphorylation);04260(Cardiac muscle contraction);05010(Alzheimer's disease);05012(Parkinson's disease);05016(Huntington's disease);04932(Non-alcoholic fatty liver disease (NAFLD))	K00415	NA	PDZ domain-containing protein 9 [Rattus norvegicus]	29.1688	15.0179	19.3495	10.4282	37.3991	46.3499	24.6336	41.5585	0.49329	-1.01949	0.000114946	0.0442189	down	yes
ENSRNOG00000032401	H3f3c	ENSRNOT00000049001	GO:0000786(nucleosome);GO:0003677(DNA binding);GO:0005634(nucleus);GO:0046982(protein heterodimerization activity)	05202(Transcriptional misregulation in cancers);05322(Systemic lupus erythematosus);05034(Alcoholism)	K11253	NA	PREDICTED: histone H3.3-like [Trichogramma pretiosum]	124.591	53.9916	88.4539	36.4969	167.998	168.671	108.633	171.565	0.492056	-1.02311	0.0002741	0.0790832	down	yes
ENSRNOG00000021229	Avp	ENSRNOT00000028833	GO:0001659(temperature homeostasis);GO:0002125(maternal aggressive behavior);GO:0003084(positive regulation of systemic arterial blood pressure);GO:0004672(protein kinase activity);GO:0004871(signal transducer activity);GO:0005184(neuropeptide hormone activity);GO:0005185(neurohypophyseal hormone activity);GO:0005515(protein binding);GO:0005615(extracellular space);GO:0006939(smooth muscle contra…	04072(Phospholipase D signaling pathway);04270(Vascular smooth muscle contraction);04962(Vasopressin-regulated water reabsorption)	K05242	NA	vasopressin-neurophysin 2-copeptin preproprotein [Rattus norvegicus]	10.3612	5.8049	29.0121	2.79963	1.98176	1.08512	5.18028	2.55711	4.44064	2.15077	0.000735486	0.123983	up	yes
ENSRNOG00000058555	RF00100	ENSRNOT00000079055	GO:0070062(extracellular exosome)	NA	NA	NA	Nuclear prelamin A recognition factor [Myotis davidii]	13.8761	10.5864	16.1586	18.026	5.04831	3.94194	8.71117	6.17136	2.45665	1.29669	0.00136853	0.160539	up	yes
ENSRNOG00000017328	Pter	ENSRNOT00000023446	GO:0008270(zinc ion binding);GO:0009056(catabolic process);GO:0016788(hydrolase activity, acting on ester bonds);GO:0030855(epithelial cell differentiation);GO:0070062(extracellular exosome)	NA	NA	NA	PREDICTED: phosphotriesterase-related protein isoform X1 [Rattus norvegicus]	7.12816	2.34033	1.55262	3.26666	6.64386	12.1165	7.5973	7.0185	0.428083	-1.22404	0.00189862	0.180079	down	yes
ENSRNOG00000047321	Hba-a2	ENSRNOT00000048977	GO:0005344(oxygen transporter activity);GO:0005506(iron ion binding);GO:0005833(hemoglobin complex);GO:0015671(oxygen transport);GO:0019825(oxygen binding);GO:0020037(heme binding)	05144(Malaria);05143(African trypanosomiasis)	K13822	NA	hemoglobin, alpha 2 [Rattus norvegicus]	2.96965	4.95227	6.27695	27.3339	13.6167	9.77044	151.182	10.1082	0.224894	-2.15269	0.00821483	0.294146	down	yes
ENSRNOG00000049639	LOC100909784	ENSRNOT00000087359;ENSRNOT00000072470	GO:0005523(tropomyosin binding);GO:0051694(pointed-end actin filament capping);GO:0051694(pointed-end actin filament capping)	NA	NA	NA	PREDICTED: leiomodin-2 [Rattus norvegicus]	0.119961	0	0	0	0.14785	0.504318	0.225791	0.151668	0.116509	-3.10149	0.00943681	0.310114	down	yes
ENSRNOG00000061299	LOC100134871	ENSRNOT00000090745	GO:0005344(oxygen transporter activity);GO:0005506(iron ion binding);GO:0005833(hemoglobin complex);GO:0015671(oxygen transport);GO:0019825(oxygen binding);GO:0020037(heme binding)	05144(Malaria);05143(African trypanosomiasis)	K13823	NA	hemoglobin subunit beta-2 [Rattus norvegicus]	1.63386	1.50604	2.52373	15.1841	4.79326	6.77796	72.173	6.79202	0.23027	-2.1186	0.0130199	0.349441	down	yes
ENSRNOG00000029886	Hba-a2	ENSRNOT00000051483	GO:0001701(in utero embryonic development);GO:0003674(molecular_function);GO:0004601(peroxidase activity);GO:0005344(oxygen transporter activity);GO:0005506(iron ion binding);GO:0005515(protein binding);GO:0005833(hemoglobin complex);GO:0010942(positive regulation of cell death);GO:0015671(oxygen transport);GO:0016020(membrane);GO:0019825(oxygen binding);GO:0020037(heme binding);GO:0022627(cytoso…	05144(Malaria);05143(African trypanosomiasis)	K13822	NA	hemoglobin subunit alpha-1/2 [Rattus norvegicus]	9.17545	13.3524	12.0474	55.9988	20.099	15.8447	278.117	21.5359	0.269889	-1.88956	0.0155877	0.370956	down	yes
ENSRNOG00000055947	RF00100	ENSRNOT00000084094	GO:0070062(extracellular exosome)	NA	NA	NA	Nuclear prelamin A recognition factor [Myotis davidii]	3.07889	1.81536	5.66274	4.80268	1.50228	0.834548	2.68444	0.395188	2.83574	1.50373	0.0170429	0.382205	up	yes
ENSRNOG00000051179	Vps25	ENSRNOT00000043754;ENSRNOT00000075857;ENSRNOT00000076658;ENSRNOT00000076944;ENSRNOT00000075894	GO:0003674(molecular_function);GO:0004672(protein kinase activity);GO:0004674(protein serine/threonine kinase activity);GO:0005524(ATP binding);GO:0005575(cellular_component);GO:0005634(nucleus);GO:0005730(nucleolus);GO:0005737(cytoplasm);GO:0005739(mitochondrion);GO:0005829(cytosol);GO:0006351(transcription, DNA-templated);GO:0006355(regulation of transcription, DNA-templated);GO:0006468(protein…	04144(Endocytosis);04144(Endocytosis)	K12189	NA	Ac2-059 [Rattus norvegicus]	8.76256	5.25305	6.25055	3.80506	10.5814	2.40133	35.847	7.003	0.431131	-1.2138	0.0220676	0.417795	down	yes
ENSRNOG00000020625	Mcpt2	ENSRNOT00000091757;ENSRNOT00000027931;ENSRNOT00000027988	GO:0004252(serine-type endopeptidase activity);GO:0006508(proteolysis);GO:0005737(cytoplasm);GO:0006955(immune response);GO:0016485(protein processing);GO:0043231(intracellular membrane-bounded organelle);GO:0043231(intracellular membrane-bounded organelle)	04614(Renin-angiotensin system);04614(Renin-angiotensin system)	K01329	EC:3.4.21.39	mast cell protease 2 precursor [Rattus norvegicus]	0.271008	0.129258	0	0	0.0229259	0.55253	0.0305742	2.22425	0.141423	-2.82191	0.0369971	0.49661	down	yes
ENSRNOG00000001392	Lhx5	ENSRNOT00000001883	GO:0003677(DNA binding);GO:0005634(nucleus);GO:0006351(transcription, DNA-templated);GO:0006355(regulation of transcription, DNA-templated);GO:0007267(cell-cell signaling);GO:0008270(zinc ion binding);GO:0021527(spinal cord association neuron differentiation);GO:0021549(cerebellum development);GO:0021702(cerebellar Purkinje cell differentiation);GO:0021766(hippocampus development);GO:0021846(cell…	04550(Signaling pathways regulating pluripotency of stem cells)	K18493	NA	LIM/homeobox protein Lhx5 [Mus musculus]	0.14925	0.528423	1.08206	0.037958	0.110427	0.123299	0.23039	0.108509	3.13939	1.65048	0.037235	0.497894	up	yes
ENSRNOG00000047098	LOC689064	ENSRNOT00000019913;ENSRNOT00000087661;ENSRNOT00000089102	GO:0005344(oxygen transporter activity);GO:0005506(iron ion binding);GO:0005833(hemoglobin complex);GO:0015671(oxygen transport);GO:0019825(oxygen binding);GO:0020037(heme binding);GO:0020037(heme binding)	05144(Malaria);05143(African trypanosomiasis);05143(African trypanosomiasis)	K13823	NA	hemoglobin subunit beta-2 [Rattus norvegicus]	0.375086	0.356302	0.518022	2.23265	0.833464	0.615094	9.99891	0.677485	0.287182	-1.79996	0.0442848	0.522376	down	yes

## Sheet: F2_salineVSF2_PNO
gene_id	gene_name	transcript_id	GO	KEGG	KO_ENTRY	EC	Description	FPKM.F2S1	FPKM.F2S2	FPKM.F2S3	FPKM.F2S4	FPKM.F2PNO1	FPKM.F2PNO2	FPKM.F2PNO3	FPKM.F2PNO4	fc	log2(fc)	pval	qval	regulation	significant
ENSRNOG00000020625	Mcpt2	ENSRNOT00000091757;ENSRNOT00000027931;ENSRNOT00000027988	GO:0004252(serine-type endopeptidase activity);GO:0006508(proteolysis);GO:0005737(cytoplasm);GO:0006955(immune response);GO:0016485(protein processing);GO:0043231(intracellular membrane-bounded organelle);GO:0043231(intracellular membrane-bounded organelle)	04614(Renin-angiotensin system);04614(Renin-angiotensin system)	K01329	EC:3.4.21.39	mast cell protease 2 precursor [Rattus norvegicus]	0.263276	3.60437	1.33584	2.20127	0	0.0194314	0	0	381.071	8.57392	5.06226e-14	2.53383e-10	up	yes
ENSRNOG00000055947	RF00100	ENSRNOT00000084094	GO:0070062(extracellular exosome)	NA	NA	NA	Nuclear prelamin A recognition factor [Myotis davidii]	7.95559	4.13592	17.3019	13.1452	0.850456	1.93981	1.42422	1.90224	6.95447	2.79794	3.32656e-06	0.00389554	up	yes
ENSRNOG00000058555	RF00100	ENSRNOT00000079055	GO:0070062(extracellular exosome)	NA	NA	NA	Nuclear prelamin A recognition factor [Myotis davidii]	23.4068	18.9519	26.8748	33.4526	7.24287	10.0686	6.05978	6.54407	3.43256	1.77929	2.09451e-05	0.0122954	up	yes
ENSRNOG00000029886	Hba-a2	ENSRNOT00000051483	GO:0001701(in utero embryonic development);GO:0003674(molecular_function);GO:0004601(peroxidase activity);GO:0005344(oxygen transporter activity);GO:0005506(iron ion binding);GO:0005515(protein binding);GO:0005833(hemoglobin complex);GO:0010942(positive regulation of cell death);GO:0015671(oxygen transport);GO:0016020(membrane);GO:0019825(oxygen binding);GO:0020037(heme binding);GO:0022627(cytoso…	05144(Malaria);05143(African trypanosomiasis)	K13822	NA	hemoglobin subunit alpha-1/2 [Rattus norvegicus]	20.9809	10.7207	9.64667	11.156	19.7856	128.929	24.5555	31.5867	0.256297	-1.96411	7.85254e-05	0.0336896	down	yes
ENSRNOG00000061299	LOC100134871	ENSRNOT00000090745	GO:0005344(oxygen transporter activity);GO:0005506(iron ion binding);GO:0005833(hemoglobin complex);GO:0015671(oxygen transport);GO:0019825(oxygen binding);GO:0020037(heme binding)	05144(Malaria);05143(African trypanosomiasis)	K13823	NA	hemoglobin subunit beta-2 [Rattus norvegicus]	5.60531	5.62674	2.37642	3.38798	5.78385	38.7059	10.4197	6.24744	0.277916	-1.84728	0.00120048	0.222123	down	yes
ENSRNOG00000047321	Hba-a2	ENSRNOT00000048977	GO:0005344(oxygen transporter activity);GO:0005506(iron ion binding);GO:0005833(hemoglobin complex);GO:0015671(oxygen transport);GO:0019825(oxygen binding);GO:0020037(heme binding)	05144(Malaria);05143(African trypanosomiasis)	K13822	NA	hemoglobin, alpha 2 [Rattus norvegicus]	12.3704	6.65411	3.52552	4.73866	8.6753	55.1915	13.5107	11.3028	0.30772	-1.70031	0.00221931	0.297546	down	yes
ENSRNOG00000051179	Vps25	ENSRNOT00000043754;ENSRNOT00000075857;ENSRNOT00000076944;ENSRNOT00000076658;ENSRNOT00000075894	GO:0003674(molecular_function);GO:0004672(protein kinase activity);GO:0004674(protein serine/threonine kinase activity);GO:0005524(ATP binding);GO:0005575(cellular_component);GO:0005634(nucleus);GO:0005730(nucleolus);GO:0005737(cytoplasm);GO:0005739(mitochondrion);GO:0005829(cytosol);GO:0006351(transcription, DNA-templated);GO:0006355(regulation of transcription, DNA-templated);GO:0006468(protein…	04144(Endocytosis);04144(Endocytosis)	K12189	NA	Ac2-059 [Rattus norvegicus]	3.98829	33.3381	20.015	10.6064	3.90354	3.13732	10.9806	5.2786	2.9162	1.54409	0.00335798	0.36375	up	yes
ENSRNOG00000016292	Pdzd9	ENSRNOT00000044384	GO:0003674(molecular_function);GO:0005575(cellular_component);GO:0008150(biological_process)	00190(Oxidative phosphorylation);04260(Cardiac muscle contraction);05010(Alzheimer's disease);05012(Parkinson's disease);05016(Huntington's disease);04932(Non-alcoholic fatty liver disease (NAFLD))	K00415	NA	PDZ domain-containing protein 9 [Rattus norvegicus]	16.9323	12.6531	14.7278	14.8616	53.4565	33.4002	33.2907	6.62113	0.466794	-1.09914	0.00435441	0.419018	down	yes
ENSRNOG00000053185	AABR07006889.1	ENSRNOT00000084817	GO:0004402(histone acetyltransferase activity);GO:0005634(nucleus);GO:0005739(mitochondrion);GO:0005829(cytosol);GO:0006044(N-acetylglucosamine metabolic process);GO:0006517(protein deglycosylation);GO:0006612(protein targeting to membrane);GO:0007568(aging);GO:0010524(positive regulation of calcium ion transport into cytosol);GO:0010616(negative regulation of cardiac muscle adaptation);GO:001602…	04931(Insulin resistance)	K15719	EC:3.2.1.169;EC:2.3.1.48	PREDICTED: protein O-GlcNAcase-like isoform X2 [Rattus norvegicus]	1.07561	1.34149	0.050442	0	0	0	0	0.118138	20.887	4.38453	0.00492382	0.429275	up	yes
ENSRNOG00000017328	Pter	ENSRNOT00000023446	GO:0008270(zinc ion binding);GO:0009056(catabolic process);GO:0016788(hydrolase activity, acting on ester bonds);GO:0030855(epithelial cell differentiation);GO:0070062(extracellular exosome)	NA	NA	NA	PREDICTED: phosphotriesterase-related protein isoform X1 [Rattus norvegicus]	2.36427	2.58643	3.90851	3.03755	6.87516	8.77875	6.44122	2.02029	0.493326	-1.01939	0.00984943	0.532773	down	yes
ENSRNOG00000032401	H3f3c	ENSRNOT00000049001	GO:0000786(nucleosome);GO:0003677(DNA binding);GO:0005634(nucleus);GO:0046982(protein heterodimerization activity)	05202(Transcriptional misregulation in cancers);05322(Systemic lupus erythematosus);05034(Alcoholism)	K11253	NA	PREDICTED: histone H3.3-like [Trichogramma pretiosum]	86.2847	48.6333	81.7317	42.4946	220.595	151.206	138.175	22.7685	0.486432	-1.03969	0.0124964	0.539213	down	yes
ENSRNOG00000047098	LOC689064	ENSRNOT00000087661;ENSRNOT00000089102;ENSRNOT00000019913	GO:0005344(oxygen transporter activity);GO:0005506(iron ion binding);GO:0005833(hemoglobin complex);GO:0015671(oxygen transport);GO:0019825(oxygen binding);GO:0020037(heme binding);GO:0020037(heme binding)	05144(Malaria);05143(African trypanosomiasis);05143(African trypanosomiasis)	K13823	NA	hemoglobin subunit beta-2 [Rattus norvegicus]	1.32029	0.464403	0.525408	0.106154	0.622625	4.53152	1.82853	0.653248	0.316433	-1.66003	0.0259401	0.607088	down	yes
ENSRNOG00000049639	LOC100909784	ENSRNOT00000087359;ENSRNOT00000072470	GO:0005523(tropomyosin binding);GO:0051694(pointed-end actin filament capping);GO:0051694(pointed-end actin filament capping)	NA	NA	NA	PREDICTED: leiomodin-2 [Rattus norvegicus]	0	0	0.086936	0.075195	0.445808	0.297771	0.349859	0	0.148276	-2.75364	0.0280902	0.619048	down	yes
ENSRNOG00000001392	Lhx5	ENSRNOT00000001883	GO:0003677(DNA binding);GO:0005634(nucleus);GO:0006351(transcription, DNA-templated);GO:0006355(regulation of transcription, DNA-templated);GO:0007267(cell-cell signaling);GO:0008270(zinc ion binding);GO:0021527(spinal cord association neuron differentiation);GO:0021549(cerebellum development);GO:0021702(cerebellar Purkinje cell differentiation);GO:0021766(hippocampus development);GO:0021846(cell…	04550(Signaling pathways regulating pluripotency of stem cells)	K18493	NA	LIM/homeobox protein Lhx5 [Mus musculus]	0.620522	0.118629	0.809832	0.404982	0.156492	0.056933	0.128606	0.296673	3.05927	1.61319	0.0309069	0.626307	up	yes
ENSRNOG00000021229	Avp	ENSRNOT00000028833	GO:0001659(temperature homeostasis);GO:0002125(maternal aggressive behavior);GO:0003084(positive regulation of systemic arterial blood pressure);GO:0004672(protein kinase activity);GO:0004871(signal transducer activity);GO:0005184(neuropeptide hormone activity);GO:0005185(neurohypophyseal hormone activity);GO:0005515(protein binding);GO:0005615(extracellular space);GO:0006939(smooth muscle contra…	04072(Phospholipase D signaling pathway);04270(Vascular smooth muscle contraction);04962(Vasopressin-regulated water reabsorption)	K05242	NA	vasopressin-neurophysin 2-copeptin preproprotein [Rattus norvegicus]	9.44323	3.4311	95.6676	199.243	47.5935	1.91726	1.48047	5.50283	5.44809	2.44575	0.0378704	0.644845	up	yes
