# Supplementary material for: Characterization of the intergenerational impact of in utero and postnatal oxycodone exposure
Source: Transl Psychiatry. 2020 Sep 23;10:329. doi: 10.1038/s41398-020-01012-z (PMC7511347; doi:10.1038/s41398-020-01012-z)
Supplement: Supplementary file 11 — Supplementary Table 5 [file 41398_2020_1012_MOESM11_ESM.xlsx]

## Sheet: gene
F1_salineVSF1_IUO		F2_salineVSF2_IUO			23 common elements in "F1_salineVSF1_IUO" and "F2_salineVSF2_IUO":
ENSRNOG00000057755		ENSRNOG00000000924			ENSRNOG00000004632
ENSRNOG00000022599		ENSRNOG00000015677			ENSRNOG00000018892
ENSRNOG00000059679		ENSRNOG00000008074			ENSRNOG00000053185
ENSRNOG00000055154		ENSRNOG00000029377			ENSRNOG00000018471
ENSRNOG00000047158		ENSRNOG00000061096			ENSRNOG00000037911
ENSRNOG00000004632		ENSRNOG00000029886			ENSRNOG00000061096
ENSRNOG00000002412		ENSRNOG00000005185			ENSRNOG00000005826
ENSRNOG00000002276		ENSRNOG00000057231			ENSRNOG00000029954
ENSRNOG00000018892		ENSRNOG00000049513			ENSRNOG00000031333
ENSRNOG00000050497		ENSRNOG00000005826			ENSRNOG00000055225
ENSRNOG00000053185		ENSRNOG00000001742			ENSRNOG00000047321
ENSRNOG00000060994		ENSRNOG00000026055			ENSRNOG00000056162
ENSRNOG00000051307		ENSRNOG00000032378			ENSRNOG00000051257
ENSRNOG00000061275		ENSRNOG00000050864			ENSRNOG00000015306
ENSRNOG00000061254		ENSRNOG00000060617			ENSRNOG00000061299
ENSRNOG00000005776		ENSRNOG00000050201			ENSRNOG00000029886
ENSRNOG00000018471		ENSRNOG00000055825			ENSRNOG00000006365
ENSRNOG00000061297		ENSRNOG00000051325			ENSRNOG00000048598
ENSRNOG00000037911		ENSRNOG00000013604			ENSRNOG00000055825
ENSRNOG00000061096		ENSRNOG00000008376			ENSRNOG00000010188
ENSRNOG00000005826		ENSRNOG00000047911			ENSRNOG00000060496
ENSRNOG00000029954		ENSRNOG00000048412			ENSRNOG00000033625
ENSRNOG00000031333		ENSRNOG00000011690			ENSRNOG00000060437
ENSRNOG00000055225		ENSRNOG00000001160
ENSRNOG00000029677		ENSRNOG00000006365
ENSRNOG00000051179		ENSRNOG00000016292
ENSRNOG00000021229		ENSRNOG00000052862
ENSRNOG00000047321		ENSRNOG00000061984
ENSRNOG00000021225		ENSRNOG00000060048
ENSRNOG00000002947		ENSRNOG00000039473
ENSRNOG00000056162		ENSRNOG00000011200
ENSRNOG00000047003		ENSRNOG00000017659
ENSRNOG00000057886		ENSRNOG00000003917
ENSRNOG00000017409		ENSRNOG00000005600
ENSRNOG00000018215		ENSRNOG00000056162
ENSRNOG00000059586		ENSRNOG00000048205
ENSRNOG00000051257		ENSRNOG00000009564
ENSRNOG00000054467		ENSRNOG00000005770
ENSRNOG00000058105		ENSRNOG00000060896
ENSRNOG00000015306		ENSRNOG00000060496
ENSRNOG00000054795		ENSRNOG00000047321
ENSRNOG00000060278		ENSRNOG00000017328
ENSRNOG00000061299		ENSRNOG00000025079
ENSRNOG00000045913		ENSRNOG00000016275
ENSRNOG00000013940		ENSRNOG00000061299
ENSRNOG00000029886		ENSRNOG00000013902
ENSRNOG00000020151		ENSRNOG00000024259
ENSRNOG00000048181		ENSRNOG00000056612
ENSRNOG00000006365		ENSRNOG00000018892
ENSRNOG00000001422		ENSRNOG00000010188
ENSRNOG00000012067		ENSRNOG00000030058
ENSRNOG00000062030		ENSRNOG00000012512
ENSRNOG00000043400		ENSRNOG00000003062
ENSRNOG00000048598		ENSRNOG00000009967
ENSRNOG00000011823		ENSRNOG00000058555
ENSRNOG00000055825		ENSRNOG00000047351
ENSRNOG00000060523		ENSRNOG00000049624
ENSRNOG00000013003		ENSRNOG00000008346
ENSRNOG00000010188		ENSRNOG00000046051
ENSRNOG00000003738		ENSRNOG00000014551
ENSRNOG00000032609		ENSRNOG00000060437
ENSRNOG00000002385		ENSRNOG00000046707
ENSRNOG00000033932		ENSRNOG00000015701
ENSRNOG00000030228		ENSRNOG00000031540
ENSRNOG00000002212		ENSRNOG00000049388
ENSRNOG00000018606		ENSRNOG00000054418
ENSRNOG00000008048		ENSRNOG00000010253
ENSRNOG00000029594		ENSRNOG00000019902
ENSRNOG00000024429		ENSRNOG00000018471
ENSRNOG00000008855		ENSRNOG00000004632
ENSRNOG00000033153		ENSRNOG00000050545
ENSRNOG00000058383		ENSRNOG00000009734
ENSRNOG00000010042		ENSRNOG00000020625
ENSRNOG00000026177		ENSRNOG00000052199
ENSRNOG00000003789		ENSRNOG00000002053
ENSRNOG00000033776		ENSRNOG00000054513
ENSRNOG00000060496		ENSRNOG00000054493
ENSRNOG00000048439		ENSRNOG00000007044
ENSRNOG00000033748		ENSRNOG00000001296
ENSRNOG00000008947		ENSRNOG00000039107
ENSRNOG00000013426		ENSRNOG00000009206
ENSRNOG00000028939		ENSRNOG00000050091
ENSRNOG00000042078		ENSRNOG00000026870
ENSRNOG00000056553		ENSRNOG00000053185
ENSRNOG00000049469		ENSRNOG00000017560
ENSRNOG00000016625		ENSRNOG00000006384
ENSRNOG00000004921		ENSRNOG00000021670
ENSRNOG00000055947		ENSRNOG00000009783
ENSRNOG00000024082		ENSRNOG00000011648
ENSRNOG00000010685		ENSRNOG00000037911
ENSRNOG00000060291		ENSRNOG00000045679
ENSRNOG00000033625		ENSRNOG00000015493
ENSRNOG00000060437		ENSRNOG00000058068
ENSRNOG00000058004		ENSRNOG00000062155
ENSRNOG00000061041		ENSRNOG00000049070
ENSRNOG00000055049		ENSRNOG00000048993
ENSRNOG00000062142		ENSRNOG00000055302
ENSRNOG00000017084		ENSRNOG00000002948
ENSRNOG00000057633		ENSRNOG00000001926
ENSRNOG00000006010		ENSRNOG00000005780
ENSRNOG00000045686		ENSRNOG00000024998
ENSRNOG00000014172		ENSRNOG00000028569
		ENSRNOG00000027540
		ENSRNOG00000016102
		ENSRNOG00000039890
		ENSRNOG00000009203
		ENSRNOG00000009005
		ENSRNOG00000032206
		ENSRNOG00000020557
		ENSRNOG00000036432
		ENSRNOG00000009256
		ENSRNOG00000062160
		ENSRNOG00000017116
		ENSRNOG00000061038
		ENSRNOG00000029811
		ENSRNOG00000016999
		ENSRNOG00000028708
		ENSRNOG00000020353
		ENSRNOG00000043410
		ENSRNOG00000050482
		ENSRNOG00000018384
		ENSRNOG00000046845
		ENSRNOG00000014427
		ENSRNOG00000006876
		ENSRNOG00000009556
		ENSRNOG00000011585
		ENSRNOG00000007247
		ENSRNOG00000048598
		ENSRNOG00000027220
		ENSRNOG00000061358
		ENSRNOG00000023340
		ENSRNOG00000011105
		ENSRNOG00000048194
		ENSRNOG00000051257
		ENSRNOG00000011025
		ENSRNOG00000012038
		ENSRNOG00000012094
		ENSRNOG00000047295
		ENSRNOG00000002866
		ENSRNOG00000033579
		ENSRNOG00000012280
		ENSRNOG00000001627
		ENSRNOG00000060308
		ENSRNOG00000053891
		ENSRNOG00000033625
		ENSRNOG00000001092
		ENSRNOG00000006397
		ENSRNOG00000039278
		ENSRNOG00000047746
		ENSRNOG00000050156
		ENSRNOG00000049446
		ENSRNOG00000023657
		ENSRNOG00000036362
		ENSRNOG00000016057
		ENSRNOG00000046036
		ENSRNOG00000032208
		ENSRNOG00000020337
		ENSRNOG00000005727
		ENSRNOG00000037302
		ENSRNOG00000018082
		ENSRNOG00000014538
		ENSRNOG00000053448
		ENSRNOG00000027212
		ENSRNOG00000004682
		ENSRNOG00000031333
		ENSRNOG00000002158
		ENSRNOG00000059443
		ENSRNOG00000015306
		ENSRNOG00000046192
		ENSRNOG00000012655
		ENSRNOG00000058006
		ENSRNOG00000004720
		ENSRNOG00000020578
		ENSRNOG00000043324
		ENSRNOG00000038202
		ENSRNOG00000000542
		ENSRNOG00000040384
		ENSRNOG00000020401
		ENSRNOG00000005679
		ENSRNOG00000037687
		ENSRNOG00000056755
		ENSRNOG00000027014
		ENSRNOG00000053812
		ENSRNOG00000029954
		ENSRNOG00000001195
		ENSRNOG00000017528
		ENSRNOG00000052357
		ENSRNOG00000032246
		ENSRNOG00000005930
		ENSRNOG00000055225
		ENSRNOG00000058870

## Sheet: F1_salineVSF1_IUO
gene_id	gene_name	transcript_id	GO	KEGG	KO_ENTRY	EC	Description	FPKM.F1S1	FPKM.F1S2	FPKM.F1S3	FPKM.F1S4	FPKM.F1IUO1	FPKM.F1IUO2	FPKM.F1IUO3	FPKM.F1IUO4	fc	log2(fc)	pval	qval	regulation	significant
ENSRNOG00000004632	Pmch	ENSRNOT00000006174	GO:0002027(regulation of heart rate);GO:0005615(extracellular space);GO:0005623(cell);GO:0005634(nucleus);GO:0007204(positive regulation of cytosolic calcium ion concentration);GO:0007218(neuropeptide signaling pathway);GO:0007268(chemical synaptic transmission);GO:0007595(lactation);GO:0007611(learning or memory);GO:0007631(feeding behavior);GO:0009409(response to cold);GO:0030354(melanin-concen…	NA	NA	NA	pro-melanin-concentrating hormone [Rattus norvegicus]	0.338778	0.515219	0.282055	0.184892	0.087148	25.7825	4.58579	22.6382	0.0248795	-5.3289	5.06391e-08	0.000127121	down	yes
ENSRNOG00000018892	Hcrt	ENSRNOT00000025547	GO:0001659(temperature homeostasis);GO:0001662(behavioral fear response);GO:0005184(neuropeptide hormone activity);GO:0005737(cytoplasm);GO:0005791(rough endoplasmic reticulum);GO:0007200(phospholipase C-activating G-protein coupled receptor signaling pathway);GO:0007204(positive regulation of cytosolic calcium ion concentration);GO:0007205(protein kinase C-activating G-protein coupled receptor s…	04080(Neuroactive ligand-receptor interaction)	K05246	NA	orexin precursor [Rattus norvegicus]	2.02478	0.256837	1.84903	1.00632	0.869945	41.233	9.27673	41.3005	0.0554268	-4.17327	2.06741e-06	0.00345992	down	yes
ENSRNOG00000053185	AABR07006889.1	ENSRNOT00000084817	GO:0004402(histone acetyltransferase activity);GO:0005634(nucleus);GO:0005739(mitochondrion);GO:0005829(cytosol);GO:0006044(N-acetylglucosamine metabolic process);GO:0006517(protein deglycosylation);GO:0006612(protein targeting to membrane);GO:0007568(aging);GO:0010524(positive regulation of calcium ion transport into cytosol);GO:0010616(negative regulation of cardiac muscle adaptation);GO:001602…	04931(Insulin resistance)	K15719	EC:3.2.1.169;EC:2.3.1.48	PREDICTED: protein O-GlcNAcase-like isoform X2 [Rattus norvegicus]	0	0	0	0	1.47294	1.09488	0	0	-inf	-inf	1.05915e-05	0.0145027	down	yes
ENSRNOG00000018471	LOC100362339	ENSRNOT00000024916	GO:0003735(structural constituent of ribosome);GO:0005840(ribosome);GO:0006412(translation)	03010(Ribosome)	K02966	NA	40S ribosomal protein S19 [Tupaia chinensis]	9.79971	10.8983	16.9766	12.8084	14.8602	42.9324	27.5131	60.606	0.345983	-1.53123	6.96431e-05	0.0617037	down	yes
ENSRNOG00000037911	LOC680227	ENSRNOT00000057623;ENSRNOT00000075940;ENSRNOT00000076538	NA	NA	NA	NA	uncharacterized protein LOC680227 [Rattus norvegicus]	0.328563	0.253533	0.0609065	0.19951	1.76185	0.350704	1.67799	1.35383	0.163773	-2.61023	0.000267736	0.212244	down	yes
ENSRNOG00000061096	Rn7sl1	ENSRNOT00000082705	GO:0005802(trans-Golgi network);GO:0032438(melanosome organization);GO:0042470(melanosome);GO:0072657(protein localization to membrane)	NA	NA	NA	PREDICTED: uncharacterized protein LOC103017900 [Balaenoptera acutorostrata scammoni]	63.1622	43.8544	97.3577	192.923	252.988	151.845	411.245	229.508	0.379975	-1.39602	0.000288936	0.217059	down	yes
ENSRNOG00000005826	RGD1562420	ENSRNOT00000007683	GO:0003735(structural constituent of ribosome);GO:0006412(translation);GO:0022625(cytosolic large ribosomal subunit)	03010(Ribosome)	K02885	NA	60S ribosomal protein L19 [Gallus gallus]	103.559	57.4627	69.8776	57.3608	13.687	3.52123	1.59122	43.3289	4.63976	2.21405	0.000424472	0.276054	up	yes
ENSRNOG00000029954	AY172581.7	ENSRNOT00000051860	NA	NA	NA	NA		1337.3	1569.1	140.555	106.507	277.462	143.261	68.5138	63.903	5.70103	2.51122	0.000441361	0.276054	up	yes
ENSRNOG00000031333	AY172581.10	ENSRNOT00000045310	NA	NA	NA	NA		1599.74	1821.44	201.584	166.187	414.755	196.141	98.3767	76.3649	4.82276	2.26986	0.000938129	0.523337	up	yes
ENSRNOG00000055225	RF02266	ENSRNOT00000084181	NA	NA	NA	NA		5.1752	0	0	0	79.3554	0.1454	32.4593	69.7431	0.0284816	-5.13382	0.00142333	0.739247	down	yes
ENSRNOG00000047321	Hba-a2	ENSRNOT00000048977	GO:0005344(oxygen transporter activity);GO:0005506(iron ion binding);GO:0005833(hemoglobin complex);GO:0015671(oxygen transport);GO:0019825(oxygen binding);GO:0020037(heme binding)	05144(Malaria);05143(African trypanosomiasis)	K13822	NA	hemoglobin, alpha 2 [Rattus norvegicus]	2.96965	4.95227	6.27695	27.3339	13.5783	136.242	36.2634	9.70427	0.212132	-2.23697	0.00282896	1	down	yes
ENSRNOG00000056162	AC111885.1	ENSRNOT00000088221	GO:0008270(zinc ion binding);GO:0030246(carbohydrate binding)	00511(Other glycan degradation)	K12312	EC:3.2.1.24	Ab2-450 [Rattus norvegicus]	0.137481	0.360579	0.518513	0.275606	2.47586	0.044323	0.822332	3.6389	0.185089	-2.43371	0.00349173	1	down	yes
ENSRNOG00000051257	AABR07039356.2	ENSRNOT00000076920;ENSRNOT00000076871	NA	NA	NA	NA		3.25048	0	0	0.123305	35.891	0	34.1424	31.4907	0.0332313	-4.91131	0.00536622	1	down	yes
ENSRNOG00000015306	Slc9a4	ENSRNOT00000065234	GO:0001696(gastric acid secretion);GO:0002064(epithelial cell development);GO:0006885(regulation of pH);GO:0015385(sodium:proton antiporter activity);GO:0016021(integral component of membrane);GO:0016323(basolateral plasma membrane);GO:0016324(apical plasma membrane);GO:0035725(sodium ion transmembrane transport);GO:1902600(hydrogen ion transmembrane transport)	04971(Gastric acid secretion)	K13961	NA	solute carrier family 9, member 4, isoform CRA_b [Rattus norvegicus]	0.897934	0.513379	0.573287	1.51885	0.128915	0.444298	0.298602	0.275556	3.05346	1.61045	0.00606972	1	up	yes
ENSRNOG00000061299	LOC100134871	ENSRNOT00000090745	GO:0005344(oxygen transporter activity);GO:0005506(iron ion binding);GO:0005833(hemoglobin complex);GO:0015671(oxygen transport);GO:0019825(oxygen binding);GO:0020037(heme binding)	05144(Malaria);05143(African trypanosomiasis)	K13823	NA	hemoglobin subunit beta-2 [Rattus norvegicus]	1.63386	1.50604	2.52373	15.1841	6.53786	66.3333	18.6023	5.32757	0.215367	-2.21513	0.00625913	1	down	yes
ENSRNOG00000029886	Hba-a2	ENSRNOT00000051483	GO:0001701(in utero embryonic development);GO:0003674(molecular_function);GO:0004601(peroxidase activity);GO:0005344(oxygen transporter activity);GO:0005506(iron ion binding);GO:0005515(protein binding);GO:0005833(hemoglobin complex);GO:0010942(positive regulation of cell death);GO:0015671(oxygen transport);GO:0016020(membrane);GO:0019825(oxygen binding);GO:0020037(heme binding);GO:0022627(cytoso…	05144(Malaria);05143(African trypanosomiasis)	K13822	NA	hemoglobin subunit alpha-1/2 [Rattus norvegicus]	9.17545	13.3524	12.0474	55.9988	14.7754	247.824	76.1367	15.9831	0.25534	-1.96951	0.00767031	1	down	yes
ENSRNOG00000006365	Asb15	ENSRNOT00000060494	GO:0005622(intracellular);GO:0016567(protein ubiquitination);GO:0035556(intracellular signal transduction)	NA	NA	NA	PREDICTED: ankyrin repeat and SOCS box protein 15 isoform X3 [Rattus norvegicus]	5.34906	2.49674	2.34812	0	0.457623	0	0.049733	0	20.0922	4.32857	0.00835961	1	up	yes
ENSRNOG00000048598	AABR07037925.1	ENSRNOT00000071059	NA	NA	NA	NA		2.00324	24.1196	5.19937	5.16774	15.4766	5.54811	152.381	24.9023	0.184007	-2.44217	0.0130495	1	down	yes
ENSRNOG00000055825	RF00017	ENSRNOT00000083885	GO:0005802(trans-Golgi network);GO:0032438(melanosome organization);GO:0042470(melanosome);GO:0072657(protein localization to membrane)	NA	NA	NA	PREDICTED: uncharacterized protein LOC103017900 [Balaenoptera acutorostrata scammoni]	18.3499	26.0056	2.52452	0	0	2.5485	0	0	18.3951	4.20125	0.0138451	1	up	yes
ENSRNOG00000010188	Satb2	ENSRNOT00000087684;ENSRNOT00000049259	GO:0005654(nucleoplasm);GO:0005737(cytoplasm);GO:0005737(cytoplasm)	NA	NA	NA	PREDICTED: DNA-binding protein SATB2 isoform X1 [Rousettus aegyptiacus]	2.86222	0.478436	0.673657	5.84168	5.75342	7.98783	4.07111	7.44365	0.390243	-1.35755	0.0159746	1	down	yes
ENSRNOG00000060496	Kdm5d	ENSRNOT00000086056;ENSRNOT00000093125;ENSRNOT00000093002;ENSRNOT00000093053	GO:0002457(T cell antigen processing and presentation);GO:0003677(DNA binding);GO:0005634(nucleus);GO:0008270(zinc ion binding);GO:0016706(oxidoreductase activity, acting on paired donors, with incorporation or reduction of molecular oxygen, 2-oxoglutarate as one donor, and incorporation of one atom each of oxygen into both donors);GO:0032453(histone demethylase activity (H3-K4 specific));GO:0034…	04550(Signaling pathways regulating pluripotency of stem cells);04550(Signaling pathways regulating pluripotency of stem cells)	K11478	NA	PREDICTED: lysine-specific demethylase 5D isoform X2 [Rattus norvegicus]	4.97633	5.85331	6.83736	5.00778	0.76876	5.47046	0.219661	0.100077	3.45707	1.78955	0.0230861	1	up	yes
ENSRNOG00000033625	AABR07027015.1	ENSRNOT00000043796	GO:0002181(cytoplasmic translation);GO:0003735(structural constituent of ribosome);GO:0022625(cytosolic large ribosomal subunit);GO:0042273(ribosomal large subunit biogenesis)	03010(Ribosome)	K02917	NA	60S ribosomal protein L35a [Rattus norvegicus]	2.55831	3.04056	27.75	9.89785	4.53654	2.61822	4.28306	4.40717	2.72936	1.44856	0.0406861	1	up	yes
ENSRNOG00000060437	AC239701.1	ENSRNOT00000088616	GO:0001104(RNA polymerase II transcription cofactor activity);GO:0006357(regulation of transcription from RNA polymerase II promoter);GO:0016592(mediator complex)	04919(Thyroid hormone signaling pathway)	K15156	NA	PREDICTED: mediator of RNA polymerase II transcription subunit 14 [Rattus norvegicus]	1.49796	1.25406	1.38526	1.16393	0.011588	1.23275	0.039363	0.073915	3.9048	1.96525	0.0411778	1	up	yes

## Sheet: F2_salineVSF2_IUO
gene_id	gene_name	transcript_id	GO	KEGG	KO_ENTRY	EC	Description	FPKM.F2S1	FPKM.F2S2	FPKM.F2S3	FPKM.F2S4	FPKM.F2IUO1	FPKM.F2IUO2	FPKM.F2IUO3	FPKM.F2IUO4	fc	log2(fc)	pval	qval	regulation	significant
ENSRNOG00000061096	Rn7sl1	ENSRNOT00000082705	GO:0005802(trans-Golgi network);GO:0032438(melanosome organization);GO:0042470(melanosome);GO:0072657(protein localization to membrane)	NA	NA	NA	PREDICTED: uncharacterized protein LOC103017900 [Balaenoptera acutorostrata scammoni]	331.549	217.519	650.431	368.191	156.521	106.241	77.054	121.149	3.40089	1.76591	5.97955e-09	1.79757e-05	up	yes
ENSRNOG00000029886	Hba-a2	ENSRNOT00000051483	GO:0001701(in utero embryonic development);GO:0003674(molecular_function);GO:0004601(peroxidase activity);GO:0005344(oxygen transporter activity);GO:0005506(iron ion binding);GO:0005515(protein binding);GO:0005833(hemoglobin complex);GO:0010942(positive regulation of cell death);GO:0015671(oxygen transport);GO:0016020(membrane);GO:0019825(oxygen binding);GO:0020037(heme binding);GO:0022627(cytoso…	05144(Malaria);05143(African trypanosomiasis)	K13822	NA	hemoglobin subunit alpha-1/2 [Rattus norvegicus]	20.9809	10.7207	9.64667	11.156	58.652	21.6674	56.7901	80.0372	0.241791	-2.04817	3.70143e-08	9.27271e-05	down	yes
ENSRNOG00000005826	RGD1562420	ENSRNOT00000007683	GO:0003735(structural constituent of ribosome);GO:0006412(translation);GO:0022625(cytosolic large ribosomal subunit)	03010(Ribosome)	K02885	NA	60S ribosomal protein L19 [Gallus gallus]	3.4798	2.62934	51.69	60.2429	1.79397	1.01789	1.35316	2.36554	18.0753	4.17595	6.0566e-07	0.000910368	up	yes
ENSRNOG00000055825	RF00017	ENSRNOT00000083885	GO:0005802(trans-Golgi network);GO:0032438(melanosome organization);GO:0042470(melanosome);GO:0072657(protein localization to membrane)	NA	NA	NA	PREDICTED: uncharacterized protein LOC103017900 [Balaenoptera acutorostrata scammoni]	0	0	55.7762	10.0985	0	0	0	0	inf	inf	6.63122e-06	0.00526211	up	yes
ENSRNOG00000006365	Asb15	ENSRNOT00000060494	GO:0005622(intracellular);GO:0016567(protein ubiquitination);GO:0035556(intracellular signal transduction)	NA	NA	NA	PREDICTED: ankyrin repeat and SOCS box protein 15 isoform X3 [Rattus norvegicus]	2.09549	0.027158	2.71758	3.71052	0.110324	0	0	0	77.5058	6.27623	1.53521e-05	0.00854656	up	yes
ENSRNOG00000056162	AC111885.1	ENSRNOT00000088221	GO:0008270(zinc ion binding);GO:0030246(carbohydrate binding)	00511(Other glycan degradation)	K12312	EC:3.2.1.24	Ab2-450 [Rattus norvegicus]	0.097284	0.131889	0.105184	0.047307	0.151082	1.20248	0.089503	2.72589	0.091549	-3.44931	0.000137243	0.0479743	down	yes
ENSRNOG00000060496	Kdm5d	ENSRNOT00000086056;ENSRNOT00000093125;ENSRNOT00000093053;ENSRNOT00000093002	GO:0002457(T cell antigen processing and presentation);GO:0003677(DNA binding);GO:0005634(nucleus);GO:0008270(zinc ion binding);GO:0016706(oxidoreductase activity, acting on paired donors, with incorporation or reduction of molecular oxygen, 2-oxoglutarate as one donor, and incorporation of one atom each of oxygen into both donors);GO:0032453(histone demethylase activity (H3-K4 specific));GO:0034…	04550(Signaling pathways regulating pluripotency of stem cells);04550(Signaling pathways regulating pluripotency of stem cells)	K11478	NA	PREDICTED: lysine-specific demethylase 5D isoform X2 [Rattus norvegicus]	0.173191	0	0.486028	0.121462	0.0245541	4.0222	5.18395	3.74438	0.0601677	-4.05487	0.000298223	0.0862035	down	yes
ENSRNOG00000047321	Hba-a2	ENSRNOT00000048977	GO:0005344(oxygen transporter activity);GO:0005506(iron ion binding);GO:0005833(hemoglobin complex);GO:0015671(oxygen transport);GO:0019825(oxygen binding);GO:0020037(heme binding)	05144(Malaria);05143(African trypanosomiasis)	K13822	NA	hemoglobin, alpha 2 [Rattus norvegicus]	12.3704	6.65411	3.52552	4.73866	28.2499	5.61088	25.5706	35.019	0.288921	-1.79125	0.000333086	0.0912414	down	yes
ENSRNOG00000061299	LOC100134871	ENSRNOT00000090745	GO:0005344(oxygen transporter activity);GO:0005506(iron ion binding);GO:0005833(hemoglobin complex);GO:0015671(oxygen transport);GO:0019825(oxygen binding);GO:0020037(heme binding)	05144(Malaria);05143(African trypanosomiasis)	K13823	NA	hemoglobin subunit beta-2 [Rattus norvegicus]	5.60531	5.62674	2.37642	3.38798	10.8299	4.70619	17.2063	22.5176	0.307573	-1.701	0.000479302	0.118105	down	yes
ENSRNOG00000018892	Hcrt	ENSRNOT00000025547	GO:0001659(temperature homeostasis);GO:0001662(behavioral fear response);GO:0005184(neuropeptide hormone activity);GO:0005737(cytoplasm);GO:0005791(rough endoplasmic reticulum);GO:0007200(phospholipase C-activating G-protein coupled receptor signaling pathway);GO:0007204(positive regulation of cytosolic calcium ion concentration);GO:0007205(protein kinase C-activating G-protein coupled receptor s…	04080(Neuroactive ligand-receptor interaction)	K05246	NA	orexin precursor [Rattus norvegicus]	0.946498	2.53945	0.923267	1.30517	9.14857	16.0686	8.61193	0.446078	0.166721	-2.5845	0.000973893	0.203314	down	yes
ENSRNOG00000010188	Satb2	ENSRNOT00000087684;ENSRNOT00000049259	GO:0005654(nucleoplasm);GO:0005737(cytoplasm);GO:0005737(cytoplasm)	NA	NA	NA	PREDICTED: DNA-binding protein SATB2 isoform X1 [Rousettus aegyptiacus]	2.95828	5.24462	2.64951	1.11059	11.9608	11.1236	5.20558	2.98577	0.382501	-1.38647	0.00103361	0.212824	down	yes
ENSRNOG00000060437	AC239701.1	ENSRNOT00000088616	GO:0001104(RNA polymerase II transcription cofactor activity);GO:0006357(regulation of transcription from RNA polymerase II promoter);GO:0016592(mediator complex)	04919(Thyroid hormone signaling pathway)	K15156	NA	PREDICTED: mediator of RNA polymerase II transcription subunit 14 [Rattus norvegicus]	0.091912	0	0.165584	0.040737	0.042315	0.738924	0.885027	0.868354	0.117664	-3.08726	0.00198232	0.286503	down	yes
ENSRNOG00000018471	LOC100362339	ENSRNOT00000024916	GO:0003735(structural constituent of ribosome);GO:0005840(ribosome);GO:0006412(translation)	03010(Ribosome)	K02966	NA	40S ribosomal protein S19 [Tupaia chinensis]	13.9486	12.7862	9.0234	17.148	94.4455	9.80491	12.7646	44.3129	0.327942	-1.60849	0.00266883	0.326241	down	yes
ENSRNOG00000004632	Pmch	ENSRNOT00000006174	GO:0002027(regulation of heart rate);GO:0005615(extracellular space);GO:0005623(cell);GO:0005634(nucleus);GO:0007204(positive regulation of cytosolic calcium ion concentration);GO:0007218(neuropeptide signaling pathway);GO:0007268(chemical synaptic transmission);GO:0007595(lactation);GO:0007611(learning or memory);GO:0007631(feeding behavior);GO:0009409(response to cold);GO:0030354(melanin-concen…	NA	NA	NA	pro-melanin-concentrating hormone [Rattus norvegicus]	0.367051	0	0.884098	0.673876	0.474215	27.8788	11.5315	0	0.048265	-4.37288	0.00272345	0.326241	down	yes
ENSRNOG00000053185	AABR07006889.1	ENSRNOT00000084817	GO:0004402(histone acetyltransferase activity);GO:0005634(nucleus);GO:0005739(mitochondrion);GO:0005829(cytosol);GO:0006044(N-acetylglucosamine metabolic process);GO:0006517(protein deglycosylation);GO:0006612(protein targeting to membrane);GO:0007568(aging);GO:0010524(positive regulation of calcium ion transport into cytosol);GO:0010616(negative regulation of cardiac muscle adaptation);GO:001602…	04931(Insulin resistance)	K15719	EC:3.2.1.169;EC:2.3.1.48	PREDICTED: protein O-GlcNAcase-like isoform X2 [Rattus norvegicus]	1.07561	1.34149	0.050442	0	0	0	0.096682	0	25.5223	4.67369	0.00622282	0.497528	up	yes
ENSRNOG00000037911	LOC680227	ENSRNOT00000057623;ENSRNOT00000076538;ENSRNOT00000075940	NA	NA	NA	NA	uncharacterized protein LOC680227 [Rattus norvegicus]	1.23166	0.824986	1.68098	0.726726	0.518239	0	0.0268394	0	8.19031	3.03392	0.00835854	0.559489	up	yes
ENSRNOG00000048598	AABR07037925.1	ENSRNOT00000071059	NA	NA	NA	NA		10.8087	5.61565	125.667	16.5994	9.57805	1.9804	14.873	6.57796	4.80744	2.26527	0.017146	0.713805	up	yes
ENSRNOG00000051257	AABR07039356.2	ENSRNOT00000076920;ENSRNOT00000076871	NA	NA	NA	NA		20.482	19.1967	20.7083	9.54012	9.05676	0.0456441	0	0.0636572	7.62892	2.93148	0.01962	0.727252	up	yes
ENSRNOG00000033625	AABR07027015.1	ENSRNOT00000043796	GO:0002181(cytoplasmic translation);GO:0003735(structural constituent of ribosome);GO:0022625(cytosolic large ribosomal subunit);GO:0042273(ribosomal large subunit biogenesis)	03010(Ribosome)	K02917	NA	60S ribosomal protein L35a [Rattus norvegicus]	25.0482	12.2007	3.2187	12.378	4.1711	7.54043	3.54819	4.57396	2.66444	1.41383	0.0241464	0.760718	up	yes
ENSRNOG00000031333	AY172581.10	ENSRNOT00000045310	NA	NA	NA	NA		177.55	311.07	937.309	1846.64	1087.68	1061.4	1813.22	2796.55	0.484191	-1.04635	0.0350737	0.822454	down	yes
ENSRNOG00000015306	Slc9a4	ENSRNOT00000065234	GO:0001696(gastric acid secretion);GO:0002064(epithelial cell development);GO:0006885(regulation of pH);GO:0015385(sodium:proton antiporter activity);GO:0016021(integral component of membrane);GO:0016323(basolateral plasma membrane);GO:0016324(apical plasma membrane);GO:0035725(sodium ion transmembrane transport);GO:1902600(hydrogen ion transmembrane transport)	04971(Gastric acid secretion)	K13961	NA	solute carrier family 9, member 4, isoform CRA_b [Rattus norvegicus]	0.346936	0.456132	0.6591	0.33742	0.053518	0.082335	0.206108	0.249598	3.04211	1.60507	0.0355344	0.823139	up	yes
ENSRNOG00000029954	AY172581.7	ENSRNOT00000051860	NA	NA	NA	NA		106.25	187.021	761.204	1607.41	942.818	867.346	1558.16	2481.38	0.455045	-1.13592	0.0433397	0.864793	down	yes
ENSRNOG00000055225	RF02266	ENSRNOT00000084181	NA	NA	NA	NA		36.6031	45.526	28.9469	23.4679	22.9882	0	0	0	5.85273	2.54911	0.0495933	0.88394	up	yes
