# Supplementary material for: Characterization of the intergenerational impact of in utero and postnatal oxycodone exposure
Source: Transl Psychiatry. 2020 Sep 23;10:329. doi: 10.1038/s41398-020-01012-z (PMC7511347; doi:10.1038/s41398-020-01012-z)
Supplement: Supplementary file 12 — Supplementary Table 6 [file 41398_2020_1012_MOESM12_ESM.xlsx]

## Sheet: gene
F1_IUOVSF1_PNO		F2_IUOVSF2_PNO		10 common elements in "F1_IUOVSF1_PNO" and "F2_IUOVSF2_PNO":
ENSRNOG00000050497		ENSRNOG00000055850		ENSRNOG00000018892
ENSRNOG00000029954		ENSRNOG00000019351		ENSRNOG00000059586
ENSRNOG00000021229		ENSRNOG00000055286		ENSRNOG00000001392
ENSRNOG00000047003		ENSRNOG00000000924		ENSRNOG00000055947
ENSRNOG00000061096		ENSRNOG00000062127		ENSRNOG00000062158
ENSRNOG00000062160		ENSRNOG00000023762		ENSRNOG00000010560
ENSRNOG00000031333		ENSRNOG00000054513		ENSRNOG00000003606
ENSRNOG00000055154		ENSRNOG00000008376		ENSRNOG00000011200
ENSRNOG00000059479		ENSRNOG00000050201		ENSRNOG00000043400
ENSRNOG00000014366		ENSRNOG00000005109		ENSRNOG00000024259
ENSRNOG00000007338		ENSRNOG00000018711
ENSRNOG00000021225		ENSRNOG00000047911
ENSRNOG00000016998		ENSRNOG00000009264
ENSRNOG00000007034		ENSRNOG00000061984
ENSRNOG00000053240		ENSRNOG00000049513
ENSRNOG00000014427		ENSRNOG00000038150
ENSRNOG00000059679		ENSRNOG00000020598
ENSRNOG00000013239		ENSRNOG00000027002
ENSRNOG00000001160		ENSRNOG00000050760
ENSRNOG00000061297		ENSRNOG00000012686
ENSRNOG00000018892		ENSRNOG00000013604
ENSRNOG00000020485		ENSRNOG00000006037
ENSRNOG00000010060		ENSRNOG00000036397
ENSRNOG00000002863		ENSRNOG00000011207
ENSRNOG00000053675		ENSRNOG00000024259
ENSRNOG00000013867		ENSRNOG00000004882
ENSRNOG00000016147		ENSRNOG00000030572
ENSRNOG00000032656		ENSRNOG00000050573
ENSRNOG00000027103		ENSRNOG00000051179
ENSRNOG00000020151		ENSRNOG00000031995
ENSRNOG00000054314		ENSRNOG00000011261
ENSRNOG00000005826		ENSRNOG00000029342
ENSRNOG00000039152		ENSRNOG00000009734
ENSRNOG00000033517		ENSRNOG00000008697
ENSRNOG00000061275		ENSRNOG00000005185
ENSRNOG00000005386		ENSRNOG00000062158
ENSRNOG00000009388		ENSRNOG00000031540
ENSRNOG00000004632		ENSRNOG00000049639
ENSRNOG00000004458		ENSRNOG00000002948
ENSRNOG00000053680		ENSRNOG00000028826
ENSRNOG00000050767		ENSRNOG00000018193
ENSRNOG00000031136		ENSRNOG00000037302
ENSRNOG00000027791		ENSRNOG00000021763
ENSRNOG00000012067		ENSRNOG00000012512
ENSRNOG00000060518		ENSRNOG00000017659
ENSRNOG00000046393		ENSRNOG00000021513
ENSRNOG00000059586		ENSRNOG00000003526
ENSRNOG00000010121		ENSRNOG00000020470
ENSRNOG00000058555		ENSRNOG00000059586
ENSRNOG00000049232		ENSRNOG00000062071
ENSRNOG00000002276		ENSRNOG00000033579
ENSRNOG00000017328		ENSRNOG00000012826
ENSRNOG00000018382		ENSRNOG00000025059
ENSRNOG00000017409		ENSRNOG00000047040
ENSRNOG00000011387		ENSRNOG00000001392
ENSRNOG00000055892		ENSRNOG00000012563
ENSRNOG00000011824		ENSRNOG00000010560
ENSRNOG00000032401		ENSRNOG00000010528
ENSRNOG00000008855		ENSRNOG00000002979
ENSRNOG00000013829		ENSRNOG00000028708
ENSRNOG00000018215		ENSRNOG00000056458
ENSRNOG00000060523		ENSRNOG00000011979
ENSRNOG00000001392		ENSRNOG00000006384
ENSRNOG00000027024		ENSRNOG00000006797
ENSRNOG00000055947		ENSRNOG00000028752
ENSRNOG00000037951		ENSRNOG00000013838
ENSRNOG00000031669		ENSRNOG00000049882
ENSRNOG00000015550		ENSRNOG00000050111
ENSRNOG00000032609		ENSRNOG00000055777
ENSRNOG00000028624		ENSRNOG00000039001
ENSRNOG00000003348		ENSRNOG00000058301
ENSRNOG00000033932		ENSRNOG00000057630
ENSRNOG00000011425		ENSRNOG00000017116
ENSRNOG00000054493		ENSRNOG00000011200
ENSRNOG00000009533		ENSRNOG00000020272
ENSRNOG00000013072		ENSRNOG00000018892
ENSRNOG00000002468		ENSRNOG00000017912
ENSRNOG00000062158		ENSRNOG00000055911
ENSRNOG00000049913		ENSRNOG00000008652
ENSRNOG00000024414		ENSRNOG00000052555
ENSRNOG00000005359		ENSRNOG00000060312
ENSRNOG00000017084		ENSRNOG00000019584
ENSRNOG00000011823		ENSRNOG00000031163
ENSRNOG00000028879		ENSRNOG00000007036
ENSRNOG00000015787		ENSRNOG00000062248
ENSRNOG00000055956		ENSRNOG00000049033
ENSRNOG00000003476		ENSRNOG00000051404
ENSRNOG00000014686		ENSRNOG00000055079
ENSRNOG00000008600		ENSRNOG00000046036
ENSRNOG00000004332		ENSRNOG00000055947
ENSRNOG00000012103		ENSRNOG00000009256
ENSRNOG00000008353		ENSRNOG00000030763
ENSRNOG00000008309		ENSRNOG00000026917
ENSRNOG00000023943		ENSRNOG00000058474
ENSRNOG00000025332		ENSRNOG00000033693
ENSRNOG00000050419		ENSRNOG00000011702
ENSRNOG00000022337		ENSRNOG00000019005
ENSRNOG00000053902		ENSRNOG00000019278
ENSRNOG00000054375		ENSRNOG00000039278
ENSRNOG00000014867		ENSRNOG00000036362
ENSRNOG00000051147		ENSRNOG00000053864
ENSRNOG00000008834		ENSRNOG00000002285
ENSRNOG00000062143		ENSRNOG00000020904
ENSRNOG00000028630		ENSRNOG00000020879
ENSRNOG00000048598		ENSRNOG00000019183
ENSRNOG00000014871		ENSRNOG00000061320
ENSRNOG00000006010		ENSRNOG00000062155
ENSRNOG00000055049		ENSRNOG00000001422
ENSRNOG00000032542		ENSRNOG00000037911
ENSRNOG00000010560		ENSRNOG00000030224
ENSRNOG00000062202		ENSRNOG00000020401
ENSRNOG00000010065		ENSRNOG00000011141
ENSRNOG00000004210		ENSRNOG00000051298
ENSRNOG00000014486		ENSRNOG00000009206
ENSRNOG00000012094		ENSRNOG00000014692
ENSRNOG00000015948		ENSRNOG00000029145
ENSRNOG00000033748		ENSRNOG00000013170
ENSRNOG00000042547		ENSRNOG00000003606
ENSRNOG00000052173		ENSRNOG00000043324
ENSRNOG00000009253		ENSRNOG00000019358
ENSRNOG00000023077		ENSRNOG00000009303
ENSRNOG00000021437		ENSRNOG00000000655
ENSRNOG00000033346		ENSRNOG00000031313
ENSRNOG00000030330		ENSRNOG00000021420
ENSRNOG00000050922		ENSRNOG00000034093
ENSRNOG00000056716		ENSRNOG00000043400
ENSRNOG00000032639		ENSRNOG00000039197
ENSRNOG00000008048		ENSRNOG00000061238
ENSRNOG00000037206		ENSRNOG00000054953
ENSRNOG00000020625		ENSRNOG00000019432
ENSRNOG00000030058		ENSRNOG00000049624
ENSRNOG00000013426		ENSRNOG00000022698
ENSRNOG00000055302		ENSRNOG00000052499
ENSRNOG00000047218		ENSRNOG00000013053
ENSRNOG00000002385		ENSRNOG00000057509
ENSRNOG00000010720		ENSRNOG00000015667
ENSRNOG00000009514		ENSRNOG00000052537
ENSRNOG00000055825		ENSRNOG00000012752
ENSRNOG00000019495		ENSRNOG00000021493
ENSRNOG00000015904		ENSRNOG00000060735
ENSRNOG00000029792		ENSRNOG00000010253
ENSRNOG00000013991		ENSRNOG00000014258
ENSRNOG00000005177		ENSRNOG00000059469
ENSRNOG00000005776
ENSRNOG00000022884
ENSRNOG00000047706
ENSRNOG00000003606
ENSRNOG00000002984
ENSRNOG00000012876
ENSRNOG00000010832
ENSRNOG00000011634
ENSRNOG00000053717
ENSRNOG00000017684
ENSRNOG00000058337
ENSRNOG00000024425
ENSRNOG00000015408
ENSRNOG00000025670
ENSRNOG00000058083
ENSRNOG00000050215
ENSRNOG00000048993
ENSRNOG00000011251
ENSRNOG00000010685
ENSRNOG00000062101
ENSRNOG00000061526
ENSRNOG00000058004
ENSRNOG00000015902
ENSRNOG00000013768
ENSRNOG00000026271
ENSRNOG00000060341
ENSRNOG00000026408
ENSRNOG00000058902
ENSRNOG00000037134
ENSRNOG00000019206
ENSRNOG00000004535
ENSRNOG00000059100
ENSRNOG00000015259
ENSRNOG00000011548
ENSRNOG00000030712
ENSRNOG00000048706
ENSRNOG00000061818
ENSRNOG00000020492
ENSRNOG00000018616
ENSRNOG00000014532
ENSRNOG00000053494
ENSRNOG00000000728
ENSRNOG00000014172
ENSRNOG00000058248
ENSRNOG00000003401
ENSRNOG00000050545
ENSRNOG00000050006
ENSRNOG00000012742
ENSRNOG00000055526
ENSRNOG00000014248
ENSRNOG00000051065
ENSRNOG00000032882
ENSRNOG00000047977
ENSRNOG00000027014
ENSRNOG00000031398
ENSRNOG00000030775
ENSRNOG00000015957
ENSRNOG00000007270
ENSRNOG00000010357
ENSRNOG00000003585
ENSRNOG00000038427
ENSRNOG00000053067
ENSRNOG00000003596
ENSRNOG00000037211
ENSRNOG00000011820
ENSRNOG00000012562
ENSRNOG00000054426
ENSRNOG00000028939
ENSRNOG00000000916
ENSRNOG00000025042
ENSRNOG00000018780
ENSRNOG00000048181
ENSRNOG00000001284
ENSRNOG00000048439
ENSRNOG00000019716
ENSRNOG00000013940
ENSRNOG00000038960
ENSRNOG00000010094
ENSRNOG00000033625
ENSRNOG00000015677
ENSRNOG00000016308
ENSRNOG00000000589
ENSRNOG00000053163
ENSRNOG00000046505
ENSRNOG00000028622
ENSRNOG00000052899
ENSRNOG00000049456
ENSRNOG00000015071
ENSRNOG00000006783
ENSRNOG00000031790
ENSRNOG00000014233
ENSRNOG00000059746
ENSRNOG00000049873
ENSRNOG00000015211
ENSRNOG00000052002
ENSRNOG00000023991
ENSRNOG00000012436
ENSRNOG00000059622
ENSRNOG00000012671
ENSRNOG00000027228
ENSRNOG00000046231
ENSRNOG00000053592
ENSRNOG00000013419
ENSRNOG00000032596
ENSRNOG00000048613
ENSRNOG00000062142
ENSRNOG00000005996
ENSRNOG00000033146
ENSRNOG00000021552
ENSRNOG00000054855
ENSRNOG00000055976
ENSRNOG00000006549
ENSRNOG00000026111
ENSRNOG00000008865
ENSRNOG00000016763
ENSRNOG00000061862
ENSRNOG00000038225
ENSRNOG00000052579
ENSRNOG00000030216
ENSRNOG00000054286
ENSRNOG00000013372
ENSRNOG00000048161
ENSRNOG00000005780
ENSRNOG00000010450
ENSRNOG00000011200
ENSRNOG00000018247
ENSRNOG00000011180
ENSRNOG00000004443
ENSRNOG00000060973
ENSRNOG00000038905
ENSRNOG00000010347
ENSRNOG00000003738
ENSRNOG00000017469
ENSRNOG00000013695
ENSRNOG00000010531
ENSRNOG00000030243
ENSRNOG00000026508
ENSRNOG00000008138
ENSRNOG00000057826
ENSRNOG00000050465
ENSRNOG00000015906
ENSRNOG00000030476
ENSRNOG00000030788
ENSRNOG00000055484
ENSRNOG00000025327
ENSRNOG00000043400
ENSRNOG00000024259
ENSRNOG00000047446
ENSRNOG00000037175
ENSRNOG00000024429
ENSRNOG00000058166
ENSRNOG00000013003
ENSRNOG00000032018
ENSRNOG00000051850
ENSRNOG00000015488
ENSRNOG00000021856
ENSRNOG00000061254
ENSRNOG00000038610
ENSRNOG00000058626

## Sheet: F1_IUOVSF1_PNO
gene_id	gene_name	transcript_id	GO	KEGG	KO_ENTRY	EC	Description	FPKM.F1IUO1	FPKM.F1IUO2	FPKM.F1IUO3	FPKM.F1IUO4	FPKM.F1PNO1	FPKM.F1PNO2	FPKM.F1PNO3	FPKM.F1PNO4	fc	log2(fc)	pval	qval	regulation	significant
ENSRNOG00000018892	Hcrt	ENSRNOT00000025547	GO:0001659(temperature homeostasis);GO:0001662(behavioral fear response);GO:0005184(neuropeptide hormone activity);GO:0005737(cytoplasm);GO:0005791(rough endoplasmic reticulum);GO:0007200(phospholipase C-activating G-protein coupled receptor signaling pathway);GO:0007204(positive regulation of cytosolic calcium ion concentration);GO:0007205(protein kinase C-activating G-protein coupled receptor s…	04080(Neuroactive ligand-receptor interaction)	K05246	NA	orexin precursor [Rattus norvegicus]	0.869945	41.233	9.27673	41.3005	0.378405	1.30717	2.58187	0.607874	19.0101	4.24869	1.11464e-06	0.000622425	up	yes
ENSRNOG00000059586	AABR07015080.2	ENSRNOT00000079916	GO:0006355(regulation of transcription, DNA-templated);GO:0016021(integral component of membrane)	NA	NA	NA	TPA: hypothetical protein BOS_1871 [Bos taurus]	12.3368	9.03865	18.8899	27.5664	2.59028	2.97392	6.94571	5.07236	3.85796	1.94784	5.7779e-05	0.00862115	up	yes
ENSRNOG00000001392	Lhx5	ENSRNOT00000001883	GO:0003677(DNA binding);GO:0005634(nucleus);GO:0006351(transcription, DNA-templated);GO:0006355(regulation of transcription, DNA-templated);GO:0007267(cell-cell signaling);GO:0008270(zinc ion binding);GO:0021527(spinal cord association neuron differentiation);GO:0021549(cerebellum development);GO:0021702(cerebellar Purkinje cell differentiation);GO:0021766(hippocampus development);GO:0021846(cell…	04550(Signaling pathways regulating pluripotency of stem cells)	K18493	NA	LIM/homeobox protein Lhx5 [Mus musculus]	0.406458	0.818661	0.674115	1.28144	0.110427	0.123299	0.23039	0.108509	5.55456	2.47367	0.00017091	0.0174109	up	yes
ENSRNOG00000055947	RF00100	ENSRNOT00000084094	GO:0070062(extracellular exosome)	NA	NA	NA	Nuclear prelamin A recognition factor [Myotis davidii]	4.76318	3.64382	5.48588	31.4743	1.50228	0.834548	2.68444	0.395188	8.3758	3.06623	0.000200944	0.0196729	up	yes
ENSRNOG00000062158	AC134224.3	ENSRNOT00000092949	NA	NA	NA	NA		381.107	226.845	105.508	228.882	242.667	1499.99	148.905	2264.1	0.226761	-2.14076	0.000473977	0.0340581	down	yes
ENSRNOG00000010560	Otp	ENSRNOT00000014036	GO:0002052(positive regulation of neuroblast proliferation);GO:0005634(nucleus);GO:0006351(transcription, DNA-templated);GO:0006355(regulation of transcription, DNA-templated);GO:0021879(forebrain neuron differentiation);GO:0021979(hypothalamus cell differentiation);GO:0021985(neurohypophysis development);GO:0043565(sequence-specific DNA binding)	05202(Transcriptional misregulation in cancers)	K09381	NA	PREDICTED: LOW QUALITY PROTEIN: homeobox protein orthopedia [Loxodonta africana]	2.21147	1.7346	0.955513	2.03776	0	0.367165	0.032663	0.537897	7.40018	2.88756	0.0028435	0.101369	up	yes
ENSRNOG00000003606	AABR07014550.1	ENSRNOT00000004798	GO:0004364(glutathione transferase activity);GO:0004602(glutathione peroxidase activity);GO:0005575(cellular_component);GO:0005635(nuclear envelope);GO:0005783(endoplasmic reticulum);GO:0010243(response to organonitrogen compound);GO:0016020(membrane);GO:0016021(integral component of membrane);GO:0070062(extracellular exosome)	00480(Glutathione metabolism);00980(Metabolism of xenobiotics by cytochrome P450);00982(Drug metabolism - cytochrome P450);05204(Chemical carcinogenesis)	K00799	EC:2.5.1.18	microsomal glutathione S-transferase 3 [Rattus norvegicus]	0.454074	0.573254	0.761435	3.27541	4.45406	9.99044	0.725739	4.73342	0.254434	-1.97463	0.00792791	0.169262	down	yes
ENSRNOG00000011200	Bhmt	ENSRNOT00000015336	GO:0005737(cytoplasm);GO:0005829(cytosol);GO:0006479(protein methylation);GO:0006577(amino-acid betaine metabolic process);GO:0006579(amino-acid betaine catabolic process);GO:0008168(methyltransferase activity);GO:0008270(zinc ion binding);GO:0008898(S-adenosylmethionine-homocysteine S-methyltransferase activity);GO:0009086(methionine biosynthetic process);GO:0010243(response to organonitrogen co…	00260(Glycine, serine and threonine metabolism);00270(Cysteine and methionine metabolism)	K00544	EC:2.1.1.5	betaine--homocysteine S-methyltransferase 1 [Rattus norvegicus]	2.05484	3.02462	3.32868	2.31733	0.827935	1.20354	0.989472	2.27997	2.02332	1.01673	0.0362529	0.345721	up	yes
ENSRNOG00000043400	LOC100910678	ENSRNOT00000068441	NA	NA	NA	NA		97.1758	14.3739	16.6002	132.468	32.2766	28.4467	36.0164	12.1844	2.39265	1.25861	0.0436793	0.371684	up	yes
ENSRNOG00000024259	Tmem54	ENSRNOT00000033285	GO:0016021(integral component of membrane)	04740(Olfactory transduction)	K19695	NA	transmembrane protein 54 [Rattus norvegicus]	0.936712	5.7159	0.934205	0.831808	7.14898	2.48068	3.92503	4.53927	0.465273	-1.10385	0.0437521	0.371843	down	yes

## Sheet: F2_IUOVSF2_PNO
gene_id	gene_name	transcript_id	GO	KEGG	KO_ENTRY	EC	Description	FPKM.F2IUO1	FPKM.F2IUO2	FPKM.F2IUO3	FPKM.F2IUO4	FPKM.F2PNO1	FPKM.F2PNO2	FPKM.F2PNO3	FPKM.F2PNO4	fc	log2(fc)	pval	qval	regulation	significant
ENSRNOG00000024259	Tmem54	ENSRNOT00000033285	GO:0016021(integral component of membrane)	04740(Olfactory transduction)	K19695	NA	transmembrane protein 54 [Rattus norvegicus]	1.10732	1.51235	1.05982	0.979984	2.13369	5.1912	2.32857	4.01398	0.340918	-1.5525	0.000607034	0.274014	down	yes
ENSRNOG00000062158	AC134224.3	ENSRNOT00000092949	NA	NA	NA	NA		573.88	600.629	93.5453	1010.19	2388.54	2399.92	1830.76	592.01	0.315931	-1.66232	0.00241747	0.558043	down	yes
ENSRNOG00000059586	AABR07015080.2	ENSRNOT00000079916	GO:0006355(regulation of transcription, DNA-templated);GO:0016021(integral component of membrane)	NA	NA	NA	TPA: hypothetical protein BOS_1871 [Bos taurus]	15.6104	16.0242	7.62624	7.408	2.96794	2.84856	5.13655	5.71618	2.7997	1.48527	0.00617889	0.760619	up	yes
ENSRNOG00000001392	Lhx5	ENSRNOT00000001883	GO:0003677(DNA binding);GO:0005634(nucleus);GO:0006351(transcription, DNA-templated);GO:0006355(regulation of transcription, DNA-templated);GO:0007267(cell-cell signaling);GO:0008270(zinc ion binding);GO:0021527(spinal cord association neuron differentiation);GO:0021549(cerebellum development);GO:0021702(cerebellar Purkinje cell differentiation);GO:0021766(hippocampus development);GO:0021846(cell…	04550(Signaling pathways regulating pluripotency of stem cells)	K18493	NA	LIM/homeobox protein Lhx5 [Mus musculus]	0.454218	0.612846	1.69051	0.228619	0.156492	0.056933	0.128606	0.296673	4.67539	2.22509	0.00758187	0.803105	up	yes
ENSRNOG00000010560	Otp	ENSRNOT00000014036	GO:0002052(positive regulation of neuroblast proliferation);GO:0005634(nucleus);GO:0006351(transcription, DNA-templated);GO:0006355(regulation of transcription, DNA-templated);GO:0021879(forebrain neuron differentiation);GO:0021979(hypothalamus cell differentiation);GO:0021985(neurohypophysis development);GO:0043565(sequence-specific DNA binding)	05202(Transcriptional misregulation in cancers)	K09381	NA	PREDICTED: LOW QUALITY PROTEIN: homeobox protein orthopedia [Loxodonta africana]	0.937259	1.6001	9.9702	0.377425	0.271288	0.342533	0.403452	1.33313	5.48203	2.45471	0.008071	0.824614	up	yes
ENSRNOG00000011200	Bhmt	ENSRNOT00000015336	GO:0005737(cytoplasm);GO:0005829(cytosol);GO:0006479(protein methylation);GO:0006577(amino-acid betaine metabolic process);GO:0006579(amino-acid betaine catabolic process);GO:0008168(methyltransferase activity);GO:0008270(zinc ion binding);GO:0008898(S-adenosylmethionine-homocysteine S-methyltransferase activity);GO:0009086(methionine biosynthetic process);GO:0010243(response to organonitrogen co…	00260(Glycine, serine and threonine metabolism);00270(Cysteine and methionine metabolism)	K00544	EC:2.1.1.5	betaine--homocysteine S-methyltransferase 1 [Rattus norvegicus]	5.93412	5.9977	2.22583	3.56955	0.41136	1.99642	0.916832	3.6896	2.52733	1.33761	0.0144896	1	up	yes
ENSRNOG00000018892	Hcrt	ENSRNOT00000025547	GO:0001659(temperature homeostasis);GO:0001662(behavioral fear response);GO:0005184(neuropeptide hormone activity);GO:0005737(cytoplasm);GO:0005791(rough endoplasmic reticulum);GO:0007200(phospholipase C-activating G-protein coupled receptor signaling pathway);GO:0007204(positive regulation of cytosolic calcium ion concentration);GO:0007205(protein kinase C-activating G-protein coupled receptor s…	04080(Neuroactive ligand-receptor interaction)	K05246	NA	orexin precursor [Rattus norvegicus]	9.14857	16.0686	8.61193	0.446078	1.86989	2.71283	3.14117	0.915629	3.96726	1.98814	0.014827	1	up	yes
ENSRNOG00000055947	RF00100	ENSRNOT00000084094	GO:0070062(extracellular exosome)	NA	NA	NA	Nuclear prelamin A recognition factor [Myotis davidii]	7.76013	2.81061	3.5531	4.04815	0.850456	1.93981	1.42422	1.90224	2.97086	1.57088	0.0209334	1	up	yes
ENSRNOG00000003606	AABR07014550.1	ENSRNOT00000004798	GO:0004364(glutathione transferase activity);GO:0004602(glutathione peroxidase activity);GO:0005575(cellular_component);GO:0005635(nuclear envelope);GO:0005783(endoplasmic reticulum);GO:0010243(response to organonitrogen compound);GO:0016020(membrane);GO:0016021(integral component of membrane);GO:0070062(extracellular exosome)	00480(Glutathione metabolism);00980(Metabolism of xenobiotics by cytochrome P450);00982(Drug metabolism - cytochrome P450);05204(Chemical carcinogenesis)	K00799	EC:2.5.1.18	microsomal glutathione S-transferase 3 [Rattus norvegicus]	5.61797	1.11174	7.03111	0.831225	0.585906	2.34902	0.780013	0.286734	3.64649	1.86651	0.0383958	1	up	yes
ENSRNOG00000043400	LOC100910678	ENSRNOT00000068441	NA	NA	NA	NA		63.3345	95.7118	22.1922	23.6065	25.0034	25.2241	30.9016	17.5685	2.07548	1.05345	0.04368	1	up	yes
